# Supplementary material for: The Cell Wall Proteome of Marchantia polymorpha Reveals Specificities Compared to Those of Flowering Plants
Source: Front Plant Sci. 2022 Jan 13;12:765846. doi: 10.3389/fpls.2021.765846 (PMC8792609; doi:10.3389/fpls.2021.765846)
Supplement: Supplementary file 4 [file Table_1.XLSX]

## Sheet: Supp. Table 1
Supplementary Table 1. Methods for LC-MS/MS analyses.
Supplementary Table 1A	Protocol for in-gel tryptic digestion
Supplementary Table 1B	Protocol for LC-MS/MS analysis

## Sheet: 1A - in-gel digestion
Supplementary Table 1A. Protocol for in-gel tryptic digestion
Solvent A	10% acetic acid / 40% ethanol
Solvent B	50 mM ammonium bicarbonate / acetonitrile (50/50, vol/vol)
DTT solution	dissolve 1.54 mg DTT in 1 mL 50 mM ammonium bicarbonate
IAA solution	dissolve 10.17 mg iodoacetamide in 1 mL 50 mM ammonium bicarbonate
Trypsin solution	Dissolve 20 mg trypsin in 50 mM acetic acid
Destain and wash gel pieces
1	Add 200 µL solvent A to gel pieces
2	Incubate for 15 min
3	Remove all liquid
4	Add 200 µL solvent B
5	Incubate for 15min
6	Remove all liquid
7	Repeat steps 1-6 at least thrice to remove the stain
8	Add 200 µL solvent B
9	Incubate for 15 min until gel pieces shrink
10	Remove all liquid
Reduction and alkylation
1	Add 50 µL of the freshly prepared 10 mM DTT solution to cover gel pieces
2	Incubate 30 min at 56 °C
3	Remove all liquid and chill down the tubes at room temperature
4	Add 50 µL of the freshly prepared 55 mM IAA solution
5	Incubate 45 min in the dark (no more than 1 h)
6	Remove all liquid
7	Add 200 µL solvent B
8	Incubate for 15 min
9	Remove all liquid
10	Shrink gel pieces with 100% acetonitrile
11	Remove all liquid
12	Repeat steps 10-11 depending on the volume of gel pieces
Saturation of gel pieces with trypsin
1	Add 50 µL (200 ng) trypsin solution
2	Incubate at 4°C
3	Check after 15 min if all the solution is absorbed by the gel pieces
4	If necessary, add 10 µL of 50 mM ammonium bicarbonate, so that gel pieces are completely covered
5	Incubate at 37°C overnight
6	Centrifuge
7	Add 10 µL 50 mM ammonium bicarbonate to each sample
8	Incubate 10 min
9	Collect the supernatant with a pipet in a clean tube
10	Add 100 µL extraction solvent (0.5% TFA/50% acetonitrile) to each tube
11	Incubate for 15 min
12	Collect supernatant in the same tube as for step 9
13	Add 100 µL 100% acetonitrile until gel pieces shrink
14	Collect supernatant in the same tube as for step 9
15	Dry in a vacuum centrifuge

## Sheet: 1B - LC-MS-MS
Supplementary Table 1B. Protocol for LC-MS/MS analysis
Mass spectrometry parameters for the analysis of proteins extracted from purified cell walls				Mass spectrometry parameters for the analysis of the N-glycoproteome
Global settings	Method duration: 95 min			Global settings	Method duration: 55 min
General settings	Runtime	6 to 95 min		General settings	Runtime	0 to 55 min
	Polarity	positive			Polarity	positive
	Default charge state	2			Default charge state	2
Full MS settings	Microscans	1		Full MS settings	Microscans	1
	Resolution	70			Resolution	70
	AGC target	3000000			AGC target	3000000
	Maximum ion time	60 ms			Maximum ion time	60 ms
	Scan range	350 to 1400 m/z			Scan range	350 to 1400 m/z
	Acquisition type	profile			Acquisition type	profile
dd-MS2 settings	Microscans	1		dd-MS2 settings	Microscans	1
	Resolution	17.5			Resolution	17.5
	AGC target	100000			AGC target	100000
	Maximum ion time	120 ms			Maximum ion time	120 ms
	TopN	8			TopN	8
	Number of multiplexed ion per scan	1			Number of multiplexed ion per scan	1
	Isolation window	1.5 m/z			Isolation window	1.5 m/z
	First fixed mass	100.0 m/z			First fixed mass	100.0 m/z
	(N)CE / stepped (N)CE : nce	27			(N)CE / stepped (N)CE: nce	27
	Acquisition type	profile			Acquisition type	profile
dd settings	Intensity threshold	8300		dd settings	Intensity threshold	8300
	Charge exclusion	unassigned, 1, 5, -8, >8			Charge exclusion	unassigned, 1, 5, -8, >8
	Peptide match	on			Peptide match	on
	Exclude isotopes	on			Exclude isotopes	on
	Dynamic exclusion	50.0 s			Dynamic exclusion	50.0 s
	If idle	do not pick others			If idle	do not pick others
Tune parameters for segment 0				Tune parameters for segment 0
	Source model	NSI			Source model	NSI
	Spray voltage	1600.00			Spray voltage	1600.00
	Capillary temperature	250.00 °C			Capillary temperature	250.00 °C
	S-lens RF level	50.00			S-lens RF level	50.00
Chromatographic parameters for nano Ultra 2D gradient 1 (pre-column)				Chromatographic parameters for nano Ultra 2D gradient 1 (pre-column)
	Column manufacturer	Nanoseparations			Column manufacturer	Nanoseparations
	Column model	Biosphere C18 120 Å			Column model	Biosphere C18 120 Å
	Column dimensions	2 cm length, 100 µm inner diameter, 5 µM particle diameter			Column dimensions	2 cm length, 100 µm inner diameter, 5 µM particle diameter
	Flow rate	7500 nL/min			Flow rate	7500 nL/min
	Preflush	1.0 min at 100% start gradient condition			Preflush	2.0 min at 100% start gradient condition
	Postflush	4.0 min at 100% start gradient condition			Postflush	4.0 min at 100% start gradient condition
	Buffer A	97.9% water, 2% acetonitrile, 0.1% formic acid			Buffer A	97.9% water, 2% acetonitrile, 0.1% formic acid
	Buffer B	97.9% water, 2% acetonitrile, 0.1% formic acid			Buffer B	97.9% water, 2% acetonitrile, 0.1% formic acid
	Gradient profile	5.0 min 50.0% buffer A and 50% buffer B			Gradient profile	5.0 min 50.0% buffer A and 50% buffer B
Chromatographic parameters for nano Ultra 2D gradient 2				Chromatographic parameters for nano Ultra 2D gradient 2
	Column manufacturer	Nanoseparations			Column manufacturer	Nanoseparations
	Column model	Biosphere C18 120 Å			Column model	Biosphere C18 120 Å
	Column dimensions	31 cm length, 75 µm diameter, 3 µM particle diameter			Column dimensions	31 cm length, 75 inner µm diameter, 3 µM particle diameter
	Flow rate	300 nL/min			Flow rate	300 nL/min
	Preflush	5.0 min at 100% start gradient condition			Preflush	5.0 min at 100% start gradient condition
	Buffer A	99.9% water, 0.1% formic acid			Buffer A	99.9% water, 0.1% formic acid
	Buffer B	99.9% acetonitrile, 0.1% formic acid			Buffer B	99.9% acetonitrile, 0.1% formic acid
	Gradient profile step 0	0.0 min 95.0% buffer A and 5.0% buffer B			Gradient profile step 0	0.0 min 95.0% buffer A and 5.0% buffer B
	Gradient profile step 1	75.0 min 70.0% buffer A and 30.0% buffer B			Gradient profile step 1	37.0 min 70.0% buffer A and 30.0% buffer B
	Gradient profile step 2	80.0 min 5.0% buffer A and 95.0% buffer B			Gradient profile step 2	39.0 min 5.0% buffer A and 95.0% buffer B
	Gradient profile step 3	85.0 min 5.0% buffer A and 95.0% buffer B			Gradient profile step 3	49.0 min 5.0% buffer A and 95.0% buffer B
	Gradient profile step 4	88.0 min 95.0% buffer A and 5.0% buffer B			Gradient profile step 4	50.0 min 95.0% buffer A and 5.0% buffer B
	Gradient profile step 5	95.0 min 95.0% buffer A and 5.0% buffer B			Gradient profile step 5	55.0 min 95.0% buffer A and 5.0% buffer B
Parameters used for protein identification (X!tandem, Craig and Beavis 2004; X!TandemPipeline Langella 2017)
X!tandem Version	Piledriver (2015.04.01.1)
Mass Tolerance for search
	Precursor mass tolerance	+/- 10 ppm
	Fragment mass tolerance	0.02 Da
Enzyme
	cleavage	after lysine or arginine except if they are followed by proline
	miscleavage	one on first pass, up to five in refining
	semi-enzymatic cleavage	search during refining
Modification search	Fixed modification	+ 57.02146 Da on cysteine (carbamidomethyl cysteine)
	Potential modifications (first pass)	+ 15,99491 Da on methionine (oxidation)
		+ 15,99491 Da on proline (hydroxylation)
		+ 42,01056 Da on protein N-ter with or without excision of methionine (acetylation)
		- 17,02655 Da on N-ter glutamine (pyroglutamic acid)
		- 18,01056 Da on N-ter glutamic acid (pyroglutamic acid)
		- 17,02655 Da on N-ter carbamidomethyl cysteine ( pyro-carbamidomethyl cysteine)
	Potential modification (refining pass)	+15,99491 Da on tryptophan (oxidation)
	including all modifications during first pass	+ 0.98401 Da on glutamine and asparagine (deamidation)
Parameters used for protein quantification (MassChrocQ, Valot et al. 2011)
Alignment parameters	ms2_tendency_halfwindow: 10
	ms2_smoothing_halfwindow: 15
	ms1_smoothing_halfwindow: 0
The samples have been aligned by using the second biological replicate of the 2 week-old samples
Extraction of XIC	ppm_range min 10 max: 10
	anti_spike half: 5
	mean_filter_half_edge: 2
	minmax_half_edge: 4
	maxmin_half_edge: 3
	detection_threshold_on_min: 50,000
	detection_threshold_on_min: 30,000
	quantification of 80% of the theoretical isotopic cluster
