# Supplementary material for: The Cell Wall Proteome of Marchantia polymorpha Reveals Specificities Compared to Those of Flowering Plants
Source: Front Plant Sci. 2022 Jan 13;12:765846. doi: 10.3389/fpls.2021.765846 (PMC8792609; doi:10.3389/fpls.2021.765846)
Supplement: Supplementary file 5 [file Table_2.XLSX]

## Sheet: Supp. Table 2
Supplementary Table 2. MS data allowing the identification of proteins extracted from purified cell walls with salt solutions.

## Sheet: Parameters
Databases
contaminant_standard.fasta				JGI_M_polymorpha_20191025.fasta
Id :	contaminant_standard.fasta			Id :	NA
Source :	Uniprot (www.uniprot.org)			Source :	Joint Genome Initiative
Espèce(s) :	NA			Species	Marchantia Polymorpha
Version :	2			Version :	3.1 (20191025)
Entries	58			Entrées :	24674
Type	Protein			Type :	Protein
Sequence type	PROT			Sequence Type :	PROT
Website	uniprot			Site Web :	https://genome.jgi.doe.gov/portal/pages/dynamicOrganismDownload.jsf?organism=Phytozome#
Description :	See sheet "contaminants"
Parameters
Software	X!Tandempipeline C++ Piledriver (2015.04.01.1)
	http://www.thegpm.org/
Parameters:	QExactive_analysis_FDR_semi_V2_hydroxyproline.xml
Pipeline	0.4.22
Filters	Proteins : log (evalue) < -5
	Protins : minimun 2 peptides
	Peptides : evalue < 0.01 to validate a protein
Enzyme	cutting after Arg or Lys, except if followed by Pro
	1 miscleavage (up to 5 in refine mod)
	Semi-tryptic only allowed in refine mode
Modifications	Fixed
	Carbamidomethylation of Cys = +57.04
	Putative
	Oxidation of Met and Trp = +15.99
	Nter acetylation = +42.01
	Nter deamidation on Gln = -17.02
	Nter H2O loss on Gln = -18.01
	Deamidation of Asn and Gln = +0,98
	Hydroxylation on Pro = +15.99
Explanations
Sheet « X!TandemPipeline information »
The X!TandemPipeline parameters used for this analysis.
Sheet « groups »
Columns
	Groups	Number of proteins groups showing commn peptides
	Subgroups	Number of sub-groups of proteins identified with the same pool of peptides. They cannot be distinguished.
	Proteins	Number of grouped proteins.
	Peptides	Number of different peptides grouped in the whole experiment
	psm	Number of peptide hits identified from grouped peptides
	peptide/mass/sample	Number of unique combinations: grouped peptide sequences + modifications + sample
	prot FDR	FDR at the level of proteins
	pep FDR	FDR at the level of peptides
Sheet "proteins"
All the proteins identified by the analysis.
Columns
	Group ID	Group of proteins sharing common peptides
	Sub-group ID	Sub-groups of proteins identified with the same pool of peptides. They cannot be distinguished.
	Protein ID	Identifyer of protein in the sub-group
	Accession	Accession number of the identified protein
	Description	Description of the identified protein
	log(E value)	E-value of the protein, expressed in log
Statistical data representing the headcount present by chance in the database.
It is calculated by the product of the E-values of the unique peptides identified in the sample.
	Coverage	Percentage of sequence coverage
	MM	Molecular mass of the protein in kDa
	Spectra	Numer of spectra allowing the identificatin of the protein
	Size	Number of amino acids of the protein
	Specific	Number of specific spectra of the protein, compared to the other proteins of the same group
If there is only one sub-group, this number is replaced by '-'.
	Unique	Number of unique peptides (different sequences) allowing the identification of the protein
	Specific unique	Number of unique and specific peptides allowing the identification of the protein
	Theoretical number of tryptic peptides
		Number of possible tryptic peptides of the protein
	PAI	Protein Abondance Index
It represents the relative abundance of the protein. It is calculated by dividing the number of observed spectra by the number of expected peptides.
	emPAI	exponentially modified Protein Abundance Index (10^(PAI)-1)
	Sub-group proteins	Number of sub-groups in the group containing the protein
	number of MS samples	Number of samples in which the protein is identified
Sheet "peptides"
All the peptides present in the experiment are listed.
One line corresponds to one MS/MS spectrum allowing the identification of one or several proteins.
Columns
	Group ID	Number of the group of proteins sharing common peptides
	Peptide ID	identifyer of the peptide in the experiment
	Sequence	Sequence if the identified peptide
	Modifs	Modifications of the identified peptide
Example: M5:+15.99 means that the 5th Met exhibits a mass shift of 15.99 Da, corresponding to an oxidation (cf parameters above).
	Charge	Level of charge (z) of the presursor giving rise to the MS/MS spectrum
	MH+ theo	Monoisotopic mass of the identified peptide to which a proton is added (MH+)
	Number of subgroups	Number of sub-groups in which a given peptide is used.
	Subgroup ids	Identifyer of the sub-groups in which the peptide is used
	Number of spectra	Number of spectra allowing the identification of the peptide
Sheet « compar_spectra »
Comparison between the different samples of the same analysis.
One line corresponds to one sub-group of an identified protein.
This sheet gives the total number if spectra identified per protein et per sample.
Columns
	Group	Number of the group of proteins sharing common peptides
	Sub-group	Sub-group of proteins identified with the same pool of peptides. They cannot be distinguished.
	Top protein id	ID of the first protein of the sub-group if the sub-group contains several different proteins
	Accession	Accession number of the identified protein
	Description	Description of the first protein of the sub-group if the sub-group contains several different proteins
	Number of proteins	Number of proteins in the sub-group
	Name of a sample or of an injection
		Number of spectra identified in the sample
Sheet « compar_specific »
Comparison between the samples of a given analysis
One line corresponds to one sub-group of an identified protein.
This sheet gives the total number if specific spectra identified per protein et per sample.
Columns
	Groupe	Number of the group of proteins sharing common peptides
	Sub-group	Sub-group of proteins identified with the same pool of peptides. They cannot be distinguished.
	Top protein id	ID of the first protein of the sub-group if the sub-group contains several different proteins
	Accession	Accession number of the identified protein
	Description	Description of the first protein of the sub-group if the sub-group contains several different proteins
	Number of proteins	Number of proteins in the sub-group
	Name of a sample or of an injection
		Number of specific spectra identified in the sample
Sheet «samples »
Information regarding the analysis by mass spectrometry and the identification by X!Tandempipeline in all the samples.
Columns
	Sample ID	Sample identifyer
	Sample	Name of the sample
	MS run file	File generated by the mass spectrometer
	Identification engine	Algorithm for the identification
	Identification engine version	Version of the algorithm
	Identification result file	File generated after database query
	Identification fasta files	Database used for the identification
	X!Tandem parameters	Preset containing the X!Tandempipeline parameters for the query
	Total spectra assigned	Total number of spectra assigned per sample
	Total spectra used	Total number of spectra identified per sample
	Assignment percentage	Percentage of assignment
	Total unique assigned	Total number of unique peptide sequences assigned in a sample
	Total scans	Total number of scans per sample
	Total MS1	Total number of spectra at the MS1 level
	Total MS2	Total number of spectra at the MS2 level
	Total MS3	Total number of spectra at the MS3 level
	Annotation according to WallProtDB (http://www.polebio.lrsv.ups-tlse.fr/WallProtDB/)						Proposal of a protein name according to the prediction of functional domains or experimentally demonstrated function.
	Annotation using ProtAnnDB (http://www.polebio.lrsv.ups-tlse.fr/ProtAnnDB/)						Prediction of sub-cellular localization and of functional domains

## Sheet: X!TandemPipeline information
X!TandemPipeline version :
0.4.24
X!TandemPipeline filters :
Mode	combine
Maximum peptide Evalue	0.01
Minimum number of peptides per protein	2
Overall samples	FALSE
Maximum protein Evalue	1e-05
contaminant fasta files	/gorgone/pappso/moulon/users/thierry/database/contaminants_standarts.fasta
decoy fasta files
sheet definitions
X!TandemPipeline DOI link
groups	simple statistics on the current grouping experiment (numbers of groups, subgroups...)
proteins	list of proteins after the protein inference computation
peptides	list of peptides used by the grouping algorithm. Beware : peptides are intended as unique pairs of sequence+mass, given that Leucine and Isoleucine as the same mass, all Leucines are considered as Isoleucines

## Sheet: contaminants
Contaminants
conta|A2A5Y0|A2A5Y0_MOUSE
conta|gi|159024207|gb|ABW87339.1|
conta|O76013|K1H6_HUMAN
conta|O95678|O95678_HUMAN
conta|P00761|TRYP_PIG
conta|P02533|K1CN_HUMAN
conta|P02535|K1C10_MOUSE
conta|P02538|K2C6A_HUMAN
conta|P02662|CAS1_BOVIN
conta|P02663|CAS2_BOVIN
conta|P02668|CASK_BOVIN
conta|P02768|ALBU_HUMAN
conta|P02769|ALBU_BOVIN
conta|P04040|CATA_HUMAN
conta|P04104|K2C1_MOUSE
conta|P04259|K2C6B_HUMAN
conta|P04264|K2C1_HUMAN
conta|P05787|K2C8_HUMAN
conta|P07744|K2C4_MOUSE
conta|P08729|K2C7_HUMAN
conta|P08730|K1C13_MOUSE
conta|P08779|K1C16_HUMAN
conta|P12035|K2C3_HUMAN
conta|P13645|K1CJ_HUMAN
conta|P13646|K1C13_HUMAN
conta|P13647|K2C5_HUMAN
conta|P35527|K1CI_HUMAN
conta|P35908|K22E_HUMAN
conta|P35908|K22E_HUMAN:reversed
conta|P48666|K2C6C_HUMAN
conta|Q01546|K22O_HUMAN
conta|Q04695|K1C17_HUMAN
conta|Q0IIN1|Q0IIN1_HUMAN
conta|Q15323|K1H1_HUMAN
conta|Q3TTY5|K22E_MOUSE
conta|Q3UV17|Q3UV17_MOUSE
conta|Q61781|K1C14_MOUSE
conta|Q6IFX2|K1C42_MOUSE
conta|Q6IME9|Q6IME9_MOUSE
conta|Q80VP7|Q80VP7_MOUSE
conta|Q8BGZ7|Q8BGZ7_MOUSE
conta|Q922U2|K2C5_MOUSE
conta|Q9NSB2|KRT84_HUMAN

## Sheet: samples
sample ID	sample	MS run file	Identification engine	Identification engine version	Identification result file	Identification fasta files	X!Tandem parameters	Total spectra assigned	Total spectra used	Assignment percentage	Total unique assigned	Total scans	Total MS1	Total MS2	Total MS3	TIC MS1	TIC MS2	TIC MS3
msruna1	20210219_Jamet_1_1_CWP_A1	/gorgone/pappso/moulon/raw/20210218_Jamet_43_CWP/20210219_Jamet_1_1_CWP_A1.mzXML	X!Tandem	2015.04.01.1	/gorgone/pappso/moulon/users/thierry/20210222_jamet_43_cwp/xml/semi/20210219_Jamet_1_1_CWP_A1.xml	/gorgone/pappso/moulon/users/thierry/database/contaminants_standarts.fasta /gorgone/pappso/moulon/users/thierry/database/JGI_M_polymorpha_20191025.fasta	/gorgone/pappso/tmp/xtpcpp.fiBtcI/QExactive_analysis_FDR_semi_V2_hydroxiproline.xml	9265	16596	0.55827	5894	28364	9326	19038	0	5.53237e+12	3.93754e+10	0
msruna2	20210219_Jamet_1_2_CWP_A4	/gorgone/pappso/moulon/raw/20210218_Jamet_43_CWP/20210219_Jamet_1_2_CWP_A4.mzXML	X!Tandem	2015.04.01.1	/gorgone/pappso/moulon/users/thierry/20210222_jamet_43_cwp/xml/semi/20210219_Jamet_1_2_CWP_A4.xml	/gorgone/pappso/moulon/users/thierry/database/contaminants_standarts.fasta /gorgone/pappso/moulon/users/thierry/database/JGI_M_polymorpha_20191025.fasta	/gorgone/pappso/tmp/xtpcpp.fiBtcI/QExactive_analysis_FDR_semi_V2_hydroxiproline.xml	9698	16760	0.57864	6367	28777	9325	19452	0	6.95536e+12	5.41856e+10	0
msruna3	20210219_Jamet_1_3_CWP_A7	/gorgone/pappso/moulon/raw/20210218_Jamet_43_CWP/20210219_Jamet_1_3_CWP_A7.mzXML	X!Tandem	2015.04.01.1	/gorgone/pappso/moulon/users/thierry/20210222_jamet_43_cwp/xml/semi/20210219_Jamet_1_3_CWP_A7.xml	/gorgone/pappso/moulon/users/thierry/database/contaminants_standarts.fasta /gorgone/pappso/moulon/users/thierry/database/JGI_M_polymorpha_20191025.fasta	/gorgone/pappso/tmp/xtpcpp.fiBtcI/QExactive_analysis_FDR_semi_V2_hydroxiproline.xml	10311	17104	0.60284	6832	28867	9064	19803	0	5.72654e+12	4.82241e+10	0
msruna4	20210219_Jamet_2_1_CWP_A10	/gorgone/pappso/moulon/raw/20210218_Jamet_43_CWP/20210219_Jamet_2_1_CWP_A10.mzXML	X!Tandem	2015.04.01.1	/gorgone/pappso/moulon/users/thierry/20210222_jamet_43_cwp/xml/semi/20210219_Jamet_2_1_CWP_A10.xml	/gorgone/pappso/moulon/users/thierry/database/contaminants_standarts.fasta /gorgone/pappso/moulon/users/thierry/database/JGI_M_polymorpha_20191025.fasta	/gorgone/pappso/tmp/xtpcpp.fiBtcI/QExactive_analysis_FDR_semi_V2_hydroxiproline.xml	9915	17306	0.57292	6204	28943	9029	19914	0	7.68432e+12	6.88694e+10	0
msruna5	20210219_Jamet_2_2_CWP_B1	/gorgone/pappso/moulon/raw/20210218_Jamet_43_CWP/20210219_Jamet_2_2_CWP_B1.mzXML	X!Tandem	2015.04.01.1	/gorgone/pappso/moulon/users/thierry/20210222_jamet_43_cwp/xml/semi/20210219_Jamet_2_2_CWP_B1.xml	/gorgone/pappso/moulon/users/thierry/database/contaminants_standarts.fasta /gorgone/pappso/moulon/users/thierry/database/JGI_M_polymorpha_20191025.fasta	/gorgone/pappso/tmp/xtpcpp.fiBtcI/QExactive_analysis_FDR_semi_V2_hydroxiproline.xml	10306	17292	0.596	6472	29092	8984	20108	0	7.41427e+12	5.99657e+10	0
msruna6	20210219_Jamet_2_3_CWP_B4	/gorgone/pappso/moulon/raw/20210218_Jamet_43_CWP/20210219_Jamet_2_3_CWP_B4.mzXML	X!Tandem	2015.04.01.1	/gorgone/pappso/moulon/users/thierry/20210222_jamet_43_cwp/xml/semi/20210219_Jamet_2_3_CWP_B4.xml	/gorgone/pappso/moulon/users/thierry/database/contaminants_standarts.fasta /gorgone/pappso/moulon/users/thierry/database/JGI_M_polymorpha_20191025.fasta	/gorgone/pappso/tmp/xtpcpp.fiBtcI/QExactive_analysis_FDR_semi_V2_hydroxiproline.xml	10739	17261	0.62215	6821	28838	8997	19841	0	6.96209e+12	5.71322e+10	0
msruna7	20210219_Jamet_3_1_CWP_B7	/gorgone/pappso/moulon/raw/20210218_Jamet_43_CWP/20210219_Jamet_3_1_CWP_B7.mzXML	X!Tandem	2015.04.01.1	/gorgone/pappso/moulon/users/thierry/20210222_jamet_43_cwp/xml/semi/20210219_Jamet_3_1_CWP_B7.xml	/gorgone/pappso/moulon/users/thierry/database/contaminants_standarts.fasta /gorgone/pappso/moulon/users/thierry/database/JGI_M_polymorpha_20191025.fasta	/gorgone/pappso/tmp/xtpcpp.fiBtcI/QExactive_analysis_FDR_semi_V2_hydroxiproline.xml	8771	16257	0.53952	5592	28012	9536	18476	0	5.70794e+12	3.90432e+10	0
msruna8	20210219_Jamet_3_2_CWP_B10	/gorgone/pappso/moulon/raw/20210218_Jamet_43_CWP/20210219_Jamet_3_2_CWP_B10.mzXML	X!Tandem	2015.04.01.1	/gorgone/pappso/moulon/users/thierry/20210222_jamet_43_cwp/xml/semi/20210219_Jamet_3_2_CWP_B10.xml	/gorgone/pappso/moulon/users/thierry/database/contaminants_standarts.fasta /gorgone/pappso/moulon/users/thierry/database/JGI_M_polymorpha_20191025.fasta	/gorgone/pappso/tmp/xtpcpp.fiBtcI/QExactive_analysis_FDR_semi_V2_hydroxiproline.xml	8290	15813	0.52425	5182	27527	9613	17914	0	4.09363e+12	2.8832e+10	0
msruna9	20210219_Jamet_3_3_CWP_C1	/gorgone/pappso/moulon/raw/20210218_Jamet_43_CWP/20210219_Jamet_3_3_CWP_C1.mzXML	X!Tandem	2015.04.01.1	/gorgone/pappso/moulon/users/thierry/20210222_jamet_43_cwp/xml/semi/20210219_Jamet_3_3_CWP_C1.xml	/gorgone/pappso/moulon/users/thierry/database/contaminants_standarts.fasta /gorgone/pappso/moulon/users/thierry/database/JGI_M_polymorpha_20191025.fasta	/gorgone/pappso/tmp/xtpcpp.fiBtcI/QExactive_analysis_FDR_semi_V2_hydroxiproline.xml	8437	16099	0.52407	5478	28061	9709	18352	0	5.6063e+12	3.87264e+10	0

## Sheet: groups
groups	subgroups	proteins	peptides	psm	peptide/mass/sample	prot FDR	pep FDR	psm FDR
1308	1491	1903	14332	103263	59355	0	0.0005	0.00039

## Sheet: proteins
Group ID	Sub-group ID	Protein ID	accession	description	log(Evalue)	coverage	MW	size	spectra	specific spectra	sequences	specific sequences	Uniques peptide-mod-charge	Theoretical number of tryptic peptides	PAI	emPAI	Sub-group proteins	number of MS samples
a1	a1.a1	a1.a1.a1	Mapoly0081s0068.1.p	pacid=33018956 transcript=Mapoly0081s0068.1 locus=Mapoly0081s0068 ID=Mapoly0081s0068.1.v3.1 annot-version=v3.1	-1328.95	0.35672	1.05807e+06	9935	444	411	131	123	159	330	0.481818	2.03262	1	6
a1	a1.a2	a1.a2.a1	Mapoly0081s0069.1.p	pacid=33018997 transcript=Mapoly0081s0069.1 locus=Mapoly0081s0069 ID=Mapoly0081s0069.1.v3.1 annot-version=v3.1	-183.217	0.26956	149158	1406	74	41	21	13	22	46	0.478261	2.00788	1	6
a2	a2.a1	a2.a1.a1	Mapoly0058s0006.1.p	pacid=33022975 transcript=Mapoly0058s0006.1 locus=Mapoly0058s0006 ID=Mapoly0058s0006.1.v3.1 annot-version=v3.1	-667.529	0.67279	28341.3	272	1700	1640	82	79	166	15	11.0667	1.16591e+11	1	9
a2	a2.a2	a2.a2.a1	Mapoly0058s0007.1.p	pacid=33023012 transcript=Mapoly0058s0007.1 locus=Mapoly0058s0007 ID=Mapoly0058s0007.1.v3.1 annot-version=v3.1	-305.064	0.57042	29616.9	284	441	381	43	40	82	13	6.30769	2.03092e+06	1	9
a3	a3.a1	a3.a1.a1	Mapoly0062s0041.1.p	pacid=33016758 transcript=Mapoly0062s0041.1 locus=Mapoly0062s0041 ID=Mapoly0062s0041.1.v3.1 annot-version=v3.1	-479.575	0.70588	41165.7	374	1232	1232	72	72	148	23	6.43478	2.72134e+06	1	9
a4	a4.a1	a4.a1.a1	Mapoly0034s0131.1.p	pacid=33024546 transcript=Mapoly0034s0131.1 locus=Mapoly0034s0131 ID=Mapoly0034s0131.1.v3.1 annot-version=v3.1	-777.701	0.69754	128443	1220	414	50	94	14	128	58	2.2069	160.026	3	7
a4	a4.a1	a4.a1.a2	Mapoly0034s0131.4.p	pacid=33024548 transcript=Mapoly0034s0131.4 locus=Mapoly0034s0131 ID=Mapoly0034s0131.4.v3.1 annot-version=v3.1	-777.701	0.69754	128443	1220	414	50	94	14	128	58	2.2069	160.026	3	7
a4	a4.a1	a4.a1.a3	Mapoly0034s0131.5.p	pacid=33024547 transcript=Mapoly0034s0131.5 locus=Mapoly0034s0131 ID=Mapoly0034s0131.5.v3.1 annot-version=v3.1	-777.701	0.69754	128443	1220	414	50	94	14	128	58	2.2069	160.026	3	7
a4	a4.a2	a4.a2.a1	Mapoly0034s0131.2.p	pacid=33024549 transcript=Mapoly0034s0131.2 locus=Mapoly0034s0131 ID=Mapoly0034s0131.2.v3.1 annot-version=v3.1	-691.855	0.68502	108997	1035	370	6	81	1	113	48	2.35417	225.03	2	7
a4	a4.a2	a4.a2.a2	Mapoly0034s0131.3.p	pacid=33024550 transcript=Mapoly0034s0131.3 locus=Mapoly0034s0131 ID=Mapoly0034s0131.3.v3.1 annot-version=v3.1	-691.855	0.68502	108997	1035	370	6	81	1	113	48	2.35417	225.03	2	7
a4	a4.a3	a4.a3.a1	Mapoly0059s0004.1.p	pacid=33006614 transcript=Mapoly0059s0004.1 locus=Mapoly0059s0004 ID=Mapoly0059s0004.1.v3.1 annot-version=v3.1	-113.623	0.19324	120608	1154	43	35	16	15	17	60	0.283333	0.920142	2	5
a4	a4.a3	a4.a3.a2	Mapoly0059s0004.2.p	pacid=33006615 transcript=Mapoly0059s0004.2 locus=Mapoly0059s0004 ID=Mapoly0059s0004.2.v3.1 annot-version=v3.1	-113.623	0.19324	120608	1154	43	35	16	15	17	60	0.283333	0.920142	2	5
a5	a5.a1	a5.a1.a1	Mapoly0007s0111.1.p	pacid=33022153 transcript=Mapoly0007s0111.1 locus=Mapoly0007s0111 ID=Mapoly0007s0111.1.v3.1 annot-version=v3.1	-629.109	0.70048	45236.4	414	856	856	80	80	131	18	7.27778	1.89574e+07	1	9
a6	a6.a1	a6.a1.a1	Mapoly0056s0040.1.p	pacid=33013138 transcript=Mapoly0056s0040.1 locus=Mapoly0056s0040 ID=Mapoly0056s0040.1.v3.1 annot-version=v3.1	-566.041	0.66364	33965	330	906	906	76	76	127	17	7.47059	2.95521e+07	1	9
a7	a7.a1	a7.a1.a1	Mapoly0115s0030.1.p	pacid=33007396 transcript=Mapoly0115s0030.1 locus=Mapoly0115s0030 ID=Mapoly0115s0030.1.v3.1 annot-version=v3.1	-394.719	0.5614	23986.6	228	1409	1409	55	55	119	11	10.8182	6.57933e+10	1	9
a8	a8.a1	a8.a1.a1	Mapoly0071s0078.1.p	pacid=33007960 transcript=Mapoly0071s0078.1 locus=Mapoly0071s0078 ID=Mapoly0071s0078.1.v3.1 annot-version=v3.1	-460.375	0.46129	71214.5	620	695	57	59	6	109	25	4.36	22907.7	1	9
a8	a8.a2	a8.a2.a1	Mapoly3313s0001.1.p	pacid=33009545 transcript=Mapoly3313s0001.1 locus=Mapoly3313s0001 ID=Mapoly3313s0001.1.v3.1 annot-version=v3.1	-448.886	0.49438	71736.8	623	688	54	58	5	108	25	4.32	20892	1	9
a8	a8.a3	a8.a3.a1	Mapoly0032s0137.1.p	pacid=33011494 transcript=Mapoly0032s0137.1 locus=Mapoly0032s0137 ID=Mapoly0032s0137.1.v3.1 annot-version=v3.1	-450.099	0.4871	71200.4	620	571	31	59	4	103	23	4.47826	30077.8	2	9
a8	a8.a3	a8.a3.a2	Mapoly0032s0137.2.p	pacid=33011495 transcript=Mapoly0032s0137.2 locus=Mapoly0032s0137 ID=Mapoly0032s0137.2.v3.1 annot-version=v3.1	-450.099	0.4871	71200.4	620	571	31	59	4	103	23	4.47826	30077.8	2	9
a8	a8.a4	a8.a4.a1	Mapoly0266s0001.1.p	pacid=33024069 transcript=Mapoly0266s0001.1 locus=Mapoly0266s0001 ID=Mapoly0266s0001.1.v3.1 annot-version=v3.1	-262.245	0.38107	47888.7	412	417	41	37	3	71	15	4.73333	54116	2	9
a8	a8.a4	a8.a4.a2	Mapoly0266s0001.2.p	pacid=33024070 transcript=Mapoly0266s0001.2 locus=Mapoly0266s0001 ID=Mapoly0266s0001.2.v3.1 annot-version=v3.1	-262.245	0.38107	47888.7	412	417	41	37	3	71	15	4.73333	54116	2	9
a8	a8.a5	a8.a5.a1	Mapoly0084s0086.1.p	pacid=33025652 transcript=Mapoly0084s0086.1 locus=Mapoly0084s0086 ID=Mapoly0084s0086.1.v3.1 annot-version=v3.1	-238.895	0.35621	69694.3	612	359	19	32	5	61	21	2.90476	802.086	1	9
a8	a8.a6	a8.a6.a1	Mapoly0206s0001.1.p	pacid=33011870 transcript=Mapoly0206s0001.1 locus=Mapoly0206s0001 ID=Mapoly0206s0001.1.v3.1 annot-version=v3.1	-187.361	0.34437	68673.8	604	216	156	27	23	47	28	1.67857	46.7058	1	9
a8	a8.a7	a8.a7.a1	Mapoly0117s0055.1.p	pacid=33027556 transcript=Mapoly0117s0055.1 locus=Mapoly0117s0055 ID=Mapoly0117s0055.1.v3.1 annot-version=v3.1	-199.984	0.27027	71897.2	629	285	1	26	1	51	21	2.42857	267.27	2	9
a8	a8.a7	a8.a7.a2	Mapoly0117s0058.1.p	pacid=33027490 transcript=Mapoly0117s0058.1 locus=Mapoly0117s0058 ID=Mapoly0117s0058.1.v3.1 annot-version=v3.1	-199.984	0.27027	71897.2	629	285	1	26	1	51	21	2.42857	267.27	2	9
a8	a8.a8	a8.a8.a1	Mapoly0134s0001.1.p	pacid=33025825 transcript=Mapoly0134s0001.1 locus=Mapoly0134s0001 ID=Mapoly0134s0001.1.v3.1 annot-version=v3.1	-167.631	0.31179	61156.6	526	190	5	25	1	42	19	2.21053	161.378	1	9
a8	a8.a9	a8.a9.a1	Mapoly0084s0022.1.p	pacid=33025690 transcript=Mapoly0084s0022.1 locus=Mapoly0084s0022 ID=Mapoly0084s0022.1.v3.1 annot-version=v3.1	-207.216	0.48734	35975.8	316	166	0	26	1	37	11	3.36364	2309.13	1	9
a8	a8.b10	a8.b10.a1	Mapoly0106s0029.1.p	pacid=33017297 transcript=Mapoly0106s0029.1 locus=Mapoly0106s0029 ID=Mapoly0106s0029.1.v3.1 annot-version=v3.1	-92.8859	0.15493	73114.1	639	140	6	16	3	28	24	1.16667	13.678	1	9
a8	a8.b11	a8.b11.a1	Mapoly0145s0008.1.p	pacid=33019101 transcript=Mapoly0145s0008.1 locus=Mapoly0145s0008 ID=Mapoly0145s0008.1.v3.1 annot-version=v3.1	-105.611	0.25361	70539.8	623	117	61	15	7	27	23	1.17391	13.925	1	9
a8	a8.b12	a8.b12.a1	Mapoly0121s0019.1.p	pacid=33026880 transcript=Mapoly0121s0019.1 locus=Mapoly0121s0019 ID=Mapoly0121s0019.1.v3.1 annot-version=v3.1	-106.109	0.24583	73820.6	659	54	28	14	12	18	27	0.666667	3.64159	1	9
a8	a8.b13	a8.b13.a1	Mapoly3320s0001.1.p	pacid=33007710 transcript=Mapoly3320s0001.1 locus=Mapoly3320s0001 ID=Mapoly3320s0001.1.v3.1 annot-version=v3.1	-61.1293	0.32168	49063.4	429	33	1	11	1	15	14	1.07143	10.7877	1	7
a8	a8.b14	a8.b14.a1	Mapoly0145s0009.1.p	pacid=33019117 transcript=Mapoly0145s0009.1 locus=Mapoly0145s0009 ID=Mapoly0145s0009.1.v3.1 annot-version=v3.1	-64.8459	0.16301	72694.2	638	53	5	10	2	13	24	0.541667	2.4807	1	9
a8	a8.b15	a8.b15.a1	Mapoly0038s0112.1.p	pacid=33004712 transcript=Mapoly0038s0112.1 locus=Mapoly0038s0112 ID=Mapoly0038s0112.1.v3.1 annot-version=v3.1	-34.6861	0.10789	70133	621	49	4	7	3	11	23	0.478261	2.00788	1	9
a8	a8.b16	a8.b16.a1	Mapoly0038s0001.1.p	pacid=33004710 transcript=Mapoly0038s0001.1 locus=Mapoly0038s0001 ID=Mapoly0038s0001.1.v3.1 annot-version=v3.1	-40.8972	0.11265	73089.5	648	43	3	8	2	10	27	0.37037	1.34623	2	9
a8	a8.b16	a8.b16.a2	Mapoly0038s0001.2.p	pacid=33004711 transcript=Mapoly0038s0001.2 locus=Mapoly0038s0001 ID=Mapoly0038s0001.2.v3.1 annot-version=v3.1	-40.8972	0.11514	71551.6	634	43	3	8	2	10	26	0.384615	1.42446	2	9
a8	a8.b17	a8.b17.a1	Mapoly0134s0050.1.p	pacid=33025830 transcript=Mapoly0134s0050.1 locus=Mapoly0134s0050 ID=Mapoly0134s0050.1.v3.1 annot-version=v3.1	-44.6429	0.20856	42282.9	374	18	2	8	1	9	12	0.75	4.62341	1	4
a8	a8.b18	a8.b18.a1	Mapoly0024s0005.1.p	pacid=33023133 transcript=Mapoly0024s0005.1 locus=Mapoly0024s0005 ID=Mapoly0024s0005.1.v3.1 annot-version=v3.1	-23.1682	0.05958	70074	621	28	1	4	1	8	24	0.333333	1.15443	1	8
a9	a9.a1	a9.a1.a1	Mapoly0048s0002.1.p	pacid=33011412 transcript=Mapoly0048s0002.1 locus=Mapoly0048s0002 ID=Mapoly0048s0002.1.v3.1 annot-version=v3.1	-357.841	0.81662	37723.5	349	685	648	50	43	101	20	5.05	112201	1	9
a9	a9.a2	a9.a2.a1	Mapoly0048s0003.1.p	pacid=33011424 transcript=Mapoly0048s0003.1 locus=Mapoly0048s0003 ID=Mapoly0048s0003.1.v3.1 annot-version=v3.1	-215.429	0.60857	37617.3	350	234	197	24	17	44	11	4	9999	1	9
b10	b10.a1	b10.a1.a1	Mapoly0141s0027.1.p	pacid=33009598 transcript=Mapoly0141s0027.1 locus=Mapoly0141s0027 ID=Mapoly0141s0027.1.v3.1 annot-version=v3.1	-327.866	0.56944	22570.8	216	853	853	42	42	113	13	8.69231	4.92388e+08	1	9
b11	b11.a1	b11.a1.a1	Mapoly0055s0109.1.p	pacid=33010576 transcript=Mapoly0055s0109.1 locus=Mapoly0055s0109 ID=Mapoly0055s0109.1.v3.1 annot-version=v3.1	-342.878	0.69231	41634.8	377	454	380	50	42	83	14	5.92857	848342	1	9
b11	b11.a2	b11.a2.a1	Mapoly0028s0010.1.p	pacid=33018178 transcript=Mapoly0028s0010.1 locus=Mapoly0028s0010 ID=Mapoly0028s0010.1.v3.1 annot-version=v3.1	-293.166	0.58511	42189.6	376	446	372	41	33	75	19	3.94737	8857.67	1	9
b12	b12.a1	b12.a1.a1	Mapoly0064s0029.1.p	pacid=33013505 transcript=Mapoly0064s0029.1 locus=Mapoly0064s0029 ID=Mapoly0064s0029.1.v3.1 annot-version=v3.1	-319.108	0.48904	48987.1	456	575	571	43	42	82	20	4.1	12588.3	1	9
b12	b12.a2	b12.a2.a1	Mapoly0136s0035.1.p	pacid=33003634 transcript=Mapoly0136s0035.1 locus=Mapoly0136s0035 ID=Mapoly0136s0035.1.v3.1 annot-version=v3.1	-70.2145	0.32249	39554.6	369	30	8	10	3	12	15	0.8	5.30957	2	8
b12	b12.a2	b12.a2.a2	Mapoly0332s0001.1.p	pacid=33008262 transcript=Mapoly0332s0001.1 locus=Mapoly0332s0001 ID=Mapoly0332s0001.1.v3.1 annot-version=v3.1	-70.2145	0.35522	35649.9	335	30	8	10	3	12	14	0.857143	6.19686	2	8
b12	b12.a3	b12.a3.a1	Mapoly0048s0001.2.p	pacid=33011386 transcript=Mapoly0048s0001.2 locus=Mapoly0048s0001 ID=Mapoly0048s0001.2.v3.1 annot-version=v3.1	-58.6183	0.30448	35738.8	335	19	0	9	1	11	15	0.733333	4.4117	1	7
b12	b12.a4	b12.a4.a1	Mapoly0282s0001.1.p	pacid=33009439 transcript=Mapoly0282s0001.1 locus=Mapoly0282s0001 ID=Mapoly0282s0001.1.v3.1 annot-version=v3.1	-58.6183	0.30448	35709.8	335	19	0	9	1	11	15	0.733333	4.4117	1	7
b12	b12.a5	b12.a5.a1	Mapoly0084s0001.1.p	pacid=33025716 transcript=Mapoly0084s0001.1 locus=Mapoly0084s0001 ID=Mapoly0084s0001.1.v3.1 annot-version=v3.1	-42.472	0.2597	35658.9	335	13	3	8	2	9	15	0.6	2.98107	3	5
b12	b12.a5	b12.a5.a2	Mapoly0084s0001.2.p	pacid=33025717 transcript=Mapoly0084s0001.2 locus=Mapoly0084s0001 ID=Mapoly0084s0001.2.v3.1 annot-version=v3.1	-42.472	0.2597	35658.9	335	13	3	8	2	9	15	0.6	2.98107	3	5
b12	b12.a5	b12.a5.a3	Mapoly0182s0001.1.p	pacid=33022614 transcript=Mapoly0182s0001.1 locus=Mapoly0182s0001 ID=Mapoly0182s0001.1.v3.1 annot-version=v3.1	-42.472	0.2597	35659.9	335	13	3	8	2	9	15	0.6	2.98107	3	5
b12	b12.a6	b12.a6.a1	Mapoly0032s0056.1.p	pacid=33011673 transcript=Mapoly0032s0056.1 locus=Mapoly0032s0056 ID=Mapoly0032s0056.1.v3.1 annot-version=v3.1	-37.102	0.21493	35656.7	335	15	1	7	1	8	14	0.571429	2.72759	1	7
b13	b13.a1	b13.a1.a1	Mapoly0013s0084.1.p	pacid=33012365 transcript=Mapoly0013s0084.1 locus=Mapoly0013s0084 ID=Mapoly0013s0084.1.v3.1 annot-version=v3.1	-397.248	0.46554	81040.8	769	362	362	52	52	74	20	3.7	5010.87	1	9
b14	b14.a1	b14.a1.a1	Mapoly0008s0265.1.p	pacid=33026532 transcript=Mapoly0008s0265.1 locus=Mapoly0008s0265 ID=Mapoly0008s0265.1.v3.1 annot-version=v3.1	-250.686	0.65123	34569.7	324	528	519	31	30	84	20	4.2	15847.9	1	9
b14	b14.a2	b14.a2.a1	Mapoly0009s0184.1.p	pacid=33017246 transcript=Mapoly0009s0184.1 locus=Mapoly0009s0184 ID=Mapoly0009s0184.1.v3.1 annot-version=v3.1	-162.146	0.64724	33971.2	326	161	152	17	16	28	7	4	9999	1	9
b14	b14.a3	b14.a3.a1	Mapoly0047s0002.1.p	pacid=33013897 transcript=Mapoly0047s0002.1 locus=Mapoly0047s0002 ID=Mapoly0047s0002.1.v3.1 annot-version=v3.1	-21.7279	0.12952	36305.4	332	11	8	4	3	5	11	0.454545	1.84804	1	3
b15	b15.a1	b15.a1.a1	Mapoly0031s0128.1.p	pacid=33022788 transcript=Mapoly0031s0128.1 locus=Mapoly0031s0128 ID=Mapoly0031s0128.1.v3.1 annot-version=v3.1	-408.061	0.82402	38592.9	358	426	426	50	50	76	16	4.75	56233.1	1	9
b16	b16.a1	b16.a1.a1	Mapoly0147s0018.1.p	pacid=33024758 transcript=Mapoly0147s0018.1 locus=Mapoly0147s0018 ID=Mapoly0147s0018.1.v3.1 annot-version=v3.1	-443.366	0.78641	22165	206	426	426	52	52	82	10	8.2	1.58489e+08	1	9
b17	b17.a1	b17.a1.a1	Mapoly0023s0047.1.p	pacid=33014172 transcript=Mapoly0023s0047.1 locus=Mapoly0023s0047 ID=Mapoly0023s0047.1.v3.1 annot-version=v3.1	-337.184	0.81989	41930	372	420	206	48	30	73	20	3.65	4465.84	1	9
b17	b17.a2	b17.a2.a1	Mapoly0023s0046.1.p	pacid=33014134 transcript=Mapoly0023s0046.1 locus=Mapoly0023s0046 ID=Mapoly0023s0046.1.v3.1 annot-version=v3.1	-240.127	0.72043	41998	372	330	116	35	17	55	19	2.89474	783.76	1	9
b18	b18.a1	b18.a1.a1	Mapoly0112s0050.1.p	pacid=33012640 transcript=Mapoly0112s0050.1 locus=Mapoly0112s0050 ID=Mapoly0112s0050.1.v3.1 annot-version=v3.1	-351.069	0.70938	115451	1077	445	406	46	41	82	54	1.51852	32.0003	1	9
b18	b18.a2	b18.a2.a1	Mapoly0120s0049.1.p	pacid=33019682 transcript=Mapoly0120s0049.1 locus=Mapoly0120s0049 ID=Mapoly0120s0049.1.v3.1 annot-version=v3.1	-117.067	0.5007	77320.3	717	156	6	19	1	32	28	1.14286	12.895	2	9
b18	b18.a2	b18.a2.a2	Mapoly0120s0049.2.p	pacid=33019683 transcript=Mapoly0120s0049.2 locus=Mapoly0120s0049 ID=Mapoly0120s0049.2.v3.1 annot-version=v3.1	-117.067	0.42623	59262.6	549	156	6	19	1	32	22	1.45455	27.4804	2	9
b18	b18.a3	b18.a3.a1	Mapoly3773s0001.1.p	pacid=33009438 transcript=Mapoly3773s0001.1 locus=Mapoly3773s0001 ID=Mapoly3773s0001.1.v3.1 annot-version=v3.1	-115.375	0.71472	35265.1	326	143	4	19	2	32	15	2.13333	134.936	1	9
b18	b18.a4	b18.a4.a1	Mapoly0193s0017.1.p	pacid=33008239 transcript=Mapoly0193s0017.1 locus=Mapoly0193s0017 ID=Mapoly0193s0017.1.v3.1 annot-version=v3.1	-99.3293	0.35204	42487.5	392	118	7	17	2	26	15	1.73333	53.117	2	9
b18	b18.a4	b18.a4.a2	Mapoly0193s0017.2.p	pacid=33008240 transcript=Mapoly0193s0017.2 locus=Mapoly0193s0017 ID=Mapoly0193s0017.2.v3.1 annot-version=v3.1	-99.3293	0.36412	41010.8	379	118	7	17	2	26	14	1.85714	70.9686	2	9
b18	b18.a5	b18.a5.a1	Mapoly0073s0100.1.p	pacid=33005791 transcript=Mapoly0073s0100.1 locus=Mapoly0073s0100 ID=Mapoly0073s0100.1.v3.1 annot-version=v3.1	-59.4588	0.61151	14950.1	139	89	12	9	1	17	7	2.42857	267.27	1	9
b19	b19.a1	b19.a1.a1	Mapoly0020s0109.1.p	pacid=33004377 transcript=Mapoly0020s0109.1 locus=Mapoly0020s0109 ID=Mapoly0020s0109.1.v3.1 annot-version=v3.1	-386.479	0.53699	40089.3	365	435	435	45	45	73	15	4.86667	73563.2	1	9
b20	b20.a1	b20.a1.a1	Mapoly0006s0189.1.p	pacid=33007056 transcript=Mapoly0006s0189.1 locus=Mapoly0006s0189 ID=Mapoly0006s0189.1.v3.1 annot-version=v3.1	-310.401	0.58444	58078.3	527	476	476	34	34	77	21	3.66667	4640.59	1	9
b21	b21.a1	b21.a1.a1	Mapoly0108s0005.1.p	pacid=33021761 transcript=Mapoly0108s0005.1 locus=Mapoly0108s0005 ID=Mapoly0108s0005.1.v3.1 annot-version=v3.1	-308.122	0.66116	53037.1	484	413	197	37	18	75	18	4.16667	14677	1	9
b21	b21.a2	b21.a2.a1	Mapoly1179s0001.1.p	pacid=33011323 transcript=Mapoly1179s0001.1 locus=Mapoly1179s0001 ID=Mapoly1179s0001.1.v3.1 annot-version=v3.1	-155.059	0.70124	27419.9	241	249	33	23	4	49	13	3.76923	5877.02	1	9
b22	b22.a1	b22.a1.a1	Mapoly0160s0014.1.p	pacid=33018613 transcript=Mapoly0160s0014.1 locus=Mapoly0160s0014 ID=Mapoly0160s0014.1.v3.1 annot-version=v3.1	-269.947	0.74236	24526.7	229	348	348	39	39	69	10	6.9	7.94328e+06	1	9
b23	b23.a1	b23.a1.a1	Mapoly0024s0048.1.p	pacid=33023033 transcript=Mapoly0024s0048.1 locus=Mapoly0024s0048 ID=Mapoly0024s0048.1.v3.1 annot-version=v3.1	-214.406	0.53401	42056.6	397	409	409	28	28	68	16	4.25	17781.8	1	9
b24	b24.a1	b24.a1.a1	Mapoly0003s0101.1.p	pacid=33010101 transcript=Mapoly0003s0101.1 locus=Mapoly0003s0101 ID=Mapoly0003s0101.1.v3.1 annot-version=v3.1	-317.393	0.6653	55435.1	487	325	325	40	40	62	18	3.44444	2781.56	1	9
b25	b25.a1	b25.a1.a1	Mapoly0045s0102.1.p	pacid=33015136 transcript=Mapoly0045s0102.1 locus=Mapoly0045s0102 ID=Mapoly0045s0102.1.v3.1 annot-version=v3.1	-237.213	0.68323	17481.7	161	443	443	30	30	63	8	7.875	7.49894e+07	1	9
b26	b26.a1	b26.a1.a1	Mapoly0033s0151.1.p	pacid=33003878 transcript=Mapoly0033s0151.1 locus=Mapoly0033s0151 ID=Mapoly0033s0151.1.v3.1 annot-version=v3.1	-266.188	0.59908	23432.8	217	396	396	34	34	70	9	7.77778	5.99484e+07	1	9
b27	b27.a1	b27.a1.a1	Mapoly0061s0118.1.p	pacid=33025990 transcript=Mapoly0061s0118.1 locus=Mapoly0061s0118 ID=Mapoly0061s0118.1.v3.1 annot-version=v3.1	-289.66	0.69173	13799.1	133	669	669	33	33	61	3	20.3333	2.15443e+20	1	9
b28	b28.a1	b28.a1.a1	Mapoly0049s0099.1.p	pacid=33009327 transcript=Mapoly0049s0099.1 locus=Mapoly0049s0099 ID=Mapoly0049s0099.1.v3.1 annot-version=v3.1	-297.273	0.26258	319974	3119	184	184	45	45	54	97	0.556701	2.60331	1	9
b29	b29.a1	b29.a1.a1	Mapoly0014s0048.3.p	pacid=33015379 transcript=Mapoly0014s0048.3 locus=Mapoly0014s0048 ID=Mapoly0014s0048.3.v3.1 annot-version=v3.1	-316.381	0.74107	24644.7	224	424	424	34	34	62	9	6.88889	7.74264e+06	1	9
b30	b30.a1	b30.a1.a1	Mapoly0137s0006.1.p	pacid=33024748 transcript=Mapoly0137s0006.1 locus=Mapoly0137s0006 ID=Mapoly0137s0006.1.v3.1 annot-version=v3.1	-170.768	0.59813	36650.6	321	329	221	26	15	64	17	3.76471	5816.09	1	9
b30	b30.a2	b30.a2.a1	Mapoly0137s0004.1.p	pacid=33024713 transcript=Mapoly0137s0004.1 locus=Mapoly0137s0004 ID=Mapoly0137s0004.1.v3.1 annot-version=v3.1	-111.515	0.52997	36240.6	317	112	69	17	12	32	15	2.13333	134.936	1	9
b30	b30.a3	b30.a3.a1	Mapoly0137s0005.1.p	pacid=33024724 transcript=Mapoly0137s0005.1 locus=Mapoly0137s0005 ID=Mapoly0137s0005.1.v3.1 annot-version=v3.1	-93.9233	0.45483	36626.5	321	126	61	15	9	29	17	1.70588	49.8022	2	9
b30	b30.a3	b30.a3.a2	Mapoly0137s0005.2.p	pacid=33024725 transcript=Mapoly0137s0005.2 locus=Mapoly0137s0005 ID=Mapoly0137s0005.2.v3.1 annot-version=v3.1	-93.9233	0.45483	36626.5	321	126	61	15	9	29	17	1.70588	49.8022	2	9
b31	b31.a1	b31.a1.a1	Mapoly0044s0032.1.p	pacid=33013060 transcript=Mapoly0044s0032.1 locus=Mapoly0044s0032 ID=Mapoly0044s0032.1.v3.1 annot-version=v3.1	-302.746	0.45	44858.8	420	194	30	33	4	62	17	3.64706	4435.69	1	7
b31	b31.a2	b31.a2.a1	Mapoly0044s0032.2.p	pacid=33013061 transcript=Mapoly0044s0032.2 locus=Mapoly0044s0032 ID=Mapoly0044s0032.2.v3.1 annot-version=v3.1	-271.081	0.44584	42398.8	397	176	12	30	1	52	17	3.05882	1144.05	1	7
b32	b32.a1	b32.a1.a1	Mapoly0008s0217.2.p	pacid=33026641 transcript=Mapoly0008s0217.2 locus=Mapoly0008s0217 ID=Mapoly0008s0217.2.v3.1 annot-version=v3.1	-217.186	0.57419	34186.7	310	361	361	31	31	59	14	4.21429	16377.9	2	9
b32	b32.a1	b32.a1.a2	Mapoly0008s0217.3.p	pacid=33026640 transcript=Mapoly0008s0217.3 locus=Mapoly0008s0217 ID=Mapoly0008s0217.3.v3.1 annot-version=v3.1	-217.186	0.57419	34186.7	310	361	361	31	31	59	14	4.21429	16377.9	2	9
b33	b33.a1	b33.a1.a1	Mapoly0184s0026.1.p	pacid=33013383 transcript=Mapoly0184s0026.1 locus=Mapoly0184s0026 ID=Mapoly0184s0026.1.v3.1 annot-version=v3.1	-274.016	0.69951	22882.3	203	288	288	30	30	58	9	6.44444	2.78256e+06	2	9
b33	b33.a1	b33.a1.a2	Mapoly0184s0026.2.p	pacid=33013384 transcript=Mapoly0184s0026.2 locus=Mapoly0184s0026 ID=Mapoly0184s0026.2.v3.1 annot-version=v3.1	-274.016	0.69951	22882.3	203	288	288	30	30	58	9	6.44444	2.78256e+06	2	9
b34	b34.a1	b34.a1.a1	Mapoly0001s0335.1.p	pacid=33020558 transcript=Mapoly0001s0335.1 locus=Mapoly0001s0335 ID=Mapoly0001s0335.1.v3.1 annot-version=v3.1	-320.965	0.37758	121660	1115	171	171	38	38	52	61	0.852459	6.11966	1	7
b35	b35.a1	b35.a1.a1	Mapoly0118s0049.1.p	pacid=33019611 transcript=Mapoly0118s0049.1 locus=Mapoly0118s0049 ID=Mapoly0118s0049.1.v3.1 annot-version=v3.1	-203.577	0.73759	16219	141	306	87	32	8	52	7	7.42857	2.6827e+07	2	9
b35	b35.a1	b35.a1.a2	Mapoly0329s0001.1.p	pacid=33011464 transcript=Mapoly0329s0001.1 locus=Mapoly0329s0001 ID=Mapoly0329s0001.1.v3.1 annot-version=v3.1	-203.577	0.73759	16245	141	306	87	32	8	52	7	7.42857	2.6827e+07	2	9
b35	b35.a2	b35.a2.a1	Mapoly0970s0001.1.p	pacid=33014575 transcript=Mapoly0970s0001.1 locus=Mapoly0970s0001 ID=Mapoly0970s0001.1.v3.1 annot-version=v3.1	-183.791	0.73759	16274	141	259	25	30	2	47	7	6.71429	5.17947e+06	1	9
b35	b35.a3	b35.a3.a1	Mapoly0118s0047.1.p	pacid=33019619 transcript=Mapoly0118s0047.1 locus=Mapoly0118s0047 ID=Mapoly0118s0047.1.v3.1 annot-version=v3.1	-150.424	0.88811	16224.1	143	183	14	21	4	42	9	4.66667	46414.9	1	9
b35	b35.a4	b35.a4.a1	Mapoly0118s0048.1.p	pacid=33019593 transcript=Mapoly0118s0048.1 locus=Mapoly0118s0048 ID=Mapoly0118s0048.1.v3.1 annot-version=v3.1	-149.275	0.82517	16254.1	143	172	3	19	2	39	9	4.33333	21543.3	1	9
b35	b35.a5	b35.a5.a1	Mapoly0107s0008.1.p	pacid=33020910 transcript=Mapoly0107s0008.1 locus=Mapoly0107s0008 ID=Mapoly0107s0008.1.v3.1 annot-version=v3.1	-77.8	0.76552	16665.1	145	101	84	8	6	20	10	2	99	1	9
b35	b35.a6	b35.a6.a1	Mapoly0468s0001.1.p	pacid=33020698 transcript=Mapoly0468s0001.1 locus=Mapoly0468s0001 ID=Mapoly0468s0001.1.v3.1 annot-version=v3.1	-81.0768	0.5935	13915.1	123	49	31	10	5	17	8	2.125	132.352	1	6
b35	b35.a7	b35.a7.a1	Mapoly0128s0001.1.p	pacid=33027574 transcript=Mapoly0128s0001.1 locus=Mapoly0128s0001 ID=Mapoly0128s0001.1.v3.1 annot-version=v3.1	-57.8087	0.47573	11388.7	103	35	2	10	1	14	6	2.33333	214.443	2	5
b35	b35.a7	b35.a7.a2	Mapoly2070s0001.1.p	pacid=33004565 transcript=Mapoly2070s0001.1 locus=Mapoly2070s0001 ID=Mapoly2070s0001.1.v3.1 annot-version=v3.1	-57.8087	0.47573	11388.7	103	35	2	10	1	14	6	2.33333	214.443	2	5
b36	b36.a1	b36.a1.a1	Mapoly0213s0005.1.p	pacid=33018671 transcript=Mapoly0213s0005.1 locus=Mapoly0213s0005 ID=Mapoly0213s0005.1.v3.1 annot-version=v3.1	-258.404	0.60065	31858.8	308	316	316	31	31	52	13	4	9999	1	9
b37	b37.a1	b37.a1.a1	Mapoly0121s0008.1.p	pacid=33026917 transcript=Mapoly0121s0008.1 locus=Mapoly0121s0008 ID=Mapoly0121s0008.1.v3.1 annot-version=v3.1	-173.122	0.78919	20044.8	185	275	275	23	23	54	7	7.71429	5.17947e+07	1	9
b38	b38.a1	b38.a1.a1	Mapoly0012s0106.1.p	pacid=33017518 transcript=Mapoly0012s0106.1 locus=Mapoly0012s0106 ID=Mapoly0012s0106.1.v3.1 annot-version=v3.1	-241.75	0.42333	46787.3	463	270	270	29	29	52	4	13	9999999999999	1	9
b39	b39.a1	b39.a1.a1	Mapoly0008s0172.1.p	pacid=33026605 transcript=Mapoly0008s0172.1 locus=Mapoly0008s0172 ID=Mapoly0008s0172.1.v3.1 annot-version=v3.1	-227.643	0.56703	50846.8	455	199	199	26	26	50	20	2.5	315.228	1	9
b40	b40.a1	b40.a1.a1	Mapoly0103s0049.1.p	pacid=33013307 transcript=Mapoly0103s0049.1 locus=Mapoly0103s0049 ID=Mapoly0103s0049.1.v3.1 annot-version=v3.1	-238.321	0.79442	43015	394	278	278	27	27	50	19	2.63158	427.133	1	9
b41	b41.a1	b41.a1.a1	Mapoly0019s0014.1.p	pacid=33011169 transcript=Mapoly0019s0014.1 locus=Mapoly0019s0014 ID=Mapoly0019s0014.1.v3.1 annot-version=v3.1	-254.696	0.57714	37459.7	350	381	381	29	29	59	17	3.47059	2954.21	1	9
b42	b42.a1	b42.a1.a1	Mapoly0081s0050.1.p	pacid=33018944 transcript=Mapoly0081s0050.1 locus=Mapoly0081s0050 ID=Mapoly0081s0050.1.v3.1 annot-version=v3.1	-255.669	0.72707	47929.4	447	337	337	27	27	55	20	2.75	561.341	1	9
b43	b43.a1	b43.a1.a1	Mapoly0030s0067.1.p	pacid=33006791 transcript=Mapoly0030s0067.1 locus=Mapoly0030s0067 ID=Mapoly0030s0067.1.v3.1 annot-version=v3.1	-360.511	0.42683	17062.8	164	270	270	30	30	54	8	6.75	5.62341e+06	1	9
b44	b44.a1	b44.a1.a1	Mapoly0076s0058.1.p	pacid=33016308 transcript=Mapoly0076s0058.1 locus=Mapoly0076s0058 ID=Mapoly0076s0058.1.v3.1 annot-version=v3.1	-156.074	0.69872	16848.2	156	248	38	20	3	55	6	9.16667	1.4678e+09	1	6
b44	b44.a2	b44.a2.a1	Mapoly0076s0057.1.p	pacid=33016311 transcript=Mapoly0076s0057.1 locus=Mapoly0076s0057 ID=Mapoly0076s0057.1.v3.1 annot-version=v3.1	-140.403	0.69872	16819.1	156	225	15	19	2	52	7	7.42857	2.6827e+07	1	6
b45	b45.a1	b45.a1.a1	Mapoly0014s0158.1.p	pacid=33015319 transcript=Mapoly0014s0158.1 locus=Mapoly0014s0158 ID=Mapoly0014s0158.1.v3.1 annot-version=v3.1	-240.403	0.64567	26539.3	254	216	216	32	32	54	14	3.85714	7195.86	1	9
b46	b46.a1	b46.a1.a1	Mapoly0008s0232.1.p	pacid=33026500 transcript=Mapoly0008s0232.1 locus=Mapoly0008s0232 ID=Mapoly0008s0232.1.v3.1 annot-version=v3.1	-247.794	0.64417	34715.3	326	176	176	28	28	51	12	4.25	17781.8	1	9
b47	b47.a1	b47.a1.a1	Mapoly0045s0021.1.p	pacid=33015206 transcript=Mapoly0045s0021.1 locus=Mapoly0045s0021 ID=Mapoly0045s0021.1.v3.1 annot-version=v3.1	-204.16	0.49901	54702.9	505	194	173	27	25	46	21	2.19048	154.052	1	9
b47	b47.a2	b47.a2.a1	Mapoly0002s0292.1.p	pacid=33023543 transcript=Mapoly0002s0292.1 locus=Mapoly0002s0292 ID=Mapoly0002s0292.1.v3.1 annot-version=v3.1	-38.5686	0.13086	54631.1	512	31	10	5	3	6	8	0.75	4.62341	2	7
b47	b47.a2	b47.a2.a2	Mapoly0002s0292.2.p	pacid=33023544 transcript=Mapoly0002s0292.2 locus=Mapoly0002s0292 ID=Mapoly0002s0292.2.v3.1 annot-version=v3.1	-38.5686	0.13086	54631.1	512	31	10	5	3	6	8	0.75	4.62341	2	7
b47	b47.a3	b47.a3.a1	Mapoly0088s0027.1.p	pacid=33012072 transcript=Mapoly0088s0027.1 locus=Mapoly0088s0027 ID=Mapoly0088s0027.1.v3.1 annot-version=v3.1	-13.3768	0.05179	53907.5	502	5	1	2	1	2	24	0.0833333	0.211528	1	4
b48	b48.a1	b48.a1.a1	Mapoly0088s0001.1.p	pacid=33012083 transcript=Mapoly0088s0001.1 locus=Mapoly0088s0001 ID=Mapoly0088s0001.1.v3.1 annot-version=v3.1	-193.745	0.44847	57972.8	524	189	189	29	29	47	20	2.35	222.872	1	9
b49	b49.a1	b49.a1.a1	Mapoly0054s0064.1.p	pacid=33017419 transcript=Mapoly0054s0064.1 locus=Mapoly0054s0064 ID=Mapoly0054s0064.1.v3.1 annot-version=v3.1	-205.018	0.37489	120746	1091	165	165	31	31	45	39	1.15385	13.251	1	9
b50	b50.a1	b50.a1.a1	Mapoly0002s0333.1.p	pacid=33023533 transcript=Mapoly0002s0333.1 locus=Mapoly0002s0333 ID=Mapoly0002s0333.1.v3.1 annot-version=v3.1	-265.225	0.61373	55166	510	299	296	26	25	52	18	2.88889	773.264	1	9
b50	b50.a2	b50.a2.a1	Mapoly0001s0404.1.p	pacid=33020631 transcript=Mapoly0001s0404.1 locus=Mapoly0001s0404 ID=Mapoly0001s0404.1.v3.1 annot-version=v3.1	-184.699	0.50446	59430.4	561	154	151	25	24	36	26	1.38462	23.2446	1	9
b51	b51.a1	b51.a1.a1	Mapoly0002s0250.1.p	pacid=33023511 transcript=Mapoly0002s0250.1 locus=Mapoly0002s0250 ID=Mapoly0002s0250.1.v3.1 annot-version=v3.1	-186.379	0.61214	40505.6	379	233	233	20	20	47	15	3.13333	1358.36	1	9
b52	b52.a1	b52.a1.a1	Mapoly0141s0002.1.p	pacid=33009605 transcript=Mapoly0141s0002.1 locus=Mapoly0141s0002 ID=Mapoly0141s0002.1.v3.1 annot-version=v3.1	-185.268	0.49091	41900.9	385	267	267	21	21	46	12	3.83333	6811.92	2	9
b52	b52.a1	b52.a1.a2	Mapoly0259s0002.1.p	pacid=33007399 transcript=Mapoly0259s0002.1 locus=Mapoly0259s0002 ID=Mapoly0259s0002.1.v3.1 annot-version=v3.1	-185.268	0.49091	41900.9	385	267	267	21	21	46	12	3.83333	6811.92	2	9
b53	b53.a1	b53.a1.a1	Mapoly0034s0002.1.p	pacid=33024662 transcript=Mapoly0034s0002.1 locus=Mapoly0034s0002 ID=Mapoly0034s0002.1.v3.1 annot-version=v3.1	-187.742	0.77586	12307.4	116	260	260	22	22	42	4	10.5	3.16228e+10	1	9
b54	b54.a1	b54.a1.a1	Mapoly0014s0035.1.p	pacid=33015328 transcript=Mapoly0014s0035.1 locus=Mapoly0014s0035 ID=Mapoly0014s0035.1.v3.1 annot-version=v3.1	-169.723	0.38438	70523.9	653	257	257	25	25	45	24	1.875	73.9894	3	9
b54	b54.a1	b54.a1.a2	Mapoly0014s0035.2.p	pacid=33015329 transcript=Mapoly0014s0035.2 locus=Mapoly0014s0035 ID=Mapoly0014s0035.2.v3.1 annot-version=v3.1	-169.723	0.39905	67791.4	629	257	257	25	25	45	23	1.95652	89.4736	3	9
b54	b54.a1	b54.a1.a3	Mapoly0014s0035.3.p	pacid=33015330 transcript=Mapoly0014s0035.3 locus=Mapoly0014s0035 ID=Mapoly0014s0035.3.v3.1 annot-version=v3.1	-169.723	0.40224	67173.1	624	257	257	25	25	45	22	2.04545	110.034	3	9
b55	b55.a1	b55.a1.a1	Mapoly0088s0025.1.p	pacid=33012000 transcript=Mapoly0088s0025.1 locus=Mapoly0088s0025 ID=Mapoly0088s0025.1.v3.1 annot-version=v3.1	-206.509	0.35503	75610	676	218	218	22	22	45	20	2.25	176.828	1	9
b56	b56.a1	b56.a1.a1	Mapoly0032s0076.1.p	pacid=33011513 transcript=Mapoly0032s0076.1 locus=Mapoly0032s0076 ID=Mapoly0032s0076.1.v3.1 annot-version=v3.1	-205.385	0.74384	20848.7	203	314	314	28	28	41	3	13.6667	4.64159e+13	1	9
b57	b57.a1	b57.a1.a1	Mapoly0002s0232.1.p	pacid=33023345 transcript=Mapoly0002s0232.1 locus=Mapoly0002s0232 ID=Mapoly0002s0232.1.v3.1 annot-version=v3.1	-204.637	0.52128	50602.8	470	253	253	25	25	47	23	2.04348	109.53	1	9
b58	b58.a1	b58.a1.a1	Mapoly0094s0007.1.p	pacid=33005596 transcript=Mapoly0094s0007.1 locus=Mapoly0094s0007 ID=Mapoly0094s0007.1.v3.1 annot-version=v3.1	-203.289	0.6044	28530.7	273	221	221	24	24	43	15	2.86667	734.642	1	9
b59	b59.a1	b59.a1.a1	Mapoly0003s0228.1.p	pacid=33009853 transcript=Mapoly0003s0228.1 locus=Mapoly0003s0228 ID=Mapoly0003s0228.1.v3.1 annot-version=v3.1	-231.405	0.50765	34283.9	327	169	169	27	27	39	6	6.5	3.16228e+06	1	9
b60	b60.a1	b60.a1.a1	Mapoly0049s0126.1.p	pacid=33009346 transcript=Mapoly0049s0126.1 locus=Mapoly0049s0126 ID=Mapoly0049s0126.1.v3.1 annot-version=v3.1	-208.837	0.56296	73690.7	675	126	72	27	18	42	32	1.3125	19.5353	1	9
b60	b60.a2	b60.a2.a1	Mapoly0012s0074.1.p	pacid=33017515 transcript=Mapoly0012s0074.1 locus=Mapoly0012s0074 ID=Mapoly0012s0074.1.v3.1 annot-version=v3.1	-137.197	0.37576	72227.9	660	82	17	18	4	25	30	0.833333	5.81292	1	9
b60	b60.a3	b60.a3.a1	Mapoly0012s0010.1.p	pacid=33017628 transcript=Mapoly0012s0010.1 locus=Mapoly0012s0010 ID=Mapoly0012s0010.1.v3.1 annot-version=v3.1	-94.1947	0.26126	72869.2	666	52	1	13	1	18	30	0.6	2.98107	1	9
b61	b61.a1	b61.a1.a1	Mapoly0037s0030.1.p	pacid=33008388 transcript=Mapoly0037s0030.1 locus=Mapoly0037s0030 ID=Mapoly0037s0030.1.v3.1 annot-version=v3.1	-175.24	0.49573	26073.4	234	285	285	24	24	46	10	4.6	39809.7	1	9
b62	b62.a1	b62.a1.a1	Mapoly0001s0468.1.p	pacid=33020461 transcript=Mapoly0001s0468.1 locus=Mapoly0001s0468 ID=Mapoly0001s0468.1.v3.1 annot-version=v3.1	-204.337	0.66106	39630.4	357	261	261	21	21	44	20	2.2	157.489	1	9
b63	b63.a1	b63.a1.a1	Mapoly0057s0064.1.p	pacid=33011840 transcript=Mapoly0057s0064.1 locus=Mapoly0057s0064 ID=Mapoly0057s0064.1.v3.1 annot-version=v3.1	-234.785	0.56974	54811.9	509	94	94	33	33	42	29	1.44828	27.0722	1	5
b64	b64.a1	b64.a1.a1	Mapoly0087s0006.1.p	pacid=33025550 transcript=Mapoly0087s0006.1 locus=Mapoly0087s0006 ID=Mapoly0087s0006.1.v3.1 annot-version=v3.1	-198.533	0.72015	26969.2	268	239	239	25	25	44	7	6.28571	1.9307e+06	1	9
b65	b65.a1	b65.a1.a1	Mapoly0049s0008.1.p	pacid=33009339 transcript=Mapoly0049s0008.1 locus=Mapoly0049s0008 ID=Mapoly0049s0008.1.v3.1 annot-version=v3.1	-154.767	0.59197	33880.6	299	230	230	17	17	45	12	3.75	5622.41	1	9
b66	b66.a1	b66.a1.a1	Mapoly0212s0012.1.p	pacid=33010681 transcript=Mapoly0212s0012.1 locus=Mapoly0212s0012 ID=Mapoly0212s0012.1.v3.1 annot-version=v3.1	-172.252	0.6573	39122.4	356	208	133	22	15	40	19	2.10526	126.427	1	9
b66	b66.a2	b66.a2.a1	Mapoly0212s0013.1.p	pacid=33010684 transcript=Mapoly0212s0013.1 locus=Mapoly0212s0013 ID=Mapoly0212s0013.1.v3.1 annot-version=v3.1	-129.972	0.5618	39218.5	356	145	70	17	10	24	18	1.33333	20.5443	1	9
b67	b67.a1	b67.a1.a1	Mapoly0001s0216.1.p	pacid=33020484 transcript=Mapoly0001s0216.1 locus=Mapoly0001s0216 ID=Mapoly0001s0216.1.v3.1 annot-version=v3.1	-123.552	0.49485	19220.7	194	287	190	19	16	40	12	3.33333	2153.43	1	9
b67	b67.a2	b67.a2.a1	Mapoly0069s0062.1.p	pacid=33018834 transcript=Mapoly0069s0062.1 locus=Mapoly0069s0062 ID=Mapoly0069s0062.1.v3.1 annot-version=v3.1	-77.3466	0.41176	18114.3	187	183	86	11	8	31	9	3.44444	2781.56	1	9
b68	b68.a1	b68.a1.a1	Mapoly0006s0262.1.p	pacid=33007274 transcript=Mapoly0006s0262.1 locus=Mapoly0006s0262 ID=Mapoly0006s0262.1.v3.1 annot-version=v3.1	-230.048	0.42328	20776.4	189	144	144	26	26	41	8	5.125	133351	1	6
b69	b69.a1	b69.a1.a1	Mapoly0024s0073.1.p	pacid=33023081 transcript=Mapoly0024s0073.1 locus=Mapoly0024s0073 ID=Mapoly0024s0073.1.v3.1 annot-version=v3.1	-111.161	0.44186	18496.8	172	297	297	20	20	43	2	21.5	3.16228e+21	1	9
b70	b70.a1	b70.a1.a1	Mapoly0007s0275.1.p	pacid=33022419 transcript=Mapoly0007s0275.1 locus=Mapoly0007s0275 ID=Mapoly0007s0275.1.v3.1 annot-version=v3.1	-197.55	0.7284	16365.2	162	203	203	21	21	41	6	6.83333	6.81292e+06	1	9
b71	b71.a1	b71.a1.a1	Mapoly0010s0043.1.p	pacid=33021937 transcript=Mapoly0010s0043.1 locus=Mapoly0010s0043 ID=Mapoly0010s0043.1.v3.1 annot-version=v3.1	-170.754	0.36963	73121.7	652	147	147	25	25	38	23	1.65217	43.8925	1	9
b72	b72.a1	b72.a1.a1	Mapoly0067s0081.1.p	pacid=33019750 transcript=Mapoly0067s0081.1 locus=Mapoly0067s0081 ID=Mapoly0067s0081.1.v3.1 annot-version=v3.1	-190.349	0.37798	72875	672	118	118	24	24	36	26	1.38462	23.2446	1	9
b73	b73.a1	b73.a1.a1	Mapoly0083s0077.1.p	pacid=33025430 transcript=Mapoly0083s0077.1 locus=Mapoly0083s0077 ID=Mapoly0083s0077.1.v3.1 annot-version=v3.1	-149.608	0.47719	29701.4	285	220	220	17	17	39	11	3.54545	3510.19	1	9
b74	b74.a1	b74.a1.a1	Mapoly0001s0152.1.p	pacid=33020338 transcript=Mapoly0001s0152.1 locus=Mapoly0001s0152 ID=Mapoly0001s0152.1.v3.1 annot-version=v3.1	-215.316	0.49398	61636.2	581	198	198	24	24	36	12	3	999	1	9
b75	b75.a1	b75.a1.a1	Mapoly0122s0034.1.p	pacid=33014815 transcript=Mapoly0122s0034.1 locus=Mapoly0122s0034 ID=Mapoly0122s0034.1.v3.1 annot-version=v3.1	-153.586	0.48182	24766.3	220	189	189	17	17	40	9	4.44444	27824.6	2	9
b75	b75.a1	b75.a1.a2	Mapoly0122s0034.2.p	pacid=33014816 transcript=Mapoly0122s0034.2 locus=Mapoly0122s0034 ID=Mapoly0122s0034.2.v3.1 annot-version=v3.1	-153.586	0.48182	24766.3	220	189	189	17	17	40	9	4.44444	27824.6	2	9
b76	b76.a1	b76.a1.a1	Mapoly0043s0120.1.p	pacid=33021076 transcript=Mapoly0043s0120.1 locus=Mapoly0043s0120 ID=Mapoly0043s0120.1.v3.1 annot-version=v3.1	-173.602	0.57143	16910.8	154	175	175	23	23	36	5	7.2	1.58489e+07	1	9
b77	b77.a1	b77.a1.a1	Mapoly0014s0109.1.p	pacid=33015507 transcript=Mapoly0014s0109.1 locus=Mapoly0014s0109 ID=Mapoly0014s0109.1.v3.1 annot-version=v3.1	-136.82	0.32929	53607.8	495	166	166	16	16	34	9	3.77778	5993.84	1	9
b78	b78.a1	b78.a1.a1	Mapoly0155s0023.1.p	pacid=33019158 transcript=Mapoly0155s0023.1 locus=Mapoly0155s0023 ID=Mapoly0155s0023.1.v3.1 annot-version=v3.1	-151.197	0.23522	82853.2	761	159	159	22	22	34	13	2.61538	411.463	1	9
b79	b79.a1	b79.a1.a1	Mapoly0001s0474.2.p	pacid=33019924 transcript=Mapoly0001s0474.2 locus=Mapoly0001s0474 ID=Mapoly0001s0474.2.v3.1 annot-version=v3.1	-210.125	0.48588	54887.8	531	125	16	26	6	35	18	1.94444	86.9923	2	9
b79	b79.a1	b79.a1.a2	Mapoly0001s0474.5.p	pacid=33019923 transcript=Mapoly0001s0474.5 locus=Mapoly0001s0474 ID=Mapoly0001s0474.5.v3.1 annot-version=v3.1	-210.125	0.48588	54887.8	531	125	16	26	6	35	18	1.94444	86.9923	2	9
b79	b79.a2	b79.a2.a1	Mapoly0001s0474.4.p	pacid=33019922 transcript=Mapoly0001s0474.4 locus=Mapoly0001s0474 ID=Mapoly0001s0474.4.v3.1 annot-version=v3.1	-186.071	0.4731	55801.3	539	123	14	24	4	33	18	1.83333	67.1292	2	9
b79	b79.a2	b79.a2.a2	Mapoly0001s0474.7.p	pacid=33019921 transcript=Mapoly0001s0474.7 locus=Mapoly0001s0474 ID=Mapoly0001s0474.7.v3.1 annot-version=v3.1	-186.071	0.4731	55801.3	539	123	14	24	4	33	18	1.83333	67.1292	2	9
b80	b80.a1	b80.a1.a1	Mapoly0022s0042.1.p	pacid=33011076 transcript=Mapoly0022s0042.1 locus=Mapoly0022s0042 ID=Mapoly0022s0042.1.v3.1 annot-version=v3.1	-123.306	0.68276	16047.4	145	376	341	20	17	39	5	7.8	6.30957e+07	1	9
b80	b80.a2	b80.a2.a1	Mapoly0134s0027.1.p	pacid=33025831 transcript=Mapoly0134s0027.1 locus=Mapoly0134s0027 ID=Mapoly0134s0027.1.v3.1 annot-version=v3.1	-153.453	0.83688	15684.8	141	222	187	21	18	33	7	4.71429	51793.7	1	9
b81	b81.a1	b81.a1.a1	Mapoly0032s0090.1.p	pacid=33011465 transcript=Mapoly0032s0090.1 locus=Mapoly0032s0090 ID=Mapoly0032s0090.1.v3.1 annot-version=v3.1	-168.029	0.46207	31624.8	290	288	288	19	19	40	12	3.33333	2153.43	1	9
b82	b82.a1	b82.a1.a1	Mapoly0067s0054.1.p	pacid=33019862 transcript=Mapoly0067s0054.1 locus=Mapoly0067s0054 ID=Mapoly0067s0054.1.v3.1 annot-version=v3.1	-138.577	0.43425	34577.1	327	253	253	20	20	35	6	5.83333	681291	1	9
b83	b83.a1	b83.a1.a1	Mapoly0043s0030.1.p	pacid=33021157 transcript=Mapoly0043s0030.1 locus=Mapoly0043s0030 ID=Mapoly0043s0030.1.v3.1 annot-version=v3.1	-178.262	0.712	40515.6	375	206	206	16	16	35	14	2.5	315.228	1	9
b84	b84.a1	b84.a1.a1	Mapoly0088s0036.1.p	pacid=33012003 transcript=Mapoly0088s0036.1 locus=Mapoly0088s0036 ID=Mapoly0088s0036.1.v3.1 annot-version=v3.1	-170.317	0.30217	97855.7	920	189	189	22	22	36	18	2	99	1	9
b85	b85.a1	b85.a1.a1	Mapoly0001s0360.1.p	pacid=33020649 transcript=Mapoly0001s0360.1 locus=Mapoly0001s0360 ID=Mapoly0001s0360.1.v3.1 annot-version=v3.1	-207.575	0.50725	51768.2	483	166	166	25	25	33	19	1.73684	53.5559	1	9
b86	b86.a1	b86.a1.a1	Mapoly0049s0056.1.p	pacid=33009397 transcript=Mapoly0049s0056.1 locus=Mapoly0049s0056 ID=Mapoly0049s0056.1.v3.1 annot-version=v3.1	-164.893	0.30605	29892.1	281	137	137	22	22	32	9	3.55556	3592.81	1	9
b87	b87.a1	b87.a1.a1	Mapoly0163s0011.1.p	pacid=33016082 transcript=Mapoly0163s0011.1 locus=Mapoly0163s0011 ID=Mapoly0163s0011.1.v3.1 annot-version=v3.1	-158.563	0.40979	43167.8	388	135	135	22	22	34	16	2.125	132.352	2	8
b87	b87.a1	b87.a1.a2	Mapoly0163s0011.2.p	pacid=33016083 transcript=Mapoly0163s0011.2 locus=Mapoly0163s0011 ID=Mapoly0163s0011.2.v3.1 annot-version=v3.1	-158.563	0.40979	43167.8	388	135	135	22	22	34	16	2.125	132.352	2	8
b88	b88.a1	b88.a1.a1	Mapoly0342s0001.1.p	pacid=33014572 transcript=Mapoly0342s0001.1 locus=Mapoly0342s0001 ID=Mapoly0342s0001.1.v3.1 annot-version=v3.1	-99.1038	0.48837	18544	172	96	36	13	5	32	4	8	99999999	1	7
b88	b88.a2	b88.a2.a1	Mapoly0342s0002.1.p	pacid=33014571 transcript=Mapoly0342s0002.1 locus=Mapoly0342s0002 ID=Mapoly0342s0002.1.v3.1 annot-version=v3.1	-69.0535	0.48837	18514.9	172	70	37	8	4	26	3	8.66667	4.64159e+08	1	3
b88	b88.a3	b88.a3.a1	Mapoly2118s0001.1.p	pacid=33012232 transcript=Mapoly2118s0001.1 locus=Mapoly2118s0001 ID=Mapoly2118s0001.1.v3.1 annot-version=v3.1	-74.8167	0.36628	18553.9	172	79	4	9	1	25	4	6.25	1.77828e+06	1	7
b89	b89.a1	b89.a1.a1	Mapoly0029s0154.1.p	pacid=33014605 transcript=Mapoly0029s0154.1 locus=Mapoly0029s0154 ID=Mapoly0029s0154.1.v3.1 annot-version=v3.1	-154.871	0.61333	16899.9	150	308	308	14	14	41	9	4.55556	35937.1	2	9
b89	b89.a1	b89.a1.a2	Mapoly0029s0154.2.p	pacid=33014606 transcript=Mapoly0029s0154.2 locus=Mapoly0029s0154 ID=Mapoly0029s0154.2.v3.1 annot-version=v3.1	-154.871	0.61333	16899.9	150	308	308	14	14	41	9	4.55556	35937.1	2	9
b90	b90.a1	b90.a1.a1	Mapoly0006s0004.1.p	pacid=33007206 transcript=Mapoly0006s0004.1 locus=Mapoly0006s0004 ID=Mapoly0006s0004.1.v3.1 annot-version=v3.1	-155.503	0.57246	43655	414	243	243	18	18	38	17	2.23529	170.907	1	9
b91	b91.a1	b91.a1.a1	Mapoly0005s0150.1.p	pacid=33003240 transcript=Mapoly0005s0150.1 locus=Mapoly0005s0150 ID=Mapoly0005s0150.1.v3.1 annot-version=v3.1	-194.045	0.33806	93897.3	846	170	170	23	23	35	37	0.945946	7.8297	1	9
b92	b92.a1	b92.a1.a1	Mapoly0099s0004.1.p	pacid=33025020 transcript=Mapoly0099s0004.1 locus=Mapoly0099s0004 ID=Mapoly0099s0004.1.v3.1 annot-version=v3.1	-200.439	0.34873	74036	671	162	162	20	20	35	27	1.2963	18.7832	1	9
b93	b93.a1	b93.a1.a1	Mapoly0007s0011.1.p	pacid=33022205 transcript=Mapoly0007s0011.1 locus=Mapoly0007s0011 ID=Mapoly0007s0011.1.v3.1 annot-version=v3.1	-163.646	0.59104	35240.9	335	140	106	21	16	33	20	1.65	43.6684	1	9
b93	b93.a2	b93.a2.a1	Mapoly0007s0110.1.p	pacid=33022430 transcript=Mapoly0007s0110.1 locus=Mapoly0007s0110 ID=Mapoly0007s0110.1.v3.1 annot-version=v3.1	-81.4147	0.36522	36541.7	345	53	19	11	6	13	16	0.8125	5.49382	1	8
b94	b94.a1	b94.a1.a1	Mapoly0121s0009.1.p	pacid=33026893 transcript=Mapoly0121s0009.1 locus=Mapoly0121s0009 ID=Mapoly0121s0009.1.v3.1 annot-version=v3.1	-157.401	0.79429	18643.9	175	131	131	22	22	33	7	4.71429	51793.7	1	9
b95	b95.a1	b95.a1.a1	Mapoly0083s0062.1.p	pacid=33025384 transcript=Mapoly0083s0062.1 locus=Mapoly0083s0062 ID=Mapoly0083s0062.1.v3.1 annot-version=v3.1	-174.849	0.42347	66174.5	588	116	116	26	26	34	33	1.0303	9.72267	1	8
b96	b96.a1	b96.a1.a1	Mapoly0164s0015.1.p	pacid=33005831 transcript=Mapoly0164s0015.1 locus=Mapoly0164s0015 ID=Mapoly0164s0015.1.v3.1 annot-version=v3.1	-129.565	0.38191	20868.9	199	225	72	19	8	33	7	4.71429	51793.7	2	9
b96	b96.a1	b96.a1.a2	Mapoly0164s0015.2.p	pacid=33005832 transcript=Mapoly0164s0015.2 locus=Mapoly0164s0015 ID=Mapoly0164s0015.2.v3.1 annot-version=v3.1	-129.565	0.38384	20682.8	198	225	72	19	8	33	7	4.71429	51793.7	2	9
b96	b96.a2	b96.a2.a1	Mapoly0164s0015.3.p	pacid=33005833 transcript=Mapoly0164s0015.3 locus=Mapoly0164s0015 ID=Mapoly0164s0015.3.v3.1 annot-version=v3.1	-107.14	0.38071	20595.8	197	189	36	17	6	27	7	3.85714	7195.86	1	9
b97	b97.a1	b97.a1.a1	Mapoly0001s0112.1.p	pacid=33020113 transcript=Mapoly0001s0112.1 locus=Mapoly0001s0112 ID=Mapoly0001s0112.1.v3.1 annot-version=v3.1	-85.1137	0.56742	21202.3	178	147	147	15	15	37	11	3.36364	2309.13	1	9
b98	b98.a1	b98.a1.a1	Mapoly0186s0007.1.p	pacid=33004053 transcript=Mapoly0186s0007.1 locus=Mapoly0186s0007 ID=Mapoly0186s0007.1.v3.1 annot-version=v3.1	-164.566	0.40675	59374.7	563	142	142	18	18	32	14	2.28571	192.07	1	9
b99	b99.a1	b99.a1.a1	Mapoly0160s0003.1.p	pacid=33018636 transcript=Mapoly0160s0003.1 locus=Mapoly0160s0003 ID=Mapoly0160s0003.1.v3.1 annot-version=v3.1	-193.024	0.54969	34603.6	322	106	106	21	21	37	12	3.08333	1210.53	1	3
c100	c100.a1	c100.a1.a1	Mapoly0037s0038.1.p	pacid=33008351 transcript=Mapoly0037s0038.1 locus=Mapoly0037s0038 ID=Mapoly0037s0038.1.v3.1 annot-version=v3.1	-144.795	0.37803	60514.9	537	159	159	17	17	29	21	1.38095	23.041	1	9
c101	c101.a1	c101.a1.a1	Mapoly0032s0077.1.p	pacid=33011497 transcript=Mapoly0032s0077.1 locus=Mapoly0032s0077 ID=Mapoly0032s0077.1.v3.1 annot-version=v3.1	-83.0012	0.52217	21251.8	203	135	135	14	14	29	3	9.66667	4.64159e+09	1	9
c102	c102.a1	c102.a1.a1	Mapoly0006s0255.1.p	pacid=33007028 transcript=Mapoly0006s0255.1 locus=Mapoly0006s0255 ID=Mapoly0006s0255.1.v3.1 annot-version=v3.1	-143.407	0.25599	58122.7	543	83	83	16	16	29	13	2.23077	169.125	1	7
c103	c103.a1	c103.a1.a1	Mapoly0203s0012.1.p	pacid=33020704 transcript=Mapoly0203s0012.1 locus=Mapoly0203s0012 ID=Mapoly0203s0012.1.v3.1 annot-version=v3.1	-147.959	0.36594	63139.4	593	172	172	19	19	32	19	1.68421	47.3293	1	9
c104	c104.a1	c104.a1.a1	Mapoly0020s0149.1.p	pacid=33004202 transcript=Mapoly0020s0149.1 locus=Mapoly0020s0149 ID=Mapoly0020s0149.1.v3.1 annot-version=v3.1	-191.931	0.53089	45974.2	437	165	165	25	25	30	25	1.2	14.8489	1	9
c105	c105.a1	c105.a1.a1	Mapoly0075s0032.1.p	pacid=33018514 transcript=Mapoly0075s0032.1 locus=Mapoly0075s0032 ID=Mapoly0075s0032.1.v3.1 annot-version=v3.1	-121.854	0.63258	29042.3	264	156	153	14	13	27	17	1.58824	37.7468	1	9
c105	c105.a2	c105.a2.a1	Mapoly0086s0078.1.p	pacid=33024035 transcript=Mapoly0086s0078.1 locus=Mapoly0086s0078 ID=Mapoly0086s0078.1.v3.1 annot-version=v3.1	-14.0403	0.16981	29133.4	265	5	2	3	2	3	16	0.1875	0.539927	1	4
c106	c106.a1	c106.a1.a1	Mapoly0116s0042.1.p	pacid=33023697 transcript=Mapoly0116s0042.1 locus=Mapoly0116s0042 ID=Mapoly0116s0042.1.v3.1 annot-version=v3.1	-140.076	0.43976	17184.6	166	139	139	18	18	32	9	3.55556	3592.81	1	9
c107	c107.a1	c107.a1.a1	Mapoly0042s0009.1.p	pacid=33016574 transcript=Mapoly0042s0009.1 locus=Mapoly0042s0009 ID=Mapoly0042s0009.1.v3.1 annot-version=v3.1	-161.589	0.35974	32532.3	303	134	134	17	17	32	10	3.2	1583.89	1	9
c108	c108.a1	c108.a1.a1	Mapoly0053s0082.1.p	pacid=33014963 transcript=Mapoly0053s0082.1 locus=Mapoly0053s0082 ID=Mapoly0053s0082.1.v3.1 annot-version=v3.1	-125.137	0.41604	42718.9	399	123	121	18	16	28	16	1.75	55.2341	1	9
c108	c108.a2	c108.a2.a1	Mapoly0052s0049.1.p	pacid=33026751 transcript=Mapoly0052s0049.1 locus=Mapoly0052s0049 ID=Mapoly0052s0049.1.v3.1 annot-version=v3.1	-16.6073	0.08816	42503	397	5	3	3	1	3	12	0.25	0.778279	1	3
c109	c109.a1	c109.a1.a1	Mapoly0042s0095.1.p	pacid=33016573 transcript=Mapoly0042s0095.1 locus=Mapoly0042s0095 ID=Mapoly0042s0095.1.v3.1 annot-version=v3.1	-153.414	0.46567	50280.8	466	152	94	19	14	29	13	2.23077	169.125	1	9
c109	c109.a2	c109.a2.a1	Mapoly0026s0146.1.p	pacid=33024466 transcript=Mapoly0026s0146.1 locus=Mapoly0026s0146 ID=Mapoly0026s0146.1.v3.1 annot-version=v3.1	-77.5028	0.39769	37198.8	347	53	14	11	5	13	10	1.3	18.9526	1	9
c109	c109.a3	c109.a3.a1	Mapoly0208s0003.1.p	pacid=33010445 transcript=Mapoly0208s0003.1 locus=Mapoly0208s0003 ID=Mapoly0208s0003.1.v3.1 annot-version=v3.1	-46.1747	0.10456	97732.6	899	39	4	7	4	10	21	0.47619	1.99358	3	9
c109	c109.a3	c109.a3.a2	Mapoly0208s0003.2.p	pacid=33010446 transcript=Mapoly0208s0003.2 locus=Mapoly0208s0003 ID=Mapoly0208s0003.2.v3.1 annot-version=v3.1	-46.1747	0.13967	73135.9	673	39	4	7	4	10	17	0.588235	2.87468	3	9
c109	c109.a3	c109.a3.a3	Mapoly0557s0001.1.p	pacid=33003717 transcript=Mapoly0557s0001.1 locus=Mapoly0557s0001 ID=Mapoly0557s0001.1.v3.1 annot-version=v3.1	-46.1747	0.22328	45700.7	421	39	4	7	4	10	12	0.833333	5.81292	3	9
c109	c109.a4	c109.a4.a1	Mapoly0050s0050.1.p	pacid=33006130 transcript=Mapoly0050s0050.1 locus=Mapoly0050s0050 ID=Mapoly0050s0050.1.v3.1 annot-version=v3.1	-25.8951	0.11111	52048	477	40	4	5	1	8	15	0.533333	2.41455	1	9
c110	c110.a1	c110.a1.a1	Mapoly0031s0114.1.p	pacid=33022665 transcript=Mapoly0031s0114.1 locus=Mapoly0031s0114 ID=Mapoly0031s0114.1.v3.1 annot-version=v3.1	-100.254	0.76147	11717.6	109	151	151	10	10	31	5	6.2	1.58489e+06	1	9
c111	c111.a1	c111.a1.a1	Mapoly0098s0030.1.p	pacid=33021048 transcript=Mapoly0098s0030.1 locus=Mapoly0098s0030 ID=Mapoly0098s0030.1.v3.1 annot-version=v3.1	-111.203	0.51613	35036.9	310	147	147	13	13	27	13	2.07692	118.378	1	9
c112	c112.a1	c112.a1.a1	Mapoly0023s0016.1.p	pacid=33014088 transcript=Mapoly0023s0016.1 locus=Mapoly0023s0016 ID=Mapoly0023s0016.1.v3.1 annot-version=v3.1	-131.802	0.64796	21426.2	196	143	143	20	20	29	7	4.14286	13894	1	9
c113	c113.a1	c113.a1.a1	Mapoly0015s0045.1.p	pacid=33019368 transcript=Mapoly0015s0045.1 locus=Mapoly0015s0045 ID=Mapoly0015s0045.1.v3.1 annot-version=v3.1	-150.917	0.50676	30434.5	296	136	136	19	19	31	16	1.9375	85.5964	1	9
c114	c114.a1	c114.a1.a1	Mapoly0023s0008.1.p	pacid=33014203 transcript=Mapoly0023s0008.1 locus=Mapoly0023s0008 ID=Mapoly0023s0008.1.v3.1 annot-version=v3.1	-147.061	0.53056	46558.5	409	124	124	20	20	27	18	1.5	30.6228	1	9
c115	c115.a1	c115.a1.a1	Mapoly0029s0022.1.p	pacid=33014724 transcript=Mapoly0029s0022.1 locus=Mapoly0029s0022 ID=Mapoly0029s0022.1.v3.1 annot-version=v3.1	-140.419	0.4245	36031	351	118	118	17	17	31	16	1.9375	85.5964	1	9
c116	c116.a1	c116.a1.a1	Mapoly0011s0183.1.p	pacid=33017898 transcript=Mapoly0011s0183.1 locus=Mapoly0011s0183 ID=Mapoly0011s0183.1.v3.1 annot-version=v3.1	-162.297	0.595	22558.1	200	112	112	18	18	29	7	4.14286	13894	1	9
c117	c117.a1	c117.a1.a1	Mapoly0069s0092.1.p	pacid=33018821 transcript=Mapoly0069s0092.1 locus=Mapoly0069s0092 ID=Mapoly0069s0092.1.v3.1 annot-version=v3.1	-125.671	0.54915	31652.9	295	104	51	16	7	24	8	3	999	1	9
c117	c117.a2	c117.a2.a1	Mapoly0069s0089.1.p	pacid=33018803 transcript=Mapoly0069s0089.1 locus=Mapoly0069s0089 ID=Mapoly0069s0089.1.v3.1 annot-version=v3.1	-106.316	0.40816	31751	294	58	5	11	2	14	7	2	99	1	9
c118	c118.a1	c118.a1.a1	Mapoly0062s0115.1.p	pacid=33016788 transcript=Mapoly0062s0115.1 locus=Mapoly0062s0115 ID=Mapoly0062s0115.1.v3.1 annot-version=v3.1	-145.841	0.45991	47156	424	102	102	18	18	28	22	1.27273	17.7382	1	9
c119	c119.a1	c119.a1.a1	Mapoly0037s0052.1.p	pacid=33008352 transcript=Mapoly0037s0052.1 locus=Mapoly0037s0052 ID=Mapoly0037s0052.1.v3.1 annot-version=v3.1	-137.638	0.46348	41125.4	397	97	97	18	18	29	15	1.93333	84.7696	1	9
c120	c120.a1	c120.a1.a1	Mapoly0151s0023.1.p	pacid=33008090 transcript=Mapoly0151s0023.1 locus=Mapoly0151s0023 ID=Mapoly0151s0023.1.v3.1 annot-version=v3.1	-132.804	0.43789	53369.1	475	83	83	19	19	30	16	1.875	73.9894	1	9
c121	c121.a1	c121.a1.a1	Mapoly0108s0009.1.p	pacid=33021790 transcript=Mapoly0108s0009.1 locus=Mapoly0108s0009 ID=Mapoly0108s0009.1.v3.1 annot-version=v3.1	-112.766	0.66495	20514.6	194	248	248	15	15	29	10	2.9	793.328	1	9
c122	c122.a1	c122.a1.a1	Mapoly0193s0011.1.p	pacid=33008242 transcript=Mapoly0193s0011.1 locus=Mapoly0193s0011 ID=Mapoly0193s0011.1.v3.1 annot-version=v3.1	-82.5502	0.59804	21940.3	204	185	58	12	3	29	9	3.22222	1667.1	1	9
c122	c122.a2	c122.a2.a1	Mapoly0082s0058.1.p	pacid=33004637 transcript=Mapoly0082s0058.1 locus=Mapoly0082s0058 ID=Mapoly0082s0058.1.v3.1 annot-version=v3.1	-98.1332	0.5049	21550.4	204	168	108	15	10	25	9	2.77778	598.484	1	9
c122	c122.a3	c122.a3.a1	Mapoly0193s0010.1.p	pacid=33008243 transcript=Mapoly0193s0010.1 locus=Mapoly0193s0010 ID=Mapoly0193s0010.1.v3.1 annot-version=v3.1	-96.1692	0.54902	21894.4	204	143	8	12	2	25	7	3.57143	3726.59	1	9
c122	c122.a4	c122.a4.a1	Mapoly0193s0003.1.p	pacid=33008245 transcript=Mapoly0193s0003.1 locus=Mapoly0193s0003 ID=Mapoly0193s0003.1.v3.1 annot-version=v3.1	-81.3153	0.53922	21887.3	204	146	11	11	1	25	6	4.16667	14677	1	9
c122	c122.a5	c122.a5.a1	Mapoly0197s0002.1.p	pacid=33011932 transcript=Mapoly0197s0002.1 locus=Mapoly0197s0002 ID=Mapoly0197s0002.1.v3.1 annot-version=v3.1	-62.8165	0.47549	21917.4	204	122	12	9	2	20	6	3.33333	2153.43	1	9
c122	c122.a6	c122.a6.a1	Mapoly0193s0008.1.p	pacid=33008248 transcript=Mapoly0193s0008.1 locus=Mapoly0193s0008 ID=Mapoly0193s0008.1.v3.1 annot-version=v3.1	-47.4809	0.36765	22013.5	204	112	0	8	1	18	7	2.57143	371.759	1	9
c122	c122.a7	c122.a7.a1	Mapoly1685s0001.1.p	pacid=33013768 transcript=Mapoly1685s0001.1 locus=Mapoly1685s0001 ID=Mapoly1685s0001.1.v3.1 annot-version=v3.1	-51.7601	0.4951	21775.2	204	74	6	7	1	16	6	2.66667	463.159	1	9
c122	c122.a8	c122.a8.a1	Mapoly0028s0004.1.p	pacid=33018056 transcript=Mapoly0028s0004.1 locus=Mapoly0028s0004 ID=Mapoly0028s0004.1.v3.1 annot-version=v3.1	-82.0938	0.35648	22769	216	63	46	7	4	14	8	1.75	55.2341	3	9
c122	c122.a8	c122.a8.a2	Mapoly0352s0001.1.p	pacid=33025802 transcript=Mapoly0352s0001.1 locus=Mapoly0352s0001 ID=Mapoly0352s0001.1.v3.1 annot-version=v3.1	-82.0938	0.35648	22764.9	216	63	46	7	4	14	8	1.75	55.2341	3	9
c122	c122.a8	c122.a8.a3	Mapoly0352s0003.1.p	pacid=33025803 transcript=Mapoly0352s0003.1 locus=Mapoly0352s0003 ID=Mapoly0352s0003.1.v3.1 annot-version=v3.1	-82.0938	0.35648	22681	216	63	46	7	4	14	8	1.75	55.2341	3	9
c122	c122.a9	c122.a9.a1	Mapoly0085s0058.1.p	pacid=33005327 transcript=Mapoly0085s0058.1 locus=Mapoly0085s0058 ID=Mapoly0085s0058.1.v3.1 annot-version=v3.1	-46.6935	0.31481	22776.1	216	19	1	5	1	6	8	0.75	4.62341	1	9
c122	c122.b10	c122.b10.a1	Mapoly0045s0001.1.p	pacid=33015076 transcript=Mapoly0045s0001.1 locus=Mapoly0045s0001 ID=Mapoly0045s0001.1.v3.1 annot-version=v3.1	-5.51428	0.11111	22159.6	207	2	1	2	1	2	6	0.333333	1.15443	4	1
c122	c122.b10	c122.b10.a2	Mapoly0045s0002.1.p	pacid=33015169 transcript=Mapoly0045s0002.1 locus=Mapoly0045s0002 ID=Mapoly0045s0002.1.v3.1 annot-version=v3.1	-5.51428	0.15541	15867.5	148	2	1	2	1	2	5	0.4	1.51189	4	1
c122	c122.b10	c122.b10.a3	Mapoly0170s0016.1.p	pacid=33016206 transcript=Mapoly0170s0016.1 locus=Mapoly0170s0016 ID=Mapoly0170s0016.1.v3.1 annot-version=v3.1	-5.51428	0.11111	22035.6	207	2	1	2	1	2	6	0.333333	1.15443	4	1
c122	c122.b10	c122.b10.a4	Mapoly1984s0001.1.p	pacid=33027399 transcript=Mapoly1984s0001.1 locus=Mapoly1984s0001 ID=Mapoly1984s0001.1.v3.1 annot-version=v3.1	-5.51428	0.11111	21963.6	207	2	1	2	1	2	6	0.333333	1.15443	4	1
c123	c123.a1	c123.a1.a1	Mapoly0045s0148.1.p	pacid=33015124 transcript=Mapoly0045s0148.1 locus=Mapoly0045s0148 ID=Mapoly0045s0148.1.v3.1 annot-version=v3.1	-133.168	0.57937	26635.5	252	168	168	15	15	29	14	2.07143	116.877	1	9
c124	c124.a1	c124.a1.a1	Mapoly0090s0068.1.p	pacid=33014389 transcript=Mapoly0090s0068.1 locus=Mapoly0090s0068 ID=Mapoly0090s0068.1.v3.1 annot-version=v3.1	-123.159	0.44514	34709.9	319	150	150	13	13	30	12	2.5	315.228	1	9
c125	c125.a1	c125.a1.a1	Mapoly0021s0084.1.p	pacid=33007754 transcript=Mapoly0021s0084.1 locus=Mapoly0021s0084 ID=Mapoly0021s0084.1.v3.1 annot-version=v3.1	-121.054	0.42424	23231.8	231	137	137	14	14	29	10	2.9	793.328	1	9
c126	c126.a1	c126.a1.a1	Mapoly0002s0096.1.p	pacid=33023261 transcript=Mapoly0002s0096.1 locus=Mapoly0002s0096 ID=Mapoly0002s0096.1.v3.1 annot-version=v3.1	-151.2	0.35877	69222.6	616	126	126	21	21	27	28	0.964286	8.21055	2	9
c126	c126.a1	c126.a1.a2	Mapoly0002s0096.2.p	pacid=33023262 transcript=Mapoly0002s0096.2 locus=Mapoly0002s0096 ID=Mapoly0002s0096.2.v3.1 annot-version=v3.1	-151.2	0.35877	69222.6	616	126	126	21	21	27	28	0.964286	8.21055	2	9
c127	c127.a1	c127.a1.a1	Mapoly0093s0009.1.p	pacid=33025292 transcript=Mapoly0093s0009.1 locus=Mapoly0093s0009 ID=Mapoly0093s0009.1.v3.1 annot-version=v3.1	-99.2503	0.32212	43085.5	416	112	112	16	16	27	7	3.85714	7195.86	1	9
c128	c128.a1	c128.a1.a1	Mapoly0064s0027.1.p	pacid=33013475 transcript=Mapoly0064s0027.1 locus=Mapoly0064s0027 ID=Mapoly0064s0027.1.v3.1 annot-version=v3.1	-116.158	0.60331	38904.9	363	110	110	18	18	26	16	1.625	41.1697	1	9
c129	c129.a1	c129.a1.a1	Mapoly0114s0039.1.p	pacid=33004125 transcript=Mapoly0114s0039.1 locus=Mapoly0114s0039 ID=Mapoly0114s0039.1.v3.1 annot-version=v3.1	-159.793	0.58242	20124	182	209	209	17	17	31	9	3.44444	2781.56	1	9
c130	c130.a1	c130.a1.a1	Mapoly0040s0096.1.p	pacid=33020755 transcript=Mapoly0040s0096.1 locus=Mapoly0040s0096 ID=Mapoly0040s0096.1.v3.1 annot-version=v3.1	-115.736	0.475	25549.3	240	174	174	16	16	30	11	2.72727	532.67	1	9
c131	c131.a1	c131.a1.a1	Mapoly0124s0061.1.p	pacid=33012689 transcript=Mapoly0124s0061.1 locus=Mapoly0124s0061 ID=Mapoly0124s0061.1.v3.1 annot-version=v3.1	-153.79	0.83019	17923.8	159	141	141	16	16	27	8	3.375	2370.37	1	9
c132	c132.a1	c132.a1.a1	Mapoly0023s0133.1.p	pacid=33014207 transcript=Mapoly0023s0133.1 locus=Mapoly0023s0133 ID=Mapoly0023s0133.1.v3.1 annot-version=v3.1	-143.777	0.5534	44227.7	412	125	125	19	19	25	17	1.47059	28.5521	1	9
c133	c133.a1	c133.a1.a1	Mapoly0136s0006.1.p	pacid=33003645 transcript=Mapoly0136s0006.1 locus=Mapoly0136s0006 ID=Mapoly0136s0006.1.v3.1 annot-version=v3.1	-149.785	0.28928	84002.3	802	124	124	18	18	27	17	1.58824	37.7468	1	9
c134	c134.a1	c134.a1.a1	Mapoly0011s0125.1.p	pacid=33017785 transcript=Mapoly0011s0125.1 locus=Mapoly0011s0125 ID=Mapoly0011s0125.1.v3.1 annot-version=v3.1	-136.922	0.32565	71210.9	651	101	32	15	5	24	23	1.04348	10.053	1	9
c134	c134.a2	c134.a2.a1	Mapoly0031s0144.1.p	pacid=33022639 transcript=Mapoly0031s0144.1 locus=Mapoly0031s0144 ID=Mapoly0031s0144.1.v3.1 annot-version=v3.1	-147.418	0.38333	72506.6	660	88	65	21	18	25	27	0.925926	7.43191	1	9
c134	c134.a3	c134.a3.a1	Mapoly0015s0120.1.p	pacid=33019520 transcript=Mapoly0015s0120.1 locus=Mapoly0015s0120 ID=Mapoly0015s0120.1.v3.1 annot-version=v3.1	-121.644	0.3	71212.1	650	86	15	14	3	22	23	0.956522	8.04736	1	9
c134	c134.a4	c134.a4.a1	Mapoly0110s0012.1.p	pacid=33016904 transcript=Mapoly0110s0012.1 locus=Mapoly0110s0012 ID=Mapoly0110s0012.1.v3.1 annot-version=v3.1	-47.7915	0.14607	75666.3	712	13	11	8	7	8	28	0.285714	0.930698	1	7
c135	c135.a1	c135.a1.a1	Mapoly0003s0284.1.p	pacid=33009904 transcript=Mapoly0003s0284.1 locus=Mapoly0003s0284 ID=Mapoly0003s0284.1.v3.1 annot-version=v3.1	-125.324	0.57325	17763.5	157	243	8	18	3	26	7	3.71429	5178.47	1	9
c135	c135.a2	c135.a2.a1	Mapoly0003s0257.1.p	pacid=33010102 transcript=Mapoly0003s0257.1 locus=Mapoly0003s0257 ID=Mapoly0003s0257.1.v3.1 annot-version=v3.1	-110.392	0.55814	14694	129	247	12	16	1	24	6	4	9999	2	9
c135	c135.a2	c135.a2.a2	Mapoly0064s0119.1.p	pacid=33013463 transcript=Mapoly0064s0119.1 locus=Mapoly0064s0119 ID=Mapoly0064s0119.1.v3.1 annot-version=v3.1	-110.392	0.55814	14694	129	247	12	16	1	24	6	4	9999	2	9
c135	c135.a3	c135.a3.a1	Mapoly0080s0026.1.p	pacid=33023787 transcript=Mapoly0080s0026.1 locus=Mapoly0080s0026 ID=Mapoly0080s0026.1.v3.1 annot-version=v3.1	-107.936	0.77293	51127.5	458	224	4	15	1	21	29	0.724138	4.29832	1	9
c135	c135.a4	c135.a4.a1	Mapoly0080s0023.1.p	pacid=33023769 transcript=Mapoly0080s0023.1 locus=Mapoly0080s0023 ID=Mapoly0080s0023.1.v3.1 annot-version=v3.1	-9.11915	0.24691	9072.95	81	4	2	3	1	3	5	0.6	2.98107	1	3
c136	c136.a1	c136.a1.a1	Mapoly0076s0087.1.p	pacid=33016343 transcript=Mapoly0076s0087.1 locus=Mapoly0076s0087 ID=Mapoly0076s0087.1.v3.1 annot-version=v3.1	-113.788	0.50481	22414.3	208	201	201	15	15	26	8	3.25	1777.28	1	9
c137	c137.a1	c137.a1.a1	Mapoly0179s0026.1.p	pacid=33009571 transcript=Mapoly0179s0026.1 locus=Mapoly0179s0026 ID=Mapoly0179s0026.1.v3.1 annot-version=v3.1	-96.1506	0.67333	16393.3	150	194	188	13	12	29	7	4.14286	13894	1	9
c137	c137.a2	c137.a2.a1	Mapoly0133s0011.1.p	pacid=33009046 transcript=Mapoly0133s0011.1 locus=Mapoly0133s0011 ID=Mapoly0133s0011.1.v3.1 annot-version=v3.1	-85.7853	0.32365	25914.5	241	108	102	9	8	20	17	1.17647	14.0131	1	9
c138	c138.a1	c138.a1.a1	Mapoly0061s0050.1.p	pacid=33025985 transcript=Mapoly0061s0050.1 locus=Mapoly0061s0050 ID=Mapoly0061s0050.1.v3.1 annot-version=v3.1	-139.81	0.56981	27542	265	163	163	15	15	27	11	2.45455	283.804	1	9
c139	c139.a1	c139.a1.a1	Mapoly0076s0091.1.p	pacid=33016321 transcript=Mapoly0076s0091.1 locus=Mapoly0076s0091 ID=Mapoly0076s0091.1.v3.1 annot-version=v3.1	-124.936	0.31417	53933	487	153	153	14	14	26	12	2.16667	145.78	1	9
c140	c140.a1	c140.a1.a1	Mapoly0028s0030.1.p	pacid=33018075 transcript=Mapoly0028s0030.1 locus=Mapoly0028s0030 ID=Mapoly0028s0030.1.v3.1 annot-version=v3.1	-118.285	0.44706	27104.9	255	138	138	14	14	28	11	2.54545	350.119	1	9
c141	c141.a1	c141.a1.a1	Mapoly0079s0038.1.p	pacid=33012179 transcript=Mapoly0079s0038.1 locus=Mapoly0079s0038 ID=Mapoly0079s0038.1.v3.1 annot-version=v3.1	-116.599	0.34328	43970	402	134	134	13	13	27	13	2.07692	118.378	1	9
c142	c142.a1	c142.a1.a1	Mapoly0059s0025.1.p	pacid=33006605 transcript=Mapoly0059s0025.1 locus=Mapoly0059s0025 ID=Mapoly0059s0025.1.v3.1 annot-version=v3.1	-104.426	0.31546	52496.7	485	125	125	13	13	26	15	1.73333	53.117	1	9
c143	c143.a1	c143.a1.a1	Mapoly0015s0198.1.p	pacid=33019434 transcript=Mapoly0015s0198.1 locus=Mapoly0015s0198 ID=Mapoly0015s0198.1.v3.1 annot-version=v3.1	-141.753	0.47867	46019.8	422	117	117	16	16	27	14	1.92857	83.8343	1	9
c144	c144.a1	c144.a1.a1	Mapoly0024s0116.1.p	pacid=33023154 transcript=Mapoly0024s0116.1 locus=Mapoly0024s0116 ID=Mapoly0024s0116.1.v3.1 annot-version=v3.1	-110.512	0.3683	49276.8	448	108	13	17	2	24	20	1.2	14.8489	2	9
c144	c144.a1	c144.a1.a2	Mapoly0024s0116.2.p	pacid=33023155 transcript=Mapoly0024s0116.2 locus=Mapoly0024s0116 ID=Mapoly0024s0116.2.v3.1 annot-version=v3.1	-110.512	0.3683	49276.8	448	108	13	17	2	24	20	1.2	14.8489	2	9
c144	c144.a2	c144.a2.a1	Mapoly0022s0170.1.p	pacid=33010953 transcript=Mapoly0022s0170.1 locus=Mapoly0022s0170 ID=Mapoly0022s0170.1.v3.1 annot-version=v3.1	-102.563	0.35045	49418.7	448	85	4	16	2	23	20	1.15	13.1254	1	9
c144	c144.a3	c144.a3.a1	Mapoly0052s0109.1.p	pacid=33026800 transcript=Mapoly0052s0109.1 locus=Mapoly0052s0109 ID=Mapoly0052s0109.1.v3.1 annot-version=v3.1	-101.072	0.35045	49263.7	448	97	6	15	1	21	20	1.05	10.2202	1	9
c144	c144.a4	c144.a4.a1	Mapoly0038s0023.1.p	pacid=33004856 transcript=Mapoly0038s0023.1 locus=Mapoly0038s0023 ID=Mapoly0038s0023.1.v3.1 annot-version=v3.1	-69.2265	0.30357	49223.7	448	57	1	11	1	14	20	0.7	4.01187	1	9
c145	c145.a1	c145.a1.a1	Mapoly0001s0454.1.p	pacid=33020316 transcript=Mapoly0001s0454.1 locus=Mapoly0001s0454 ID=Mapoly0001s0454.1.v3.1 annot-version=v3.1	-139.246	0.51479	17321.4	169	110	110	15	15	25	8	3.125	1332.52	1	9
c146	c146.a1	c146.a1.a1	Mapoly0025s0081.1.p	pacid=33027238 transcript=Mapoly0025s0081.1 locus=Mapoly0025s0081 ID=Mapoly0025s0081.1.v3.1 annot-version=v3.1	-145.112	0.52308	51525.2	455	108	50	17	7	24	15	1.6	38.8107	1	9
c146	c146.a2	c146.a2.a1	Mapoly0008s0143.1.p	pacid=33026413 transcript=Mapoly0008s0143.1 locus=Mapoly0008s0143 ID=Mapoly0008s0143.1.v3.1 annot-version=v3.1	-88.0971	0.28986	54770	483	59	1	11	1	16	17	0.941176	7.73326	1	9
c146	c146.a3	c146.a3.a1	Mapoly0008s0144.1.p	pacid=33026443 transcript=Mapoly0008s0144.1 locus=Mapoly0008s0144 ID=Mapoly0008s0144.1.v3.1 annot-version=v3.1	-7.79697	0.05022	51321.1	458	2	1	2	1	2	13	0.153846	0.425103	4	1
c146	c146.a3	c146.a3.a2	Mapoly0008s0144.2.p	pacid=33026446 transcript=Mapoly0008s0144.2 locus=Mapoly0008s0144 ID=Mapoly0008s0144.2.v3.1 annot-version=v3.1	-7.79697	0.05022	51321.1	458	2	1	2	1	2	13	0.153846	0.425103	4	1
c146	c146.a3	c146.a3.a3	Mapoly0008s0144.3.p	pacid=33026445 transcript=Mapoly0008s0144.3 locus=Mapoly0008s0144 ID=Mapoly0008s0144.3.v3.1 annot-version=v3.1	-7.79697	0.05022	51321.1	458	2	1	2	1	2	13	0.153846	0.425103	4	1
c146	c146.a3	c146.a3.a4	Mapoly0008s0144.4.p	pacid=33026444 transcript=Mapoly0008s0144.4 locus=Mapoly0008s0144 ID=Mapoly0008s0144.4.v3.1 annot-version=v3.1	-7.79697	0.05022	51321.1	458	2	1	2	1	2	13	0.153846	0.425103	4	1
c147	c147.a1	c147.a1.a1	Mapoly0075s0023.1.p	pacid=33018471 transcript=Mapoly0075s0023.1 locus=Mapoly0075s0023 ID=Mapoly0075s0023.1.v3.1 annot-version=v3.1	-127.373	0.64304	43317.1	381	89	89	18	18	22	20	1.1	11.5893	1	9
c148	c148.a1	c148.a1.a1	Mapoly0031s0164.1.p	pacid=33022640 transcript=Mapoly0031s0164.1 locus=Mapoly0031s0164 ID=Mapoly0031s0164.1.v3.1 annot-version=v3.1	-209.165	0.47146	50535.3	473	72	72	20	20	27	21	1.28571	18.307	1	6
c149	c149.a1	c149.a1.a1	Mapoly0130s0001.1.p	pacid=33010825 transcript=Mapoly0130s0001.1 locus=Mapoly0130s0001 ID=Mapoly0130s0001.1.v3.1 annot-version=v3.1	-101.194	0.52683	22435.8	205	202	131	13	7	26	9	2.88889	773.264	1	9
c149	c149.a2	c149.a2.a1	Mapoly0180s0001.1.p	pacid=33006310 transcript=Mapoly0180s0001.1 locus=Mapoly0180s0001 ID=Mapoly0180s0001.1.v3.1 annot-version=v3.1	-49.4912	0.36098	22420.5	205	80	9	8	2	16	10	1.6	38.8107	1	9
c150	c150.a1	c150.a1.a1	Mapoly0076s0069.1.p	pacid=33016300 transcript=Mapoly0076s0069.1 locus=Mapoly0076s0069 ID=Mapoly0076s0069.1.v3.1 annot-version=v3.1	-105.644	0.56349	40725.1	378	196	196	14	14	26	9	2.88889	773.264	1	9
c151	c151.a1	c151.a1.a1	Mapoly0049s0102.1.p	pacid=33009264 transcript=Mapoly0049s0102.1 locus=Mapoly0049s0102 ID=Mapoly0049s0102.1.v3.1 annot-version=v3.1	-140.641	0.52346	46005.1	405	144	144	20	20	25	24	1.04167	10.0069	1	9
c152	c152.a1	c152.a1.a1	Mapoly0058s0038.1.p	pacid=33022929 transcript=Mapoly0058s0038.1 locus=Mapoly0058s0038 ID=Mapoly0058s0038.1.v3.1 annot-version=v3.1	-133.407	0.55114	19687.9	176	124	124	16	16	24	8	3	999	1	9
c153	c153.a1	c153.a1.a1	Mapoly0151s0025.1.p	pacid=33008112 transcript=Mapoly0151s0025.1 locus=Mapoly0151s0025 ID=Mapoly0151s0025.1.v3.1 annot-version=v3.1	-115.458	0.4065	54119.1	492	125	125	15	15	22	18	1.22222	15.681	1	9
c154	c154.a1	c154.a1.a1	Mapoly0008s0264.1.p	pacid=33026654 transcript=Mapoly0008s0264.1 locus=Mapoly0008s0264 ID=Mapoly0008s0264.1.v3.1 annot-version=v3.1	-116.069	0.42333	31948.1	300	109	109	11	11	20	9	2.22222	165.81	1	9
c155	c155.a1	c155.a1.a1	Mapoly0025s0074.1.p	pacid=33027290 transcript=Mapoly0025s0074.1 locus=Mapoly0025s0074 ID=Mapoly0025s0074.1.v3.1 annot-version=v3.1	-89.3342	0.64497	18904.6	169	110	110	14	14	26	7	3.71429	5178.47	1	9
c156	c156.a1	c156.a1.a1	Mapoly0096s0070.1.p	pacid=33018774 transcript=Mapoly0096s0070.1 locus=Mapoly0096s0070 ID=Mapoly0096s0070.1.v3.1 annot-version=v3.1	-135.005	0.6231	35008.4	329	106	101	14	13	26	13	2	99	1	9
c156	c156.a2	c156.a2.a1	Mapoly0032s0074.1.p	pacid=33011660 transcript=Mapoly0032s0074.1 locus=Mapoly0032s0074 ID=Mapoly0032s0074.1.v3.1 annot-version=v3.1	-128.483	0.4924	35444.1	329	121	101	15	12	21	16	1.3125	19.5353	1	9
c156	c156.a3	c156.a3.a1	Mapoly0032s0072.1.p	pacid=33011544 transcript=Mapoly0032s0072.1 locus=Mapoly0032s0072 ID=Mapoly0032s0072.1.v3.1 annot-version=v3.1	-99.7215	0.54573	34546.7	328	79	62	13	11	16	16	1	9	3	9
c156	c156.a3	c156.a3.a2	Mapoly0032s0072.2.p	pacid=33011545 transcript=Mapoly0032s0072.2 locus=Mapoly0032s0072 ID=Mapoly0032s0072.2.v3.1 annot-version=v3.1	-99.7215	0.54573	34546.7	328	79	62	13	11	16	16	1	9	3	9
c156	c156.a3	c156.a3.a3	Mapoly0032s0073.1.p	pacid=33011621 transcript=Mapoly0032s0073.1 locus=Mapoly0032s0073 ID=Mapoly0032s0073.1.v3.1 annot-version=v3.1	-99.7215	0.54908	34372.6	326	79	62	13	11	16	16	1	9	3	9
c156	c156.a4	c156.a4.a1	Mapoly0032s0142.1.p	pacid=33011632 transcript=Mapoly0032s0142.1 locus=Mapoly0032s0142 ID=Mapoly0032s0142.1.v3.1 annot-version=v3.1	-43.5985	0.28793	34760.9	323	40	21	10	6	10	14	0.714286	4.17947	1	9
c156	c156.a5	c156.a5.a1	Mapoly0196s0013.1.p	pacid=33009774 transcript=Mapoly0196s0013.1 locus=Mapoly0196s0013 ID=Mapoly0196s0013.1.v3.1 annot-version=v3.1	-54.9677	0.28086	35189.8	324	34	20	9	6	10	12	0.833333	5.81292	1	9
c156	c156.a6	c156.a6.a1	Mapoly0133s0056.1.p	pacid=33009044 transcript=Mapoly0133s0056.1 locus=Mapoly0133s0056 ID=Mapoly0133s0056.1.v3.1 annot-version=v3.1	-67.1335	0.32424	34779.9	330	48	24	9	5	10	14	0.714286	4.17947	1	9
c156	c156.a7	c156.a7.a1	Mapoly0032s0144.1.p	pacid=33011597 transcript=Mapoly0032s0144.1 locus=Mapoly0032s0144 ID=Mapoly0032s0144.1.v3.1 annot-version=v3.1	-36.5547	0.29412	34271.8	323	21	6	9	5	9	14	0.642857	3.39397	1	9
c156	c156.a8	c156.a8.a1	Mapoly0117s0003.1.p	pacid=33027477 transcript=Mapoly0117s0003.1 locus=Mapoly0117s0003 ID=Mapoly0117s0003.1.v3.1 annot-version=v3.1	-38.0154	0.23077	35397.6	325	21	11	7	5	7	14	0.5	2.16228	2	6
c156	c156.a8	c156.a8.a2	Mapoly0196s0015.1.p	pacid=33009776 transcript=Mapoly0196s0015.1 locus=Mapoly0196s0015 ID=Mapoly0196s0015.1.v3.1 annot-version=v3.1	-38.0154	0.23077	35195.6	325	21	11	7	5	7	14	0.5	2.16228	2	6
c156	c156.a9	c156.a9.a1	Mapoly0032s0143.1.p	pacid=33011620 transcript=Mapoly0032s0143.1 locus=Mapoly0032s0143 ID=Mapoly0032s0143.1.v3.1 annot-version=v3.1	-21.7625	0.13975	34202.7	322	19	4	5	1	5	14	0.357143	1.27585	1	9
c156	c156.b10	c156.b10.a1	Mapoly0486s0001.1.p	pacid=33024841 transcript=Mapoly0486s0001.1 locus=Mapoly0486s0001 ID=Mapoly0486s0001.1.v3.1 annot-version=v3.1	-34.7328	0.22993	29218.8	274	11	8	5	4	5	10	0.5	2.16228	1	5
c156	c156.b11	c156.b11.a1	Mapoly0009s0175.1.p	pacid=33017177 transcript=Mapoly0009s0175.1 locus=Mapoly0009s0175 ID=Mapoly0009s0175.1.v3.1 annot-version=v3.1	-21.6713	0.11782	35122.7	331	13	2	4	1	4	11	0.363636	1.31013	1	6
c156	c156.b12	c156.b12.a1	Mapoly0088s0020.1.p	pacid=33011994 transcript=Mapoly0088s0020.1 locus=Mapoly0088s0020 ID=Mapoly0088s0020.1.v3.1 annot-version=v3.1	-26.6301	0.14329	35474	328	13	8	4	3	4	11	0.363636	1.31013	1	6
c156	c156.b13	c156.b13.a1	Mapoly0050s0029.1.p	pacid=33006207 transcript=Mapoly0050s0029.1 locus=Mapoly0050s0029 ID=Mapoly0050s0029.1.v3.1 annot-version=v3.1	-19.8174	0.12195	34968.7	328	12	1	4	1	4	14	0.285714	0.930698	3	6
c156	c156.b13	c156.b13.a2	Mapoly0050s0029.2.p	pacid=33006208 transcript=Mapoly0050s0029.2 locus=Mapoly0050s0029 ID=Mapoly0050s0029.2.v3.1 annot-version=v3.1	-19.8174	0.12195	34968.7	328	12	1	4	1	4	14	0.285714	0.930698	3	6
c156	c156.b13	c156.b13.a3	Mapoly0050s0029.3.p	pacid=33006209 transcript=Mapoly0050s0029.3 locus=Mapoly0050s0029 ID=Mapoly0050s0029.3.v3.1 annot-version=v3.1	-19.8174	0.12195	34968.7	328	12	1	4	1	4	14	0.285714	0.930698	3	6
c156	c156.b14	c156.b14.a1	Mapoly0124s0039.1.p	pacid=33012683 transcript=Mapoly0124s0039.1 locus=Mapoly0124s0039 ID=Mapoly0124s0039.1.v3.1 annot-version=v3.1	-10.6064	0.08978	34274.3	323	10	1	3	1	3	19	0.157895	0.43845	1	7
c156	c156.b15	c156.b15.a1	Mapoly0106s0049.1.p	pacid=33017273 transcript=Mapoly0106s0049.1 locus=Mapoly0106s0049 ID=Mapoly0106s0049.1.v3.1 annot-version=v3.1	-9.60206	0.09538	34805.3	325	5	2	2	1	2	19	0.105263	0.274275	3	4
c156	c156.b15	c156.b15.a2	Mapoly0106s0050.1.p	pacid=33017319 transcript=Mapoly0106s0050.1 locus=Mapoly0106s0050 ID=Mapoly0106s0050.1.v3.1 annot-version=v3.1	-9.60206	0.09538	34971.5	325	5	2	2	1	2	19	0.105263	0.274275	3	4
c156	c156.b15	c156.b15.a3	Mapoly0106s0053.1.p	pacid=33017289 transcript=Mapoly0106s0053.1 locus=Mapoly0106s0053 ID=Mapoly0106s0053.1.v3.1 annot-version=v3.1	-9.60206	0.09538	34615.2	325	5	2	2	1	2	16	0.125	0.333521	3	4
c157	c157.a1	c157.a1.a1	Mapoly0186s0019.1.p	pacid=33004048 transcript=Mapoly0186s0019.1 locus=Mapoly0186s0019 ID=Mapoly0186s0019.1.v3.1 annot-version=v3.1	-98.6605	0.23361	65883.4	595	95	88	14	12	22	17	1.29412	18.6842	1	9
c157	c157.a2	c157.a2.a1	Mapoly0008s0168.1.p	pacid=33026499 transcript=Mapoly0008s0168.1 locus=Mapoly0008s0168 ID=Mapoly0008s0168.1.v3.1 annot-version=v3.1	-22.9607	0.06218	65660.1	595	14	7	4	2	5	11	0.454545	1.84804	1	5
c158	c158.a1	c158.a1.a1	Mapoly0004s0012.1.p	pacid=33015616 transcript=Mapoly0004s0012.1 locus=Mapoly0004s0012 ID=Mapoly0004s0012.1.v3.1 annot-version=v3.1	-122.331	0.31797	71371.4	651	92	92	18	18	24	24	1	9	1	9
c159	c159.a1	c159.a1.a1	Mapoly0010s0214.1.p	pacid=33022079 transcript=Mapoly0010s0214.1 locus=Mapoly0010s0214 ID=Mapoly0010s0214.1.v3.1 annot-version=v3.1	-101.961	0.32603	42716.1	411	89	89	15	15	25	6	4.16667	14677	1	9
c160	c160.a1	c160.a1.a1	Mapoly0008s0132.1.p	pacid=33026503 transcript=Mapoly0008s0132.1 locus=Mapoly0008s0132 ID=Mapoly0008s0132.1.v3.1 annot-version=v3.1	-117.616	0.63816	16329.6	152	87	39	15	8	25	5	5	99999	1	9
c160	c160.a2	c160.a2.a1	Mapoly0012s0116.1.p	pacid=33017568 transcript=Mapoly0012s0116.1 locus=Mapoly0012s0116 ID=Mapoly0012s0116.1.v3.1 annot-version=v3.1	-99.8651	0.61184	16258.6	152	69	21	12	5	21	5	4.2	15847.9	1	9
c161	c161.a1	c161.a1.a1	Mapoly0023s0024.1.p	pacid=33014145 transcript=Mapoly0023s0024.1 locus=Mapoly0023s0024 ID=Mapoly0023s0024.1.v3.1 annot-version=v3.1	-154.984	0.43511	13779.7	131	85	85	14	14	23	5	4.6	39809.7	1	7
c162	c162.a1	c162.a1.a1	Mapoly0134s0022.1.p	pacid=33025824 transcript=Mapoly0134s0022.1 locus=Mapoly0134s0022 ID=Mapoly0134s0022.1.v3.1 annot-version=v3.1	-119.688	0.53788	44404.2	396	83	83	18	18	23	22	1.04545	10.1034	1	9
c163	c163.a1	c163.a1.a1	Mapoly0057s0063.1.p	pacid=33011774 transcript=Mapoly0057s0063.1 locus=Mapoly0057s0063 ID=Mapoly0057s0063.1.v3.1 annot-version=v3.1	-93.1346	0.4332	25467.5	247	206	206	11	11	29	12	2.41667	260.016	1	9
c164	c164.a1	c164.a1.a1	Mapoly0005s0037.1.p	pacid=33003415 transcript=Mapoly0005s0037.1 locus=Mapoly0005s0037 ID=Mapoly0005s0037.1.v3.1 annot-version=v3.1	-92.411	0.45259	25652.2	232	146	146	11	11	25	10	2.5	315.228	1	9
c165	c165.a1	c165.a1.a1	Mapoly0002s0336.1.p	pacid=33023637 transcript=Mapoly0002s0336.1 locus=Mapoly0002s0336 ID=Mapoly0002s0336.1.v3.1 annot-version=v3.1	-108.949	0.62821	24484.7	234	147	141	12	11	25	8	3.125	1332.52	1	9
c165	c165.a2	c165.a2.a1	Mapoly0180s0023.1.p	pacid=33006318 transcript=Mapoly0180s0023.1 locus=Mapoly0180s0023 ID=Mapoly0180s0023.1.v3.1 annot-version=v3.1	-43.4327	0.37615	22600.7	218	31	25	4	3	8	4	2	99	1	8
c166	c166.a1	c166.a1.a1	Mapoly0024s0029.1.p	pacid=33023036 transcript=Mapoly0024s0029.1 locus=Mapoly0024s0029 ID=Mapoly0024s0029.1.v3.1 annot-version=v3.1	-118.788	0.53776	36080.6	331	134	134	15	15	26	17	1.52941	32.8386	1	9
c167	c167.a1	c167.a1.a1	Mapoly0098s0022.1.p	pacid=33021019 transcript=Mapoly0098s0022.1 locus=Mapoly0098s0022 ID=Mapoly0098s0022.1.v3.1 annot-version=v3.1	-112.28	0.47403	33238.4	308	133	133	14	14	26	10	2.6	397.107	1	9
c168	c168.a1	c168.a1.a1	Mapoly0048s0056.1.p	pacid=33011442 transcript=Mapoly0048s0056.1 locus=Mapoly0048s0056 ID=Mapoly0048s0056.1.v3.1 annot-version=v3.1	-113.382	0.35646	45423.7	418	132	14	15	2	23	14	1.64286	42.9397	1	9
c168	c168.a2	c168.a2.a1	Mapoly0127s0004.1.p	pacid=33009169 transcript=Mapoly0127s0004.1 locus=Mapoly0127s0004 ID=Mapoly0127s0004.1.v3.1 annot-version=v3.1	-108.478	0.33254	45607.6	418	125	7	14	1	21	12	1.75	55.2341	1	9
c168	c168.a3	c168.a3.a1	Mapoly0048s0057.1.p	pacid=33011346 transcript=Mapoly0048s0057.1 locus=Mapoly0048s0057 ID=Mapoly0048s0057.1.v3.1 annot-version=v3.1	-68.0152	0.27187	46052.8	423	64	31	10	6	12	10	1.2	14.8489	1	9
c168	c168.a4	c168.a4.a1	Mapoly0274s0001.1.p	pacid=33018647 transcript=Mapoly0274s0001.1 locus=Mapoly0274s0001 ID=Mapoly0274s0001.1.v3.1 annot-version=v3.1	-40.803	0.14252	45922.6	421	48	8	7	2	8	10	0.8	5.30957	1	9
c168	c168.a5	c168.a5.a1	Mapoly0010s0221.1.p	pacid=33021925 transcript=Mapoly0010s0221.1 locus=Mapoly0010s0221 ID=Mapoly0010s0221.1.v3.1 annot-version=v3.1	-21.8224	0.10214	46322.9	421	26	2	5	1	5	12	0.416667	1.61016	1	9
c169	c169.a1	c169.a1.a1	Mapoly0059s0059.1.p	pacid=33006621 transcript=Mapoly0059s0059.1 locus=Mapoly0059s0059 ID=Mapoly0059s0059.1.v3.1 annot-version=v3.1	-126.274	0.32063	85334.3	761	110	110	18	18	23	28	0.821429	5.6287	1	9
c170	c170.a1	c170.a1.a1	Mapoly0005s0245.1.p	pacid=33003427 transcript=Mapoly0005s0245.1 locus=Mapoly0005s0245 ID=Mapoly0005s0245.1.v3.1 annot-version=v3.1	-100.385	0.43723	24712.3	231	100	100	13	13	23	11	2.09091	122.285	1	9
c171	c171.a1	c171.a1.a1	Mapoly0116s0046.1.p	pacid=33023705 transcript=Mapoly0116s0046.1 locus=Mapoly0116s0046 ID=Mapoly0116s0046.1.v3.1 annot-version=v3.1	-116.84	0.50425	36003.1	353	96	57	11	7	20	2	10	9999999999	1	9
c171	c171.a2	c171.a2.a1	Mapoly0116s0048.1.p	pacid=33023724 transcript=Mapoly0116s0048.1 locus=Mapoly0116s0048 ID=Mapoly0116s0048.1.v3.1 annot-version=v3.1	-78.162	0.33616	36170.1	354	66	27	8	4	13	2	6.5	3.16228e+06	1	9
c172	c172.a1	c172.a1.a1	Mapoly0048s0071.1.p	pacid=33011361 transcript=Mapoly0048s0071.1 locus=Mapoly0048s0071 ID=Mapoly0048s0071.1.v3.1 annot-version=v3.1	-154.832	0.47297	24653.4	222	87	87	16	16	24	10	2.4	250.189	1	7
c173	c173.a1	c173.a1.a1	Mapoly0027s0087.1.p	pacid=33021420 transcript=Mapoly0027s0087.1 locus=Mapoly0027s0087 ID=Mapoly0027s0087.1.v3.1 annot-version=v3.1	-71.0279	0.22362	42390.3	398	82	82	9	9	24	13	1.84615	69.1704	1	9
c174	c174.a1	c174.a1.a1	Mapoly0080s0015.1.p	pacid=33023826 transcript=Mapoly0080s0015.1 locus=Mapoly0080s0015 ID=Mapoly0080s0015.1.v3.1 annot-version=v3.1	-76.7075	0.36364	39988.5	363	82	82	10	10	20	9	2.22222	165.81	1	9
c175	c175.a1	c175.a1.a1	Mapoly0147s0005.2.p	pacid=33024796 transcript=Mapoly0147s0005.2 locus=Mapoly0147s0005 ID=Mapoly0147s0005.2.v3.1 annot-version=v3.1	-114.663	0.31206	63391.2	564	73	73	15	15	23	22	1.04545	10.1034	1	7
c176	c176.a1	c176.a1.a1	Mapoly0140s0020.1.p	pacid=33006342 transcript=Mapoly0140s0020.1 locus=Mapoly0140s0020 ID=Mapoly0140s0020.1.v3.1 annot-version=v3.1	-98.4437	0.53333	11152.5	105	208	208	10	10	22	1	22	1e+22	1	9
c177	c177.a1	c177.a1.a1	Mapoly0048s0080.1.p	pacid=33011458 transcript=Mapoly0048s0080.1 locus=Mapoly0048s0080 ID=Mapoly0048s0080.1.v3.1 annot-version=v3.1	-92.483	0.27529	64489.6	603	146	146	12	12	24	13	1.84615	69.1704	1	9
c178	c178.a1	c178.a1.a1	Mapoly0009s0072.1.p	pacid=33017182 transcript=Mapoly0009s0072.1 locus=Mapoly0009s0072 ID=Mapoly0009s0072.1.v3.1 annot-version=v3.1	-132.98	0.25479	57407.5	522	124	124	14	14	22	13	1.69231	48.2388	5	9
c178	c178.a1	c178.a1.a2	Mapoly0009s0072.2.p	pacid=33017183 transcript=Mapoly0009s0072.2 locus=Mapoly0009s0072 ID=Mapoly0009s0072.2.v3.1 annot-version=v3.1	-132.98	0.25479	57407.5	522	124	124	14	14	22	13	1.69231	48.2388	5	9
c178	c178.a1	c178.a1.a3	Mapoly0009s0072.3.p	pacid=33017185 transcript=Mapoly0009s0072.3 locus=Mapoly0009s0072 ID=Mapoly0009s0072.3.v3.1 annot-version=v3.1	-132.98	0.27033	53532.7	492	124	124	14	14	22	11	2	99	5	9
c178	c178.a1	c178.a1.a4	Mapoly0009s0072.4.p	pacid=33017186 transcript=Mapoly0009s0072.4 locus=Mapoly0009s0072 ID=Mapoly0009s0072.4.v3.1 annot-version=v3.1	-132.98	0.27033	53532.7	492	124	124	14	14	22	11	2	99	5	9
c178	c178.a1	c178.a1.a5	Mapoly0009s0072.5.p	pacid=33017184 transcript=Mapoly0009s0072.5 locus=Mapoly0009s0072 ID=Mapoly0009s0072.5.v3.1 annot-version=v3.1	-132.98	0.27033	53532.7	492	124	124	14	14	22	11	2	99	5	9
c179	c179.a1	c179.a1.a1	Mapoly0102s0040.1.p	pacid=33007465 transcript=Mapoly0102s0040.1 locus=Mapoly0102s0040 ID=Mapoly0102s0040.1.v3.1 annot-version=v3.1	-142.732	0.28846	83893.5	780	113	113	16	16	20	28	0.714286	4.17947	1	9
c180	c180.a1	c180.a1.a1	Mapoly0026s0085.1.p	pacid=33024521 transcript=Mapoly0026s0085.1 locus=Mapoly0026s0085 ID=Mapoly0026s0085.1.v3.1 annot-version=v3.1	-106.828	0.38049	22406.2	205	99	99	15	15	22	10	2.2	157.489	2	6
c180	c180.a1	c180.a1.a2	Mapoly0026s0085.2.p	pacid=33024522 transcript=Mapoly0026s0085.2 locus=Mapoly0026s0085 ID=Mapoly0026s0085.2.v3.1 annot-version=v3.1	-106.828	0.52703	16597.3	148	99	99	15	15	22	6	3.66667	4640.59	2	6
c181	c181.a1	c181.a1.a1	Mapoly0027s0067.1.p	pacid=33021417 transcript=Mapoly0027s0067.1 locus=Mapoly0027s0067 ID=Mapoly0027s0067.1.v3.1 annot-version=v3.1	-102.777	0.46809	14913	141	86	86	13	13	23	8	2.875	748.894	2	6
c181	c181.a1	c181.a1.a2	Mapoly0047s0085.1.p	pacid=33013856 transcript=Mapoly0047s0085.1 locus=Mapoly0047s0085 ID=Mapoly0047s0085.1.v3.1 annot-version=v3.1	-102.777	0.46809	14929	141	86	86	13	13	23	8	2.875	748.894	2	6
c182	c182.a1	c182.a1.a1	Mapoly0002s0249.1.p	pacid=33023289 transcript=Mapoly0002s0249.1 locus=Mapoly0002s0249 ID=Mapoly0002s0249.1.v3.1 annot-version=v3.1	-110.036	0.40943	41265	403	60	60	13	13	21	14	1.5	30.6228	2	9
c182	c182.a1	c182.a1.a2	Mapoly0002s0249.2.p	pacid=33023290 transcript=Mapoly0002s0249.2 locus=Mapoly0002s0249 ID=Mapoly0002s0249.2.v3.1 annot-version=v3.1	-110.036	0.43421	39417.1	380	60	60	13	13	21	14	1.5	30.6228	2	9
c183	c183.a1	c183.a1.a1	Mapoly0073s0071.1.p	pacid=33005734 transcript=Mapoly0073s0071.1 locus=Mapoly0073s0071 ID=Mapoly0073s0071.1.v3.1 annot-version=v3.1	-120.14	0.39831	52260.2	472	59	59	16	16	20	14	1.42857	25.827	1	9
c184	c184.a1	c184.a1.a1	Mapoly0012s0119.1.p	pacid=33017605 transcript=Mapoly0012s0119.1 locus=Mapoly0012s0119 ID=Mapoly0012s0119.1.v3.1 annot-version=v3.1	-90.9538	0.44318	29415.8	264	54	54	13	13	20	13	1.53846	33.5511	2	8
c184	c184.a1	c184.a1.a2	Mapoly0012s0120.1.p	pacid=33017589 transcript=Mapoly0012s0120.1 locus=Mapoly0012s0120 ID=Mapoly0012s0120.1.v3.1 annot-version=v3.1	-90.9538	0.44318	29415.8	264	54	54	13	13	20	13	1.53846	33.5511	2	8
c185	c185.a1	c185.a1.a1	Mapoly0023s0059.1.p	pacid=33014211 transcript=Mapoly0023s0059.1 locus=Mapoly0023s0059 ID=Mapoly0023s0059.1.v3.1 annot-version=v3.1	-93.7338	0.35493	38335.5	355	44	44	13	13	20	14	1.42857	25.827	1	7
c186	c186.a1	c186.a1.a1	Mapoly0124s0059.1.p	pacid=33012673 transcript=Mapoly0124s0059.1 locus=Mapoly0124s0059 ID=Mapoly0124s0059.1.v3.1 annot-version=v3.1	-93.0462	0.64151	17849	159	180	180	11	11	24	8	3	999	1	9
c187	c187.a1	c187.a1.a1	Mapoly0146s0043.1.p	pacid=33005404 transcript=Mapoly0146s0043.1 locus=Mapoly0146s0043 ID=Mapoly0146s0043.1.v3.1 annot-version=v3.1	-80.7455	0.66279	9542.87	86	157	157	13	13	20	4	5	99999	1	9
c188	c188.a1	c188.a1.a1	Mapoly0074s0029.1.p	pacid=33027696 transcript=Mapoly0074s0029.1 locus=Mapoly0074s0029 ID=Mapoly0074s0029.1.v3.1 annot-version=v3.1	-104.52	0.52362	27658.8	254	141	141	12	12	20	12	1.66667	45.4159	1	9
c189	c189.a1	c189.a1.a1	Mapoly0014s0126.1.p	pacid=33015476 transcript=Mapoly0014s0126.1 locus=Mapoly0014s0126 ID=Mapoly0014s0126.1.v3.1 annot-version=v3.1	-76.9843	0.36885	25706.8	244	118	118	10	10	20	7	2.85714	718.686	1	9
c190	c190.a1	c190.a1.a1	Mapoly0001s0526.1.p	pacid=33020126 transcript=Mapoly0001s0526.1 locus=Mapoly0001s0526 ID=Mapoly0001s0526.1.v3.1 annot-version=v3.1	-113.894	0.39761	54505.5	503	116	116	15	15	20	19	1.05263	10.2884	1	9
c191	c191.a1	c191.a1.a1	Mapoly0009s0130.1.p	pacid=33016916 transcript=Mapoly0009s0130.1 locus=Mapoly0009s0130 ID=Mapoly0009s0130.1.v3.1 annot-version=v3.1	-135.352	0.53887	39772.4	373	115	115	14	14	23	11	2.09091	122.285	1	9
c192	c192.a1	c192.a1.a1	Mapoly0047s0030.1.p	pacid=33013957 transcript=Mapoly0047s0030.1 locus=Mapoly0047s0030 ID=Mapoly0047s0030.1.v3.1 annot-version=v3.1	-131.554	0.38657	46206	432	93	93	14	14	22	14	1.57143	36.2759	1	9
c193	c193.a1	c193.a1.a1	Mapoly0134s0005.1.p	pacid=33025855 transcript=Mapoly0134s0005.1 locus=Mapoly0134s0005 ID=Mapoly0134s0005.1.v3.1 annot-version=v3.1	-119.291	0.30946	36344	349	90	59	12	8	20	12	1.66667	45.4159	1	9
c193	c193.a2	c193.a2.a1	Mapoly0015s0129.1.p	pacid=33019365 transcript=Mapoly0015s0129.1 locus=Mapoly0015s0129 ID=Mapoly0015s0129.1.v3.1 annot-version=v3.1	-106.285	0.40113	37284.9	354	120	89	13	9	20	13	1.53846	33.5511	1	9
c193	c193.a3	c193.a3.a1	Mapoly0068s0019.1.p	pacid=33024936 transcript=Mapoly0068s0019.1 locus=Mapoly0068s0019 ID=Mapoly0068s0019.1.v3.1 annot-version=v3.1	-70.8448	0.26555	43313.7	418	44	22	10	7	12	18	0.666667	3.64159	2	9
c193	c193.a3	c193.a3.a2	Mapoly0068s0019.2.p	pacid=33024937 transcript=Mapoly0068s0019.2 locus=Mapoly0068s0019 ID=Mapoly0068s0019.2.v3.1 annot-version=v3.1	-70.8448	0.26555	43313.7	418	44	22	10	7	12	18	0.666667	3.64159	2	9
c194	c194.a1	c194.a1.a1	Mapoly0069s0095.1.p	pacid=33018879 transcript=Mapoly0069s0095.1 locus=Mapoly0069s0095 ID=Mapoly0069s0095.1.v3.1 annot-version=v3.1	-69.5781	0.42915	27089.7	247	87	86	9	8	20	4	5	99999	1	9
c194	c194.a2	c194.a2.a1	Mapoly0069s0093.1.p	pacid=33018884 transcript=Mapoly0069s0093.1 locus=Mapoly0069s0093 ID=Mapoly0069s0093.1.v3.1 annot-version=v3.1	-24.1719	0.18142	24495.4	226	4	3	3	2	3	4	0.75	4.62341	1	3
c195	c195.a1	c195.a1.a1	Mapoly0039s0054.1.p	pacid=33013595 transcript=Mapoly0039s0054.1 locus=Mapoly0039s0054 ID=Mapoly0039s0054.1.v3.1 annot-version=v3.1	-128.984	0.36905	54850.9	504	88	88	16	16	19	17	1.11765	12.1113	1	9
c196	c196.a1	c196.a1.a1	Mapoly0202s0016.1.p	pacid=33025772 transcript=Mapoly0202s0016.1 locus=Mapoly0202s0016 ID=Mapoly0202s0016.1.v3.1 annot-version=v3.1	-143.112	0.8595	12941.4	121	84	84	15	15	20	5	4	9999	1	6
c197	c197.a1	c197.a1.a1	Mapoly0049s0073.1.p	pacid=33009426 transcript=Mapoly0049s0073.1 locus=Mapoly0049s0073 ID=Mapoly0049s0073.1.v3.1 annot-version=v3.1	-115.42	0.33028	57896.4	545	83	83	14	14	22	12	1.83333	67.1292	1	9
c198	c198.a1	c198.a1.a1	Mapoly0057s0006.1.p	pacid=33011721 transcript=Mapoly0057s0006.1 locus=Mapoly0057s0006 ID=Mapoly0057s0006.1.v3.1 annot-version=v3.1	-111.972	0.35961	42879.3	406	77	64	14	11	19	19	1	9	1	9
c198	c198.a2	c198.a2.a1	Mapoly0055s0115.1.p	pacid=33010590 transcript=Mapoly0055s0115.1 locus=Mapoly0055s0115 ID=Mapoly0055s0115.1.v3.1 annot-version=v3.1	-68.8034	0.20961	47865.7	458	24	11	8	5	10	20	0.5	2.16228	1	9
c199	c199.a1	c199.a1.a1	Mapoly0030s0062.1.p	pacid=33006722 transcript=Mapoly0030s0062.1 locus=Mapoly0030s0062 ID=Mapoly0030s0062.1.v3.1 annot-version=v3.1	-116	0.51289	37883.4	349	76	76	15	15	18	21	0.857143	6.19686	1	9
c200	c200.a1	c200.a1.a1	Mapoly0108s0018.1.p	pacid=33021811 transcript=Mapoly0108s0018.1 locus=Mapoly0108s0018 ID=Mapoly0108s0018.1.v3.1 annot-version=v3.1	-103.555	0.4768	42199.4	388	58	58	11	11	17	18	0.944444	7.79923	2	9
c200	c200.a1	c200.a1.a2	Mapoly0108s0018.2.p	pacid=33021812 transcript=Mapoly0108s0018.2 locus=Mapoly0108s0018 ID=Mapoly0108s0018.2.v3.1 annot-version=v3.1	-103.555	0.50546	39673.1	366	58	58	11	11	17	16	1.0625	10.5478	2	9
c201	c201.a1	c201.a1.a1	Mapoly0055s0029.1.p	pacid=33010673 transcript=Mapoly0055s0029.1 locus=Mapoly0055s0029 ID=Mapoly0055s0029.1.v3.1 annot-version=v3.1	-100.312	0.24408	93691.6	844	46	46	15	15	17	35	0.485714	2.05995	2	9
c201	c201.a1	c201.a1.a2	Mapoly0055s0033.1.p	pacid=33010641 transcript=Mapoly0055s0033.1 locus=Mapoly0055s0033 ID=Mapoly0055s0033.1.v3.1 annot-version=v3.1	-100.312	0.24408	93691.6	844	46	46	15	15	17	35	0.485714	2.05995	2	9
c202	c202.a1	c202.a1.a1	Mapoly0065s0095.1.p	pacid=33004550 transcript=Mapoly0065s0095.1 locus=Mapoly0065s0095 ID=Mapoly0065s0095.1.v3.1 annot-version=v3.1	-82.8655	0.38257	44596.6	413	39	39	12	12	19	19	1	9	1	7
c203	c203.a1	c203.a1.a1	Mapoly0003s0224.1.p	pacid=33009985 transcript=Mapoly0003s0224.1 locus=Mapoly0003s0224 ID=Mapoly0003s0224.1.v3.1 annot-version=v3.1	-96.0134	0.4329	23525.5	231	98	98	11	11	22	12	1.83333	67.1292	1	8
c204	c204.a1	c204.a1.a1	Mapoly0053s0099.1.p	pacid=33015034 transcript=Mapoly0053s0099.1 locus=Mapoly0053s0099 ID=Mapoly0053s0099.1.v3.1 annot-version=v3.1	-126.717	0.28622	87188.9	842	96	96	15	15	19	24	0.791667	5.18966	1	9
c205	c205.a1	c205.a1.a1	Mapoly0126s0038.1.p	pacid=33008166 transcript=Mapoly0126s0038.1 locus=Mapoly0126s0038 ID=Mapoly0126s0038.1.v3.1 annot-version=v3.1	-98.8039	0.36961	53610.5	487	96	96	14	14	18	17	1.05882	10.4505	1	9
c206	c206.a1	c206.a1.a1	Mapoly0115s0060.1.p	pacid=33007384 transcript=Mapoly0115s0060.1 locus=Mapoly0115s0060 ID=Mapoly0115s0060.1.v3.1 annot-version=v3.1	-73.2081	0.47291	21996.2	203	94	94	9	9	20	9	2.22222	165.81	1	9
c207	c207.a1	c207.a1.a1	Mapoly0121s0010.1.p	pacid=33026861 transcript=Mapoly0121s0010.1 locus=Mapoly0121s0010 ID=Mapoly0121s0010.1.v3.1 annot-version=v3.1	-76.0645	0.47093	18740.2	172	90	90	11	11	21	7	3	999	1	9
c208	c208.a1	c208.a1.a1	Mapoly0067s0043.1.p	pacid=33019779 transcript=Mapoly0067s0043.1 locus=Mapoly0067s0043 ID=Mapoly0067s0043.1.v3.1 annot-version=v3.1	-61.3741	0.456	26405.4	250	87	87	9	9	22	15	1.46667	28.2864	1	8
c209	c209.a1	c209.a1.a1	Mapoly0054s0063.1.p	pacid=33017340 transcript=Mapoly0054s0063.1 locus=Mapoly0054s0063 ID=Mapoly0054s0063.1.v3.1 annot-version=v3.1	-66.7407	0.6039	15194	154	84	84	7	7	18	8	2.25	176.828	1	8
c210	c210.a1	c210.a1.a1	Mapoly0011s0026.1.p	pacid=33017978 transcript=Mapoly0011s0026.1 locus=Mapoly0011s0026 ID=Mapoly0011s0026.1.v3.1 annot-version=v3.1	-77.1225	0.29114	17836.5	158	63	63	13	13	20	8	2.5	315.228	1	6
c211	c211.a1	c211.a1.a1	Mapoly0005s0021.1.p	pacid=33003328 transcript=Mapoly0005s0021.1 locus=Mapoly0005s0021 ID=Mapoly0005s0021.1.v3.1 annot-version=v3.1	-121.505	0.33516	38707.2	364	55	55	13	13	16	13	1.23077	16.0125	4	6
c211	c211.a1	c211.a1.a2	Mapoly0005s0021.2.p	pacid=33003330 transcript=Mapoly0005s0021.2 locus=Mapoly0005s0021 ID=Mapoly0005s0021.2.v3.1 annot-version=v3.1	-121.505	0.36527	35370.6	334	55	55	13	13	16	10	1.6	38.8107	4	6
c211	c211.a1	c211.a1.a3	Mapoly0005s0021.3.p	pacid=33003331 transcript=Mapoly0005s0021.3 locus=Mapoly0005s0021 ID=Mapoly0005s0021.3.v3.1 annot-version=v3.1	-121.505	0.39482	32547.2	309	55	55	13	13	16	10	1.6	38.8107	4	6
c211	c211.a1	c211.a1.a4	Mapoly0005s0021.4.p	pacid=33003329 transcript=Mapoly0005s0021.4 locus=Mapoly0005s0021 ID=Mapoly0005s0021.4.v3.1 annot-version=v3.1	-121.505	0.35988	35883.8	339	55	55	13	13	16	13	1.23077	16.0125	4	6
c212	c212.a1	c212.a1.a1	Mapoly0055s0071.1.p	pacid=33010547 transcript=Mapoly0055s0071.1 locus=Mapoly0055s0071 ID=Mapoly0055s0071.1.v3.1 annot-version=v3.1	-78.3853	0.59135	23596.1	208	55	43	14	8	20	9	2.22222	165.81	1	6
c212	c212.a2	c212.a2.a1	Mapoly0005s0116.1.p	pacid=33003443 transcript=Mapoly0005s0116.1 locus=Mapoly0005s0116 ID=Mapoly0005s0116.1.v3.1 annot-version=v3.1	-55.845	0.58852	23648.1	209	37	25	14	8	16	7	2.28571	192.07	1	6
c212	c212.a3	c212.a3.a1	Mapoly0049s0002.1.p	pacid=33009300 transcript=Mapoly0049s0002.1 locus=Mapoly0049s0002 ID=Mapoly0049s0002.1.v3.1 annot-version=v3.1	-23.13	0.07987	65854.5	601	15	14	4	3	6	11	0.545455	2.51119	1	6
c213	c213.a1	c213.a1.a1	Mapoly0013s0141.1.p	pacid=33012324 transcript=Mapoly0013s0141.1 locus=Mapoly0013s0141 ID=Mapoly0013s0141.1.v3.1 annot-version=v3.1	-87.0115	0.16607	92695	843	46	41	13	12	16	38	0.421053	1.63665	1	6
c213	c213.a2	c213.a2.a1	Mapoly0016s0078.1.p	pacid=33027056 transcript=Mapoly0016s0078.1 locus=Mapoly0016s0078 ID=Mapoly0016s0078.1.v3.1 annot-version=v3.1	-7.21424	0.02719	92999.3	846	6	1	2	1	2	41	0.0487805	0.118872	1	5
c214	c214.a1	c214.a1.a1	Mapoly0116s0033.1.p	pacid=33023686 transcript=Mapoly0116s0033.1 locus=Mapoly0116s0033 ID=Mapoly0116s0033.1.v3.1 annot-version=v3.1	-102.805	0.37778	44575.2	405	43	43	16	16	20	15	1.33333	20.5443	3	6
c214	c214.a1	c214.a1.a2	Mapoly0116s0033.2.p	pacid=33023688 transcript=Mapoly0116s0033.2 locus=Mapoly0116s0033 ID=Mapoly0116s0033.2.v3.1 annot-version=v3.1	-102.805	0.37778	44575.2	405	43	43	16	16	20	15	1.33333	20.5443	3	6
c214	c214.a1	c214.a1.a3	Mapoly0116s0033.3.p	pacid=33023687 transcript=Mapoly0116s0033.3 locus=Mapoly0116s0033 ID=Mapoly0116s0033.3.v3.1 annot-version=v3.1	-102.805	0.37778	44575.2	405	43	43	16	16	20	15	1.33333	20.5443	3	6
c215	c215.a1	c215.a1.a1	Mapoly0073s0076.1.p	pacid=33005763 transcript=Mapoly0073s0076.1 locus=Mapoly0073s0076 ID=Mapoly0073s0076.1.v3.1 annot-version=v3.1	-89.7285	0.59932	30077.4	292	36	34	13	12	16	12	1.33333	20.5443	1	6
c215	c215.a2	c215.a2.a1	Mapoly0161s0020.1.p	pacid=33023879 transcript=Mapoly0161s0020.1 locus=Mapoly0161s0020 ID=Mapoly0161s0020.1.v3.1 annot-version=v3.1	-33.3016	0.16173	38308.8	371	12	10	5	4	6	17	0.352941	1.25393	1	6
c216	c216.a1	c216.a1.a1	Mapoly0041s0057.1.p	pacid=33004960 transcript=Mapoly0041s0057.1 locus=Mapoly0041s0057 ID=Mapoly0041s0057.1.v3.1 annot-version=v3.1	-105.588	0.40952	46307.8	420	114	114	14	14	20	21	0.952381	7.96151	1	9
c217	c217.a1	c217.a1.a1	Mapoly0111s0024.1.p	pacid=33009480 transcript=Mapoly0111s0024.1 locus=Mapoly0111s0024 ID=Mapoly0111s0024.1.v3.1 annot-version=v3.1	-80.4995	0.47191	19030.7	178	111	111	11	11	18	8	2.25	176.828	1	9
c218	c218.a1	c218.a1.a1	Mapoly0042s0085.1.p	pacid=33016629 transcript=Mapoly0042s0085.1 locus=Mapoly0042s0085 ID=Mapoly0042s0085.1.v3.1 annot-version=v3.1	-83.0028	0.39512	22293.3	205	104	104	9	9	20	11	1.81818	64.7933	1	9
c219	c219.a1	c219.a1.a1	Mapoly0021s0016.1.p	pacid=33007829 transcript=Mapoly0021s0016.1 locus=Mapoly0021s0016 ID=Mapoly0021s0016.1.v3.1 annot-version=v3.1	-76.2127	0.4908	17514.7	163	96	96	8	8	22	7	3.14286	1388.5	1	9
c220	c220.a1	c220.a1.a1	Mapoly0002s0101.1.p	pacid=33023293 transcript=Mapoly0002s0101.1 locus=Mapoly0002s0101 ID=Mapoly0002s0101.1.v3.1 annot-version=v3.1	-106.315	0.5589	41866.8	399	78	78	13	13	18	15	1.2	14.8489	1	9
c221	c221.a1	c221.a1.a1	Mapoly0023s0153.1.p	pacid=33014085 transcript=Mapoly0023s0153.1 locus=Mapoly0023s0153 ID=Mapoly0023s0153.1.v3.1 annot-version=v3.1	-87.0475	0.52347	28968.6	277	75	70	12	11	18	15	1.2	14.8489	2	9
c221	c221.a1	c221.a1.a2	Mapoly0023s0153.2.p	pacid=33014086 transcript=Mapoly0023s0153.2 locus=Mapoly0023s0153 ID=Mapoly0023s0153.2.v3.1 annot-version=v3.1	-87.0475	0.55344	27462.9	262	75	70	12	11	18	13	1.38462	23.2446	2	9
c221	c221.a2	c221.a2.a1	Mapoly0080s0085.1.p	pacid=33023861 transcript=Mapoly0080s0085.1 locus=Mapoly0080s0085 ID=Mapoly0080s0085.1.v3.1 annot-version=v3.1	-13.6364	0.0855	29544.3	269	14	9	2	1	3	13	0.230769	0.701254	1	6
c222	c222.a1	c222.a1.a1	Mapoly0121s0037.1.p	pacid=33026919 transcript=Mapoly0121s0037.1 locus=Mapoly0121s0037 ID=Mapoly0121s0037.1.v3.1 annot-version=v3.1	-99.067	0.29159	59802.5	535	63	63	13	13	17	21	0.809524	5.44947	1	9
c223	c223.a1	c223.a1.a1	Mapoly0044s0030.1.p	pacid=33012955 transcript=Mapoly0044s0030.1 locus=Mapoly0044s0030 ID=Mapoly0044s0030.1.v3.1 annot-version=v3.1	-88.1743	0.53716	32144.2	296	60	60	12	12	19	10	1.9	78.4328	1	9
c224	c224.a1	c224.a1.a1	Mapoly0129s0050.1.p	pacid=33006014 transcript=Mapoly0129s0050.1 locus=Mapoly0129s0050 ID=Mapoly0129s0050.1.v3.1 annot-version=v3.1	-108.222	0.31672	68061.1	622	47	47	15	15	16	28	0.571429	2.72759	1	9
c225	c225.a1	c225.a1.a1	Mapoly0206s0012.1.p	pacid=33011850 transcript=Mapoly0206s0012.1 locus=Mapoly0206s0012 ID=Mapoly0206s0012.1.v3.1 annot-version=v3.1	-77.8358	0.37143	41702	385	45	45	14	14	17	16	1.0625	10.5478	1	9
c226	c226.a1	c226.a1.a1	Mapoly0029s0125.1.p	pacid=33014673 transcript=Mapoly0029s0125.1 locus=Mapoly0029s0125 ID=Mapoly0029s0125.1.v3.1 annot-version=v3.1	-87.1052	0.42744	41232.5	379	37	37	12	12	16	19	0.842105	5.95193	1	9
c227	c227.a1	c227.a1.a1	Mapoly0053s0009.1.p	pacid=33015033 transcript=Mapoly0053s0009.1 locus=Mapoly0053s0009 ID=Mapoly0053s0009.1.v3.1 annot-version=v3.1	-75.4203	0.25569	64905	571	97	97	12	12	17	22	0.772727	4.92553	1	9
c228	c228.a1	c228.a1.a1	Mapoly0148s0012.1.p	pacid=33012127 transcript=Mapoly0148s0012.1 locus=Mapoly0148s0012 ID=Mapoly0148s0012.1.v3.1 annot-version=v3.1	-91.0165	0.24237	54861.8	524	88	88	11	11	17	13	1.30769	19.3092	1	9
c229	c229.a1	c229.a1.a1	Mapoly0083s0026.1.p	pacid=33025431 transcript=Mapoly0083s0026.1 locus=Mapoly0083s0026 ID=Mapoly0083s0026.1.v3.1 annot-version=v3.1	-108.719	0.23591	51881.9	479	83	83	11	11	19	15	1.26667	17.4785	1	9
c230	c230.a1	c230.a1.a1	Mapoly0003s0306.1.p	pacid=33010143 transcript=Mapoly0003s0306.1 locus=Mapoly0003s0306 ID=Mapoly0003s0306.1.v3.1 annot-version=v3.1	-87.5484	0.28261	51005.6	460	77	77	11	11	16	16	1	9	2	9
c230	c230.a1	c230.a1.a2	Mapoly0003s0306.2.p	pacid=33010144 transcript=Mapoly0003s0306.2 locus=Mapoly0003s0306 ID=Mapoly0003s0306.2.v3.1 annot-version=v3.1	-87.5484	0.28261	51005.6	460	77	77	11	11	16	16	1	9	2	9
c231	c231.a1	c231.a1.a1	Mapoly0080s0027.1.p	pacid=33023848 transcript=Mapoly0080s0027.1 locus=Mapoly0080s0027 ID=Mapoly0080s0027.1.v3.1 annot-version=v3.1	-57.6245	0.39877	16338.1	163	74	74	9	9	17	4	4.25	17781.8	1	8
c232	c232.a1	c232.a1.a1	Mapoly0030s0100.1.p	pacid=33006747 transcript=Mapoly0030s0100.1 locus=Mapoly0030s0100 ID=Mapoly0030s0100.1.v3.1 annot-version=v3.1	-65.8722	0.38258	29725.7	264	72	12	12	3	17	12	1.41667	25.1016	1	8
c232	c232.a2	c232.a2.a1	Mapoly0072s0006.1.p	pacid=33008652 transcript=Mapoly0072s0006.1 locus=Mapoly0072s0006 ID=Mapoly0072s0006.1.v3.1 annot-version=v3.1	-56.5416	0.35606	29698.6	264	67	7	11	2	15	12	1.25	16.7828	1	8
c233	c233.a1	c233.a1.a1	Mapoly0100s0045.1.p	pacid=33027441 transcript=Mapoly0100s0045.1 locus=Mapoly0100s0045 ID=Mapoly0100s0045.1.v3.1 annot-version=v3.1	-96.7591	0.2931	49880.4	464	72	72	10	10	18	8	2.25	176.828	1	9
c234	c234.a1	c234.a1.a1	Mapoly0001s0386.1.p	pacid=33020229 transcript=Mapoly0001s0386.1 locus=Mapoly0001s0386 ID=Mapoly0001s0386.1.v3.1 annot-version=v3.1	-97.2524	0.38369	44241.8	417	69	69	12	12	17	13	1.30769	19.3092	1	9
c235	c235.a1	c235.a1.a1	Mapoly0038s0009.1.p	pacid=33004776 transcript=Mapoly0038s0009.1 locus=Mapoly0038s0009 ID=Mapoly0038s0009.1.v3.1 annot-version=v3.1	-105.798	0.30673	44659.6	401	59	59	12	12	16	14	1.14286	12.895	2	9
c235	c235.a1	c235.a1.a2	Mapoly0038s0009.2.p	pacid=33004777 transcript=Mapoly0038s0009.2 locus=Mapoly0038s0009 ID=Mapoly0038s0009.2.v3.1 annot-version=v3.1	-105.798	0.33065	41725.3	372	59	59	12	12	16	13	1.23077	16.0125	2	9
c236	c236.a1	c236.a1.a1	Mapoly0127s0029.1.p	pacid=33009134 transcript=Mapoly0127s0029.1 locus=Mapoly0127s0029 ID=Mapoly0127s0029.1.v3.1 annot-version=v3.1	-82.9968	0.3872	36930.7	328	58	58	11	11	16	16	1	9	3	9
c236	c236.a1	c236.a1.a2	Mapoly0127s0029.2.p	pacid=33009136 transcript=Mapoly0127s0029.2 locus=Mapoly0127s0029 ID=Mapoly0127s0029.2.v3.1 annot-version=v3.1	-82.9968	0.39441	36270.3	322	58	58	11	11	16	15	1.06667	10.6591	3	9
c236	c236.a1	c236.a1.a3	Mapoly0127s0029.3.p	pacid=33009135 transcript=Mapoly0127s0029.3 locus=Mapoly0127s0029 ID=Mapoly0127s0029.3.v3.1 annot-version=v3.1	-82.9968	0.39441	36270.3	322	58	58	11	11	16	15	1.06667	10.6591	3	9
c237	c237.a1	c237.a1.a1	Mapoly0196s0008.1.p	pacid=33009785 transcript=Mapoly0196s0008.1 locus=Mapoly0196s0008 ID=Mapoly0196s0008.1.v3.1 annot-version=v3.1	-111.939	0.32216	41768.7	388	57	57	12	12	18	10	1.8	62.0957	1	9
c238	c238.a1	c238.a1.a1	Mapoly0003s0161.1.p	pacid=33010104 transcript=Mapoly0003s0161.1 locus=Mapoly0003s0161 ID=Mapoly0003s0161.1.v3.1 annot-version=v3.1	-84.2672	0.59864	15441.8	147	55	55	12	12	17	6	2.83333	680.292	2	6
c238	c238.a1	c238.a1.a2	Mapoly0003s0161.2.p	pacid=33010105 transcript=Mapoly0003s0161.2 locus=Mapoly0003s0161 ID=Mapoly0003s0161.2.v3.1 annot-version=v3.1	-84.2672	0.59864	15441.8	147	55	55	12	12	17	6	2.83333	680.292	2	6
c239	c239.a1	c239.a1.a1	Mapoly0011s0150.1.p	pacid=33017839 transcript=Mapoly0011s0150.1 locus=Mapoly0011s0150 ID=Mapoly0011s0150.1.v3.1 annot-version=v3.1	-53.0361	0.37555	25361.7	229	54	54	9	9	16	7	2.28571	192.07	2	6
c239	c239.a1	c239.a1.a2	Mapoly0011s0150.2.p	pacid=33017840 transcript=Mapoly0011s0150.2 locus=Mapoly0011s0150 ID=Mapoly0011s0150.2.v3.1 annot-version=v3.1	-53.0361	0.37555	25361.7	229	54	54	9	9	16	7	2.28571	192.07	2	6
c240	c240.a1	c240.a1.a1	Mapoly0028s0094.1.p	pacid=33018077 transcript=Mapoly0028s0094.1 locus=Mapoly0028s0094 ID=Mapoly0028s0094.1.v3.1 annot-version=v3.1	-71.0429	0.43396	17733.9	159	53	53	11	11	18	7	2.57143	371.759	1	7
c241	c241.a1	c241.a1.a1	Mapoly0003s0265.1.p	pacid=33009892 transcript=Mapoly0003s0265.1 locus=Mapoly0003s0265 ID=Mapoly0003s0265.1.v3.1 annot-version=v3.1	-94.8247	0.33942	59867.1	548	50	50	14	14	14	20	0.7	4.01187	1	6
c242	c242.a1	c242.a1.a1	Mapoly0157s0004.1.p	pacid=33003617 transcript=Mapoly0157s0004.1 locus=Mapoly0157s0004 ID=Mapoly0157s0004.1.v3.1 annot-version=v3.1	-91.2872	0.5368	26420.9	231	47	47	14	14	15	15	1	9	1	7
c243	c243.a1	c243.a1.a1	Mapoly0022s0035.1.p	pacid=33011070 transcript=Mapoly0022s0035.1 locus=Mapoly0022s0035 ID=Mapoly0022s0035.1.v3.1 annot-version=v3.1	-93.3899	0.32075	46155.1	424	40	40	13	13	15	14	1.07143	10.7877	1	7
c244	c244.a1	c244.a1.a1	Mapoly0051s0078.1.p	pacid=33021687 transcript=Mapoly0051s0078.1 locus=Mapoly0051s0078 ID=Mapoly0051s0078.1.v3.1 annot-version=v3.1	-88.446	0.15527	129655	1185	39	39	14	14	16	47	0.340426	1.18991	1	9
c245	c245.a1	c245.a1.a1	Mapoly0035s0068.1.p	pacid=33026153 transcript=Mapoly0035s0068.1 locus=Mapoly0035s0068 ID=Mapoly0035s0068.1.v3.1 annot-version=v3.1	-83.969	0.42803	29827.9	264	37	37	13	13	16	14	1.14286	12.895	1	9
c246	c246.a1	c246.a1.a1	Mapoly0006s0191.1.p	pacid=33007011 transcript=Mapoly0006s0191.1 locus=Mapoly0006s0191 ID=Mapoly0006s0191.1.v3.1 annot-version=v3.1	-80.6665	0.7037	11995.3	108	36	36	12	12	17	4	4.25	17781.8	1	4
c247	c247.a1	c247.a1.a1	Mapoly0054s0139.1.p	pacid=33017348 transcript=Mapoly0054s0139.1 locus=Mapoly0054s0139 ID=Mapoly0054s0139.1.v3.1 annot-version=v3.1	-101.695	0.28442	81028.2	770	36	36	14	14	15	25	0.6	2.98107	1	7
c248	c248.a1	c248.a1.a1	Mapoly0113s0049.1.p	pacid=33005133 transcript=Mapoly0113s0049.1 locus=Mapoly0113s0049 ID=Mapoly0113s0049.1.v3.1 annot-version=v3.1	-87.4667	0.18073	118410	1090	32	32	14	14	15	51	0.294118	0.968419	1	4
c249	c249.a1	c249.a1.a1	Mapoly0003s0044.1.p	pacid=33010077 transcript=Mapoly0003s0044.1 locus=Mapoly0003s0044 ID=Mapoly0003s0044.1.v3.1 annot-version=v3.1	-72.7065	0.2396	77897.3	697	26	26	14	14	14	28	0.5	2.16228	1	5
c250	c250.a1	c250.a1.a1	Mapoly0009s0065.1.p	pacid=33016918 transcript=Mapoly0009s0065.1 locus=Mapoly0009s0065 ID=Mapoly0009s0065.1.v3.1 annot-version=v3.1	-81.292	0.60656	19879.9	183	102	102	10	10	15	5	3	999	2	9
c250	c250.a1	c250.a1.a2	Mapoly0009s0065.2.p	pacid=33016919 transcript=Mapoly0009s0065.2 locus=Mapoly0009s0065 ID=Mapoly0009s0065.2.v3.1 annot-version=v3.1	-81.292	0.60656	19879.9	183	102	102	10	10	15	5	3	999	2	9
c251	c251.a1	c251.a1.a1	Mapoly0099s0035.1.p	pacid=33025037 transcript=Mapoly0099s0035.1 locus=Mapoly0099s0035 ID=Mapoly0099s0035.1.v3.1 annot-version=v3.1	-69.6743	0.41284	22640.6	218	99	99	8	8	16	10	1.6	38.8107	1	9
c252	c252.a1	c252.a1.a1	Mapoly0014s0218.1.p	pacid=33015443 transcript=Mapoly0014s0218.1 locus=Mapoly0014s0218 ID=Mapoly0014s0218.1.v3.1 annot-version=v3.1	-56.4215	0.69444	15654.4	144	91	91	8	8	15	8	1.875	73.9894	1	9
c253	c253.a1	c253.a1.a1	Mapoly0103s0078.1.p	pacid=33013298 transcript=Mapoly0103s0078.1 locus=Mapoly0103s0078 ID=Mapoly0103s0078.1.v3.1 annot-version=v3.1	-72.0464	0.3455	44757.3	411	91	91	11	11	17	16	1.0625	10.5478	1	9
c254	c254.a1	c254.a1.a1	Mapoly0114s0054.1.p	pacid=33004110 transcript=Mapoly0114s0054.1 locus=Mapoly0114s0054 ID=Mapoly0114s0054.1.v3.1 annot-version=v3.1	-61.0556	0.27615	26162.1	239	84	17	7	2	14	12	1.16667	13.678	4	9
c254	c254.a1	c254.a1.a2	Mapoly0114s0055.1.p	pacid=33004137 transcript=Mapoly0114s0055.1 locus=Mapoly0114s0055 ID=Mapoly0114s0055.1.v3.1 annot-version=v3.1	-61.0556	0.36066	20008.8	183	84	17	7	2	14	11	1.27273	17.7382	4	9
c254	c254.a1	c254.a1.a3	Mapoly0114s0057.1.p	pacid=33004134 transcript=Mapoly0114s0057.1 locus=Mapoly0114s0057 ID=Mapoly0114s0057.1.v3.1 annot-version=v3.1	-61.0556	0.36066	20008.8	183	84	17	7	2	14	11	1.27273	17.7382	4	9
c254	c254.a1	c254.a1.a4	Mapoly2802s0002.1.p	pacid=33004561 transcript=Mapoly2802s0002.1 locus=Mapoly2802s0002 ID=Mapoly2802s0002.1.v3.1 annot-version=v3.1	-61.0556	0.44295	17383.4	149	84	17	7	2	14	12	1.16667	13.678	4	9
c254	c254.a2	c254.a2.a1	Mapoly0119s0031.1.p	pacid=33010410 transcript=Mapoly0119s0031.1 locus=Mapoly0119s0031 ID=Mapoly0119s0031.1.v3.1 annot-version=v3.1	-66.6576	0.43169	20120.9	183	72	5	7	2	12	11	1.09091	11.3285	1	9
c254	c254.a3	c254.a3.a1	Mapoly0011s0071.1.p	pacid=33018046 transcript=Mapoly0011s0071.1 locus=Mapoly0011s0071 ID=Mapoly0011s0071.1.v3.1 annot-version=v3.1	-37.9502	0.25824	20087.9	182	52	29	5	3	10	11	0.909091	7.11131	1	9
c255	c255.a1	c255.a1.a1	Mapoly0118s0017.1.p	pacid=33019607 transcript=Mapoly0118s0017.1 locus=Mapoly0118s0017 ID=Mapoly0118s0017.1.v3.1 annot-version=v3.1	-65.3805	0.35547	27559.4	256	84	61	10	9	16	7	2.28571	192.07	1	9
c255	c255.a2	c255.a2.a1	Mapoly0022s0139.1.p	pacid=33011066 transcript=Mapoly0022s0139.1 locus=Mapoly0022s0139 ID=Mapoly0022s0139.1.v3.1 annot-version=v3.1	-49.5918	0.33462	27718.3	260	68	45	7	6	13	7	1.85714	70.9686	2	9
c255	c255.a2	c255.a2.a2	Mapoly0022s0139.2.p	pacid=33011067 transcript=Mapoly0022s0139.2 locus=Mapoly0022s0139 ID=Mapoly0022s0139.2.v3.1 annot-version=v3.1	-49.5918	0.33462	27718.3	260	68	45	7	6	13	7	1.85714	70.9686	2	9
c256	c256.a1	c256.a1.a1	Mapoly0050s0096.1.p	pacid=33006193 transcript=Mapoly0050s0096.1 locus=Mapoly0050s0096 ID=Mapoly0050s0096.1.v3.1 annot-version=v3.1	-67.5563	0.38618	28670.4	246	81	81	11	11	15	14	1.07143	10.7877	1	9
c257	c257.a1	c257.a1.a1	Mapoly0002s0119.1.p	pacid=33023658 transcript=Mapoly0002s0119.1 locus=Mapoly0002s0119 ID=Mapoly0002s0119.1.v3.1 annot-version=v3.1	-79.0625	0.42222	30175.3	270	77	77	10	10	13	17	0.764706	4.81709	1	9
c258	c258.a1	c258.a1.a1	Mapoly0028s0038.1.p	pacid=33018174 transcript=Mapoly0028s0038.1 locus=Mapoly0028s0038 ID=Mapoly0028s0038.1.v3.1 annot-version=v3.1	-59.2217	0.45175	25075.3	228	76	76	10	10	14	13	1.07692	10.9378	1	9
c259	c259.a1	c259.a1.a1	Mapoly0153s0035.1.p	pacid=33027623 transcript=Mapoly0153s0035.1 locus=Mapoly0153s0035 ID=Mapoly0153s0035.1.v3.1 annot-version=v3.1	-89.4976	0.43243	16060.8	148	77	77	10	10	15	5	3	999	1	9
c260	c260.a1	c260.a1.a1	Mapoly0101s0039.1.p	pacid=33003987 transcript=Mapoly0101s0039.1 locus=Mapoly0101s0039 ID=Mapoly0101s0039.1.v3.1 annot-version=v3.1	-83.1199	0.57576	24743.7	231	69	69	12	12	16	15	1.06667	10.6591	1	7
c261	c261.a1	c261.a1.a1	Mapoly0170s0029.1.p	pacid=33016222 transcript=Mapoly0170s0029.1 locus=Mapoly0170s0029 ID=Mapoly0170s0029.1.v3.1 annot-version=v3.1	-79.3097	0.30417	52895.8	480	65	65	11	11	15	17	0.882353	6.62699	1	9
c262	c262.a1	c262.a1.a1	Mapoly0013s0175.1.p	pacid=33012405 transcript=Mapoly0013s0175.1 locus=Mapoly0013s0175 ID=Mapoly0013s0175.1.v3.1 annot-version=v3.1	-82.235	0.32719	47939.2	434	58	58	13	13	14	16	0.875	6.49894	1	9
c263	c263.a1	c263.a1.a1	Mapoly0088s0016.1.p	pacid=33012050 transcript=Mapoly0088s0016.1 locus=Mapoly0088s0016 ID=Mapoly0088s0016.1.v3.1 annot-version=v3.1	-56.5922	0.55147	14994.1	136	58	58	8	8	15	6	2.5	315.228	1	9
c264	c264.a1	c264.a1.a1	Mapoly0099s0042.1.p	pacid=33025041 transcript=Mapoly0099s0042.1 locus=Mapoly0099s0042 ID=Mapoly0099s0042.1.v3.1 annot-version=v3.1	-78.3721	0.52679	12134.3	112	58	58	9	9	17	5	3.4	2510.89	1	6
c265	c265.a1	c265.a1.a1	Mapoly0022s0132.1.p	pacid=33011074 transcript=Mapoly0022s0132.1 locus=Mapoly0022s0132 ID=Mapoly0022s0132.1.v3.1 annot-version=v3.1	-81.7369	0.31667	52230.2	480	57	57	12	12	15	20	0.75	4.62341	1	9
c266	c266.a1	c266.a1.a1	Mapoly0146s0045.1.p	pacid=33005426 transcript=Mapoly0146s0045.1 locus=Mapoly0146s0045 ID=Mapoly0146s0045.1.v3.1 annot-version=v3.1	-96.5325	0.39831	37192.3	354	50	50	12	12	14	14	1	9	1	6
c267	c267.a1	c267.a1.a1	Mapoly0070s0086.1.p	pacid=33007680 transcript=Mapoly0070s0086.1 locus=Mapoly0070s0086 ID=Mapoly0070s0086.1.v3.1 annot-version=v3.1	-73.1778	0.14756	119154	1064	45	45	11	11	13	27	0.481481	2.03027	1	9
c268	c268.a1	c268.a1.a1	Mapoly0087s0010.1.p	pacid=33025631 transcript=Mapoly0087s0010.1 locus=Mapoly0087s0010 ID=Mapoly0087s0010.1.v3.1 annot-version=v3.1	-95.5316	0.40683	34752	322	45	45	10	10	16	9	1.77778	58.9484	1	9
c269	c269.a1	c269.a1.a1	Mapoly0206s0010.1.p	pacid=33011853 transcript=Mapoly0206s0010.1 locus=Mapoly0206s0010 ID=Mapoly0206s0010.1.v3.1 annot-version=v3.1	-81.1504	0.37764	35459.4	331	45	45	11	11	14	15	0.933333	7.57696	1	8
c270	c270.a1	c270.a1.a1	Mapoly0125s0028.1.p	pacid=33016458 transcript=Mapoly0125s0028.1 locus=Mapoly0125s0028 ID=Mapoly0125s0028.1.v3.1 annot-version=v3.1	-70.2627	0.13436	131906	1228	42	42	12	12	13	40	0.325	1.11349	2	8
c270	c270.a1	c270.a1.a2	Mapoly0125s0028.6.p	pacid=33016459 transcript=Mapoly0125s0028.6 locus=Mapoly0125s0028 ID=Mapoly0125s0028.6.v3.1 annot-version=v3.1	-70.2627	0.13983	127135	1180	42	42	12	12	13	40	0.325	1.11349	2	8
c271	c271.a1	c271.a1.a1	Mapoly0087s0018.1.p	pacid=33025633 transcript=Mapoly0087s0018.1 locus=Mapoly0087s0018 ID=Mapoly0087s0018.1.v3.1 annot-version=v3.1	-77.3099	0.5561	21587.4	205	41	41	9	9	16	11	1.45455	27.4804	1	5
c272	c272.a1	c272.a1.a1	Mapoly0051s0028.1.p	pacid=33021674 transcript=Mapoly0051s0028.1 locus=Mapoly0051s0028 ID=Mapoly0051s0028.1.v3.1 annot-version=v3.1	-121.528	0.08289	277781	2630	39	39	13	13	13	91	0.142857	0.389495	9	5
c272	c272.a1	c272.a1.a2	Mapoly0051s0028.2.p	pacid=33021682 transcript=Mapoly0051s0028.2 locus=Mapoly0051s0028 ID=Mapoly0051s0028.2.v3.1 annot-version=v3.1	-121.528	0.08566	269428	2545	39	39	13	13	13	89	0.146067	0.399805	9	5
c272	c272.a1	c272.a1.a3	Mapoly0051s0028.3.p	pacid=33021678 transcript=Mapoly0051s0028.3 locus=Mapoly0051s0028 ID=Mapoly0051s0028.3.v3.1 annot-version=v3.1	-121.528	0.08404	273993	2594	39	39	13	13	13	89	0.146067	0.399805	9	5
c272	c272.a1	c272.a1.a4	Mapoly0051s0028.4.p	pacid=33021680 transcript=Mapoly0051s0028.4 locus=Mapoly0051s0028 ID=Mapoly0051s0028.4.v3.1 annot-version=v3.1	-121.528	0.08566	269428	2545	39	39	13	13	13	89	0.146067	0.399805	9	5
c272	c272.a1	c272.a1.a5	Mapoly0051s0028.5.p	pacid=33021681 transcript=Mapoly0051s0028.5 locus=Mapoly0051s0028 ID=Mapoly0051s0028.5.v3.1 annot-version=v3.1	-121.528	0.08566	269428	2545	39	39	13	13	13	89	0.146067	0.399805	9	5
c272	c272.a1	c272.a1.a6	Mapoly0051s0028.6.p	pacid=33021675 transcript=Mapoly0051s0028.6 locus=Mapoly0051s0028 ID=Mapoly0051s0028.6.v3.1 annot-version=v3.1	-121.528	0.08289	277781	2630	39	39	13	13	13	91	0.142857	0.389495	9	5
c272	c272.a1	c272.a1.a7	Mapoly0051s0028.7.p	pacid=33021677 transcript=Mapoly0051s0028.7 locus=Mapoly0051s0028 ID=Mapoly0051s0028.7.v3.1 annot-version=v3.1	-121.528	0.08289	277781	2630	39	39	13	13	13	91	0.142857	0.389495	9	5
c272	c272.a1	c272.a1.a8	Mapoly0051s0028.8.p	pacid=33021679 transcript=Mapoly0051s0028.8 locus=Mapoly0051s0028 ID=Mapoly0051s0028.8.v3.1 annot-version=v3.1	-121.528	0.08566	269428	2545	39	39	13	13	13	89	0.146067	0.399805	9	5
c272	c272.a1	c272.a1.a9	Mapoly0051s0028.9.p	pacid=33021676 transcript=Mapoly0051s0028.9 locus=Mapoly0051s0028 ID=Mapoly0051s0028.9.v3.1 annot-version=v3.1	-121.528	0.08289	277781	2630	39	39	13	13	13	91	0.142857	0.389495	9	5
c273	c273.a1	c273.a1.a1	Mapoly0003s0256.1.p	pacid=33010156 transcript=Mapoly0003s0256.1 locus=Mapoly0003s0256 ID=Mapoly0003s0256.1.v3.1 annot-version=v3.1	-58.3527	0.52239	15428.5	134	37	37	8	8	15	5	3	999	1	6
c274	c274.a1	c274.a1.a1	Mapoly0034s0073.1.p	pacid=33024675 transcript=Mapoly0034s0073.1 locus=Mapoly0034s0073 ID=Mapoly0034s0073.1.v3.1 annot-version=v3.1	-71.0251	0.14759	103736	935	36	36	12	12	14	43	0.325581	1.11632	1	7
c275	c275.a1	c275.a1.a1	Mapoly1035s0001.1.p	pacid=33025312 transcript=Mapoly1035s0001.1 locus=Mapoly1035s0001 ID=Mapoly1035s0001.1.v3.1 annot-version=v3.1	-77.8959	0.57386	19163.7	176	33	33	8	8	15	8	1.875	73.9894	1	5
c276	c276.a1	c276.a1.a1	Mapoly0012s0175.1.p	pacid=33017623 transcript=Mapoly0012s0175.1 locus=Mapoly0012s0175 ID=Mapoly0012s0175.1.v3.1 annot-version=v3.1	-83.5159	0.34247	47781.4	438	31	31	11	11	15	17	0.882353	6.62699	1	7
c277	c277.a1	c277.a1.a1	Mapoly0063s0085.1.p	pacid=33009003 transcript=Mapoly0063s0085.1 locus=Mapoly0063s0085 ID=Mapoly0063s0085.1.v3.1 annot-version=v3.1	-107.136	0.11168	168477	1558	31	31	12	12	14	51	0.27451	0.881524	1	4
c278	c278.a1	c278.a1.a1	Mapoly0006s0141.1.p	pacid=33007051 transcript=Mapoly0006s0141.1 locus=Mapoly0006s0141 ID=Mapoly0006s0141.1.v3.1 annot-version=v3.1	-97.795	0.50641	17695.8	156	116	116	12	12	15	4	3.75	5622.41	1	9
c279	c279.a1	c279.a1.a1	Mapoly0139s0022.1.p	pacid=33003563 transcript=Mapoly0139s0022.1 locus=Mapoly0139s0022 ID=Mapoly0139s0022.1.v3.1 annot-version=v3.1	-42.5792	0.52212	12018.1	113	99	32	8	2	13	6	2.16667	145.78	1	9
c279	c279.a2	c279.a2.a1	Mapoly0082s0002.1.p	pacid=33004597 transcript=Mapoly0082s0002.1 locus=Mapoly0082s0002 ID=Mapoly0082s0002.1.v3.1 annot-version=v3.1	-35.1533	0.46491	12112.2	114	68	1	7	1	10	6	1.66667	45.4159	1	9
c280	c280.a1	c280.a1.a1	Mapoly0001s0023.1.p	pacid=33019953 transcript=Mapoly0001s0023.1 locus=Mapoly0001s0023 ID=Mapoly0001s0023.1.v3.1 annot-version=v3.1	-111.609	0.28355	58778.2	529	92	92	10	10	14	16	0.875	6.49894	1	9
c281	c281.a1	c281.a1.a1	Mapoly0025s0055.1.p	pacid=33027396 transcript=Mapoly0025s0055.1 locus=Mapoly0025s0055 ID=Mapoly0025s0055.1.v3.1 annot-version=v3.1	-84.2703	0.39159	33782.1	309	83	83	10	10	16	12	1.33333	20.5443	1	9
c282	c282.a1	c282.a1.a1	Mapoly0034s0118.1.p	pacid=33024701 transcript=Mapoly0034s0118.1 locus=Mapoly0034s0118 ID=Mapoly0034s0118.1.v3.1 annot-version=v3.1	-75.419	0.46288	23987.3	229	82	82	10	10	14	13	1.07692	10.9378	1	9
c283	c283.a1	c283.a1.a1	Mapoly0005s0203.1.p	pacid=33003428 transcript=Mapoly0005s0203.1 locus=Mapoly0005s0203 ID=Mapoly0005s0203.1.v3.1 annot-version=v3.1	-98.9089	0.32292	18805.6	192	75	75	10	10	14	9	1.55556	34.9381	1	9
c284	c284.a1	c284.a1.a1	Mapoly0058s0015.1.p	pacid=33022883 transcript=Mapoly0058s0015.1 locus=Mapoly0058s0015 ID=Mapoly0058s0015.1.v3.1 annot-version=v3.1	-55.1741	0.56338	7491.92	71	75	75	7	7	15	6	2.5	315.228	1	9
c285	c285.a1	c285.a1.a1	Mapoly0001s0058.1.p	pacid=33020284 transcript=Mapoly0001s0058.1 locus=Mapoly0001s0058 ID=Mapoly0001s0058.1.v3.1 annot-version=v3.1	-72.9356	0.32251	51154.3	462	71	71	11	11	16	15	1.06667	10.6591	1	9
c286	c286.a1	c286.a1.a1	Mapoly0065s0050.1.p	pacid=33004521 transcript=Mapoly0065s0050.1 locus=Mapoly0065s0050 ID=Mapoly0065s0050.1.v3.1 annot-version=v3.1	-68.2008	0.10387	121647	1136	70	42	10	7	15	44	0.340909	1.19235	1	9
c286	c286.a2	c286.a2.a1	Mapoly0036s0102.1.p	pacid=33024080 transcript=Mapoly0036s0102.1 locus=Mapoly0036s0102 ID=Mapoly0036s0102.1.v3.1 annot-version=v3.1	-52.1091	0.10374	123411	1176	49	21	10	7	12	43	0.27907	0.901384	1	9
c287	c287.a1	c287.a1.a1	Mapoly0077s0052.1.p	pacid=33019196 transcript=Mapoly0077s0052.1 locus=Mapoly0077s0052 ID=Mapoly0077s0052.1.v3.1 annot-version=v3.1	-52.8836	0.42009	23930.1	219	69	69	9	9	14	9	1.55556	34.9381	1	9
c288	c288.a1	c288.a1.a1	Mapoly0038s0088.1.p	pacid=33004871 transcript=Mapoly0038s0088.1 locus=Mapoly0038s0088 ID=Mapoly0038s0088.1.v3.1 annot-version=v3.1	-72.4544	0.29787	35605.4	329	67	67	8	8	14	11	1.27273	17.7382	1	9
c289	c289.a1	c289.a1.a1	Mapoly0224s0010.1.p	pacid=33024055 transcript=Mapoly0224s0010.1 locus=Mapoly0224s0010 ID=Mapoly0224s0010.1.v3.1 annot-version=v3.1	-38.8415	0.35955	19616	178	61	61	7	7	13	9	1.44444	26.8256	2	9
c289	c289.a1	c289.a1.a2	Mapoly0224s0010.2.p	pacid=33024056 transcript=Mapoly0224s0010.2 locus=Mapoly0224s0010 ID=Mapoly0224s0010.2.v3.1 annot-version=v3.1	-38.8415	0.37647	18749.5	170	61	61	7	7	13	9	1.44444	26.8256	2	9
c290	c290.a1	c290.a1.a1	Mapoly0016s0174.1.p	pacid=33027160 transcript=Mapoly0016s0174.1 locus=Mapoly0016s0174 ID=Mapoly0016s0174.1.v3.1 annot-version=v3.1	-97.2651	0.24289	50451.4	457	65	65	11	11	16	18	0.888889	6.74264	2	9
c290	c290.a1	c290.a1.a2	Mapoly0016s0174.2.p	pacid=33027161 transcript=Mapoly0016s0174.2 locus=Mapoly0016s0174 ID=Mapoly0016s0174.2.v3.1 annot-version=v3.1	-97.2651	0.25459	48001.1	436	65	65	11	11	16	16	1	9	2	9
c291	c291.a1	c291.a1.a1	Mapoly0147s0023.1.p	pacid=33024826 transcript=Mapoly0147s0023.1 locus=Mapoly0147s0023 ID=Mapoly0147s0023.1.v3.1 annot-version=v3.1	-89.8139	0.34346	45559.9	428	65	65	11	11	16	23	0.695652	3.96195	1	8
c292	c292.a1	c292.a1.a1	Mapoly0063s0060.1.p	pacid=33009005 transcript=Mapoly0063s0060.1 locus=Mapoly0063s0060 ID=Mapoly0063s0060.1.v3.1 annot-version=v3.1	-52.8713	0.21896	48407.9	443	62	62	8	8	13	20	0.65	3.46684	2	9
c292	c292.a1	c292.a1.a2	Mapoly0063s0060.2.p	pacid=33009006 transcript=Mapoly0063s0060.2 locus=Mapoly0063s0060 ID=Mapoly0063s0060.2.v3.1 annot-version=v3.1	-52.8713	0.21896	48407.9	443	62	62	8	8	13	20	0.65	3.46684	2	9
c293	c293.a1	c293.a1.a1	Mapoly0040s0090.1.p	pacid=33020850 transcript=Mapoly0040s0090.1 locus=Mapoly0040s0090 ID=Mapoly0040s0090.1.v3.1 annot-version=v3.1	-59.965	0.20041	53868.4	484	61	61	8	8	14	19	0.736842	4.45559	1	9
c294	c294.a1	c294.a1.a1	Mapoly0001s0115.1.p	pacid=33020354 transcript=Mapoly0001s0115.1 locus=Mapoly0001s0115 ID=Mapoly0001s0115.1.v3.1 annot-version=v3.1	-79.4175	0.34831	39238.3	356	59	59	11	11	16	20	0.8	5.30957	1	9
c295	c295.a1	c295.a1.a1	Mapoly0005s0101.1.p	pacid=33003278 transcript=Mapoly0005s0101.1 locus=Mapoly0005s0101 ID=Mapoly0005s0101.1.v3.1 annot-version=v3.1	-60.8283	0.19961	55494.7	516	59	54	10	9	13	13	1	9	1	9
c295	c295.a2	c295.a2.a1	Mapoly0177s0021.1.p	pacid=33003543 transcript=Mapoly0177s0021.1 locus=Mapoly0177s0021 ID=Mapoly0177s0021.1.v3.1 annot-version=v3.1	-33.0292	0.08419	50857.3	487	17	12	4	3	4	12	0.333333	1.15443	1	6
c296	c296.a1	c296.a1.a1	Mapoly0052s0007.1.p	pacid=33026794 transcript=Mapoly0052s0007.1 locus=Mapoly0052s0007 ID=Mapoly0052s0007.1.v3.1 annot-version=v3.1	-55.3837	0.48792	21996.3	207	59	59	10	10	15	11	1.36364	22.1013	1	9
c297	c297.a1	c297.a1.a1	Mapoly0008s0145.1.p	pacid=33026489 transcript=Mapoly0008s0145.1 locus=Mapoly0008s0145 ID=Mapoly0008s0145.1.v3.1 annot-version=v3.1	-89.7438	0.4911	30091.3	281	57	57	11	11	14	13	1.07692	10.9378	1	9
c298	c298.a1	c298.a1.a1	Mapoly0099s0059.1.p	pacid=33024994 transcript=Mapoly0099s0059.1 locus=Mapoly0099s0059 ID=Mapoly0099s0059.1.v3.1 annot-version=v3.1	-69.9074	0.26437	28140.8	261	57	24	10	3	17	8	2.125	132.352	1	9
c298	c298.a2	c298.a2.a1	Mapoly0068s0027.1.p	pacid=33024855 transcript=Mapoly0068s0027.1 locus=Mapoly0068s0027 ID=Mapoly0068s0027.1.v3.1 annot-version=v3.1	-59.4103	0.26437	28092.8	261	51	18	9	2	15	8	1.875	73.9894	1	9
c299	c299.a1	c299.a1.a1	Mapoly0101s0015.1.p	pacid=33004021 transcript=Mapoly0101s0015.1 locus=Mapoly0101s0015 ID=Mapoly0101s0015.1.v3.1 annot-version=v3.1	-45.5099	0.2381	23274.2	231	57	57	10	10	14	3	4.66667	46414.9	1	9
c300	c300.a1	c300.a1.a1	Mapoly0082s0072.1.p	pacid=33004626 transcript=Mapoly0082s0072.1 locus=Mapoly0082s0072 ID=Mapoly0082s0072.1.v3.1 annot-version=v3.1	-65.8843	0.57955	18654.2	176	55	55	9	9	13	11	1.18182	14.1991	1	9
c301	c301.a1	c301.a1.a1	Mapoly0020s0097.1.p	pacid=33004199 transcript=Mapoly0020s0097.1 locus=Mapoly0020s0097 ID=Mapoly0020s0097.1.v3.1 annot-version=v3.1	-87.0587	0.2415	62423.6	588	54	54	10	10	13	19	0.684211	3.83293	2	9
c301	c301.a1	c301.a1.a2	Mapoly0020s0097.2.p	pacid=33004200 transcript=Mapoly0020s0097.2 locus=Mapoly0020s0097 ID=Mapoly0020s0097.2.v3.1 annot-version=v3.1	-87.0587	0.2415	62423.6	588	54	54	10	10	13	19	0.684211	3.83293	2	9
c302	c302.a1	c302.a1.a1	Mapoly0135s0042.1.p	pacid=33005239 transcript=Mapoly0135s0042.1 locus=Mapoly0135s0042 ID=Mapoly0135s0042.1.v3.1 annot-version=v3.1	-62.2815	0.49143	18605.1	175	54	54	9	9	14	6	2.33333	214.443	1	9
c303	c303.a1	c303.a1.a1	Mapoly0179s0016.1.p	pacid=33009572 transcript=Mapoly0179s0016.1 locus=Mapoly0179s0016 ID=Mapoly0179s0016.1.v3.1 annot-version=v3.1	-81.6848	0.30556	39312.8	360	52	52	11	11	13	14	0.928571	7.48343	2	9
c303	c303.a1	c303.a1.a2	Mapoly0179s0016.4.p	pacid=33009573 transcript=Mapoly0179s0016.4 locus=Mapoly0179s0016 ID=Mapoly0179s0016.4.v3.1 annot-version=v3.1	-81.6848	0.30556	39312.8	360	52	52	11	11	13	14	0.928571	7.48343	2	9
c304	c304.a1	c304.a1.a1	Mapoly0001s0475.1.p	pacid=33020004 transcript=Mapoly0001s0475.1 locus=Mapoly0001s0475 ID=Mapoly0001s0475.1.v3.1 annot-version=v3.1	-77.3395	0.51471	22772.4	204	47	47	10	10	15	7	2.14286	137.95	1	9
c305	c305.a1	c305.a1.a1	Mapoly0080s0009.1.p	pacid=33023828 transcript=Mapoly0080s0009.1 locus=Mapoly0080s0009 ID=Mapoly0080s0009.1.v3.1 annot-version=v3.1	-63.2038	0.46341	18106.4	164	46	46	9	9	14	9	1.55556	34.9381	1	9
c306	c306.a1	c306.a1.a1	Mapoly0141s0033.1.p	pacid=33009633 transcript=Mapoly0141s0033.1 locus=Mapoly0141s0033 ID=Mapoly0141s0033.1.v3.1 annot-version=v3.1	-55.2214	0.27704	42364.5	379	45	45	11	11	12	18	0.666667	3.64159	2	9
c306	c306.a1	c306.a1.a2	Mapoly0141s0033.2.p	pacid=33009634 transcript=Mapoly0141s0033.2 locus=Mapoly0141s0033 ID=Mapoly0141s0033.2.v3.1 annot-version=v3.1	-55.2214	0.27704	42364.5	379	45	45	11	11	12	18	0.666667	3.64159	2	9
c307	c307.a1	c307.a1.a1	Mapoly0008s0198.1.p	pacid=33026464 transcript=Mapoly0008s0198.1 locus=Mapoly0008s0198 ID=Mapoly0008s0198.1.v3.1 annot-version=v3.1	-65.5481	0.15436	101201	907	40	40	10	10	14	24	0.583333	2.83119	1	9
c308	c308.a1	c308.a1.a1	Mapoly0125s0020.1.p	pacid=33016445 transcript=Mapoly0125s0020.1 locus=Mapoly0125s0020 ID=Mapoly0125s0020.1.v3.1 annot-version=v3.1	-59.5873	0.10861	101217	976	34	34	8	8	13	13	1	9	1	6
c309	c309.a1	c309.a1.a1	Mapoly0030s0143.1.p	pacid=33006865 transcript=Mapoly0030s0143.1 locus=Mapoly0030s0143 ID=Mapoly0030s0143.1.v3.1 annot-version=v3.1	-75.8002	0.10575	166823	1513	30	30	12	12	12	81	0.148148	0.406527	1	9
c310	c310.a1	c310.a1.a1	Mapoly0111s0004.1.p	pacid=33009499 transcript=Mapoly0111s0004.1 locus=Mapoly0111s0004 ID=Mapoly0111s0004.1.v3.1 annot-version=v3.1	-60.5535	0.2664	53126	503	19	19	10	10	12	27	0.444444	1.78256	1	4
c311	c311.a1	c311.a1.a1	Mapoly0009s0094.1.p	pacid=33017075 transcript=Mapoly0009s0094.1 locus=Mapoly0009s0094 ID=Mapoly0009s0094.1.v3.1 annot-version=v3.1	-69.4804	0.3125	31649	288	88	88	8	8	14	12	1.16667	13.678	1	9
c312	c312.a1	c312.a1.a1	Mapoly0007s0191.1.p	pacid=33022232 transcript=Mapoly0007s0191.1 locus=Mapoly0007s0191 ID=Mapoly0007s0191.1.v3.1 annot-version=v3.1	-78.3167	0.52695	17702.7	167	82	82	10	10	16	7	2.28571	192.07	1	9
c313	c313.a1	c313.a1.a1	Mapoly0132s0028.1.p	pacid=33008763 transcript=Mapoly0132s0028.1 locus=Mapoly0132s0028 ID=Mapoly0132s0028.1.v3.1 annot-version=v3.1	-87.05	0.51145	28651.5	262	80	80	9	9	15	14	1.07143	10.7877	1	9
c314	c314.a1	c314.a1.a1	Mapoly0008s0109.1.p	pacid=33026360 transcript=Mapoly0008s0109.1 locus=Mapoly0008s0109 ID=Mapoly0008s0109.1.v3.1 annot-version=v3.1	-56.1257	0.488	27450.1	250	70	19	8	3	13	10	1.3	18.9526	1	9
c314	c314.a2	c314.a2.a1	Mapoly0063s0074.1.p	pacid=33008976 transcript=Mapoly0063s0074.1 locus=Mapoly0063s0074 ID=Mapoly0063s0074.1.v3.1 annot-version=v3.1	-47.7212	0.316	27506.2	250	64	26	6	3	12	11	1.09091	11.3285	1	9
c314	c314.a3	c314.a3.a1	Mapoly0008s0097.1.p	pacid=33026530 transcript=Mapoly0008s0097.1 locus=Mapoly0008s0097 ID=Mapoly0008s0097.1.v3.1 annot-version=v3.1	-51.4847	0.488	27474.1	250	58	7	7	2	11	7	1.57143	36.2759	1	9
c315	c315.a1	c315.a1.a1	Mapoly0066s0105.1.p	pacid=33005892 transcript=Mapoly0066s0105.1 locus=Mapoly0066s0105 ID=Mapoly0066s0105.1.v3.1 annot-version=v3.1	-68.5332	0.27805	44315.9	410	68	68	9	9	14	16	0.875	6.49894	1	8
c316	c316.a1	c316.a1.a1	Mapoly0062s0101.1.p	pacid=33016781 transcript=Mapoly0062s0101.1 locus=Mapoly0062s0101 ID=Mapoly0062s0101.1.v3.1 annot-version=v3.1	-33.587	0.3224	19913.8	183	64	56	7	4	11	5	2.2	157.489	1	9
c316	c316.a2	c316.a2.a1	Mapoly0117s0017.1.p	pacid=33027497 transcript=Mapoly0117s0017.1 locus=Mapoly0117s0017 ID=Mapoly0117s0017.1.v3.1 annot-version=v3.1	-36.6247	0.37158	19922	183	35	33	7	6	9	7	1.28571	18.307	1	9
c316	c316.a3	c316.a3.a1	Mapoly0117s0018.1.p	pacid=33027541 transcript=Mapoly0117s0018.1 locus=Mapoly0117s0018 ID=Mapoly0117s0018.1.v3.1 annot-version=v3.1	-32.5572	0.26404	19373.8	178	31	24	7	5	8	4	2	99	1	8
c316	c316.a4	c316.a4.a1	Mapoly0117s0013.1.p	pacid=33027479 transcript=Mapoly0117s0013.1 locus=Mapoly0117s0013 ID=Mapoly0117s0013.1.v3.1 annot-version=v3.1	-19.2037	0.2459	19844	183	38	35	4	2	8	5	1.6	38.8107	1	9
c316	c316.a5	c316.a5.a1	Mapoly0117s0015.1.p	pacid=33027562 transcript=Mapoly0117s0015.1 locus=Mapoly0117s0015 ID=Mapoly0117s0015.1.v3.1 annot-version=v3.1	-24.8359	0.26923	19943.2	182	21	15	4	2	5	5	1	9	1	8
c317	c317.a1	c317.a1.a1	Mapoly0177s0014.1.p	pacid=33003537 transcript=Mapoly0177s0014.1 locus=Mapoly0177s0014 ID=Mapoly0177s0014.1.v3.1 annot-version=v3.1	-59.397	0.27869	34610.6	305	62	62	7	7	12	10	1.2	14.8489	2	9
c317	c317.a1	c317.a1.a2	Mapoly0177s0015.1.p	pacid=33003531 transcript=Mapoly0177s0015.1 locus=Mapoly0177s0015 ID=Mapoly0177s0015.1.v3.1 annot-version=v3.1	-59.397	0.28146	34359.4	302	62	62	7	7	12	9	1.33333	20.5443	2	9
c318	c318.a1	c318.a1.a1	Mapoly0027s0097.1.p	pacid=33021499 transcript=Mapoly0027s0097.1 locus=Mapoly0027s0097 ID=Mapoly0027s0097.1.v3.1 annot-version=v3.1	-67.7797	0.34536	41329.2	388	59	59	10	10	13	11	1.18182	14.1991	1	9
c319	c319.a1	c319.a1.a1	Mapoly0109s0051.1.p	pacid=33021316 transcript=Mapoly0109s0051.1 locus=Mapoly0109s0051 ID=Mapoly0109s0051.1.v3.1 annot-version=v3.1	-73.4302	0.31722	37006.7	331	55	55	10	10	13	4	3.25	1777.28	3	9
c319	c319.a1	c319.a1.a2	Mapoly0109s0051.2.p	pacid=33021317 transcript=Mapoly0109s0051.2 locus=Mapoly0109s0051 ID=Mapoly0109s0051.2.v3.1 annot-version=v3.1	-73.4302	0.36082	32176.4	291	55	55	10	10	13	3	4.33333	21543.3	3	9
c319	c319.a1	c319.a1.a3	Mapoly0109s0051.3.p	pacid=33021318 transcript=Mapoly0109s0051.3 locus=Mapoly0109s0051 ID=Mapoly0109s0051.3.v3.1 annot-version=v3.1	-73.4302	0.38182	30580.7	275	55	55	10	10	13	2	6.5	3.16228e+06	3	9
c320	c320.a1	c320.a1.a1	Mapoly0044s0117.1.p	pacid=33012913 transcript=Mapoly0044s0117.1 locus=Mapoly0044s0117 ID=Mapoly0044s0117.1.v3.1 annot-version=v3.1	-96.1449	0.35135	31488.6	296	55	55	10	10	16	14	1.14286	12.895	2	9
c320	c320.a1	c320.a1.a2	Mapoly0044s0117.2.p	pacid=33012914 transcript=Mapoly0044s0117.2 locus=Mapoly0044s0117 ID=Mapoly0044s0117.2.v3.1 annot-version=v3.1	-96.1449	0.35135	31488.6	296	55	55	10	10	16	14	1.14286	12.895	2	9
c321	c321.a1	c321.a1.a1	Mapoly0015s0060.1.p	pacid=33019349 transcript=Mapoly0015s0060.1 locus=Mapoly0015s0060 ID=Mapoly0015s0060.1.v3.1 annot-version=v3.1	-87.8242	0.33333	42865.8	405	53	53	10	10	13	20	0.65	3.46684	1	9
c322	c322.a1	c322.a1.a1	Mapoly0086s0004.1.p	pacid=33024026 transcript=Mapoly0086s0004.1 locus=Mapoly0086s0004 ID=Mapoly0086s0004.1.v3.1 annot-version=v3.1	-78.0766	0.37662	25517.9	231	53	53	10	10	14	9	1.55556	34.9381	1	9
c323	c323.a1	c323.a1.a1	Mapoly0155s0015.1.p	pacid=33019173 transcript=Mapoly0155s0015.1 locus=Mapoly0155s0015 ID=Mapoly0155s0015.1.v3.1 annot-version=v3.1	-50.7626	0.32692	39707.1	364	53	24	9	5	13	12	1.08333	11.1153	1	9
c323	c323.a2	c323.a2.a1	Mapoly0003s0156.1.p	pacid=33010182 transcript=Mapoly0003s0156.1 locus=Mapoly0003s0156 ID=Mapoly0003s0156.1.v3.1 annot-version=v3.1	-44.1914	0.26648	39927.2	364	35	6	7	3	11	13	0.846154	6.01704	1	9
c324	c324.a1	c324.a1.a1	Mapoly0946s0001.1.p	pacid=33023921 transcript=Mapoly0946s0001.1 locus=Mapoly0946s0001 ID=Mapoly0946s0001.1.v3.1 annot-version=v3.1	-47.7883	0.48309	23011.4	207	52	52	9	9	12	12	1	9	1	9
c325	c325.a1	c325.a1.a1	Mapoly0118s0026.1.p	pacid=33019585 transcript=Mapoly0118s0026.1 locus=Mapoly0118s0026 ID=Mapoly0118s0026.1.v3.1 annot-version=v3.1	-69.6065	0.24805	54735	512	51	51	9	9	13	17	0.764706	4.81709	1	9
c326	c326.a1	c326.a1.a1	Mapoly0012s0133.1.p	pacid=33017586 transcript=Mapoly0012s0133.1 locus=Mapoly0012s0133 ID=Mapoly0012s0133.1.v3.1 annot-version=v3.1	-71.2684	0.31833	33460.6	311	50	50	8	8	12	16	0.75	4.62341	1	9
c327	c327.a1	c327.a1.a1	Mapoly0012s0193.1.p	pacid=33017614 transcript=Mapoly0012s0193.1 locus=Mapoly0012s0193 ID=Mapoly0012s0193.1.v3.1 annot-version=v3.1	-70.8028	0.29254	36238.3	335	50	50	9	9	13	12	1.08333	11.1153	1	6
c328	c328.a1	c328.a1.a1	Mapoly0026s0075.1.p	pacid=33024348 transcript=Mapoly0026s0075.1 locus=Mapoly0026s0075 ID=Mapoly0026s0075.1.v3.1 annot-version=v3.1	-58.6899	0.62143	16018.8	140	50	38	8	5	12	6	2	99	1	9
c328	c328.a2	c328.a2.a1	Mapoly0001s0106.1.p	pacid=33020213 transcript=Mapoly0001s0106.1 locus=Mapoly0001s0106 ID=Mapoly0001s0106.1.v3.1 annot-version=v3.1	-20.3203	0.25	16085	140	12	0	4	1	4	5	0.8	5.30957	1	9
c329	c329.a1	c329.a1.a1	Mapoly0070s0014.1.p	pacid=33007598 transcript=Mapoly0070s0014.1 locus=Mapoly0070s0014 ID=Mapoly0070s0014.1.v3.1 annot-version=v3.1	-72.0693	0.29512	52173.7	471	50	50	9	9	12	10	1.2	14.8489	1	9
c330	c330.a1	c330.a1.a1	Mapoly0078s0015.1.p	pacid=33010790 transcript=Mapoly0078s0015.1 locus=Mapoly0078s0015 ID=Mapoly0078s0015.1.v3.1 annot-version=v3.1	-66.1154	0.49242	14979.2	132	50	50	8	8	13	4	3.25	1777.28	1	9
c331	c331.a1	c331.a1.a1	Mapoly0002s0218.1.p	pacid=33023281 transcript=Mapoly0002s0218.1 locus=Mapoly0002s0218 ID=Mapoly0002s0218.1.v3.1 annot-version=v3.1	-64.0039	0.44928	29766.2	276	49	49	9	9	12	14	0.857143	6.19686	1	9
c332	c332.a1	c332.a1.a1	Mapoly0174s0005.1.p	pacid=33006390 transcript=Mapoly0174s0005.1 locus=Mapoly0174s0005 ID=Mapoly0174s0005.1.v3.1 annot-version=v3.1	-68.6827	0.2047	61830.3	596	48	48	10	10	11	23	0.478261	2.00788	3	9
c332	c332.a1	c332.a1.a2	Mapoly0174s0005.2.p	pacid=33006391 transcript=Mapoly0174s0005.2 locus=Mapoly0174s0005 ID=Mapoly0174s0005.2.v3.1 annot-version=v3.1	-68.6827	0.2047	61830.3	596	48	48	10	10	11	23	0.478261	2.00788	3	9
c332	c332.a1	c332.a1.a3	Mapoly0174s0005.3.p	pacid=33006392 transcript=Mapoly0174s0005.3 locus=Mapoly0174s0005 ID=Mapoly0174s0005.3.v3.1 annot-version=v3.1	-68.6827	0.2047	61830.3	596	48	48	10	10	11	23	0.478261	2.00788	3	9
c333	c333.a1	c333.a1.a1	Mapoly0037s0132.1.p	pacid=33008358 transcript=Mapoly0037s0132.1 locus=Mapoly0037s0132 ID=Mapoly0037s0132.1.v3.1 annot-version=v3.1	-65.7206	0.2327	53248.6	477	48	48	9	9	13	15	0.866667	6.35642	1	9
c334	c334.a1	c334.a1.a1	Mapoly0132s0038.1.p	pacid=33008811 transcript=Mapoly0132s0038.1 locus=Mapoly0132s0038 ID=Mapoly0132s0038.1.v3.1 annot-version=v3.1	-72.9614	0.54545	12685.7	121	48	48	10	10	15	6	2.5	315.228	1	7
c335	c335.a1	c335.a1.a1	Mapoly0027s0002.1.p	pacid=33021528 transcript=Mapoly0027s0002.1 locus=Mapoly0027s0002 ID=Mapoly0027s0002.1.v3.1 annot-version=v3.1	-72.7621	0.52941	24934.2	221	47	42	9	8	13	12	1.08333	11.1153	1	9
c335	c335.a2	c335.a2.a1	Mapoly0034s0051.1.p	pacid=33024573 transcript=Mapoly0034s0051.1 locus=Mapoly0034s0051 ID=Mapoly0034s0051.1.v3.1 annot-version=v3.1	-28.7675	0.32184	19259	174	21	16	3	2	4	5	0.8	5.30957	1	9
c336	c336.a1	c336.a1.a1	Mapoly0178s0020.1.p	pacid=33016519 transcript=Mapoly0178s0020.1 locus=Mapoly0178s0020 ID=Mapoly0178s0020.1.v3.1 annot-version=v3.1	-57.3155	0.27047	44343.5	403	44	44	10	10	11	26	0.423077	1.64897	1	9
c337	c337.a1	c337.a1.a1	Mapoly0047s0117.1.p	pacid=33013901 transcript=Mapoly0047s0117.1 locus=Mapoly0047s0117 ID=Mapoly0047s0117.1.v3.1 annot-version=v3.1	-94.3022	0.55017	29313.6	289	43	43	11	11	12	15	0.8	5.30957	1	8
c338	c338.a1	c338.a1.a1	Mapoly0171s0003.1.p	pacid=33027793 transcript=Mapoly0171s0003.1 locus=Mapoly0171s0003 ID=Mapoly0171s0003.1.v3.1 annot-version=v3.1	-64.0102	0.48696	24304.5	230	40	40	11	11	15	10	1.5	30.6228	2	9
c338	c338.a1	c338.a1.a2	Mapoly0171s0003.2.p	pacid=33027794 transcript=Mapoly0171s0003.2 locus=Mapoly0171s0003 ID=Mapoly0171s0003.2.v3.1 annot-version=v3.1	-64.0102	0.48696	24304.5	230	40	40	11	11	15	10	1.5	30.6228	2	9
c339	c339.a1	c339.a1.a1	Mapoly0114s0042.1.p	pacid=33004069 transcript=Mapoly0114s0042.1 locus=Mapoly0114s0042 ID=Mapoly0114s0042.1.v3.1 annot-version=v3.1	-53.0009	0.32727	12047.7	110	40	40	7	7	12	4	3	999	1	6
c340	c340.a1	c340.a1.a1	Mapoly0191s0001.1.p	pacid=33013735 transcript=Mapoly0191s0001.1 locus=Mapoly0191s0001 ID=Mapoly0191s0001.1.v3.1 annot-version=v3.1	-80.3094	0.15581	112145	1059	40	40	11	11	12	39	0.307692	1.03092	1	9
c341	c341.a1	c341.a1.a1	Mapoly0013s0153.1.p	pacid=33012290 transcript=Mapoly0013s0153.1 locus=Mapoly0013s0153 ID=Mapoly0013s0153.1.v3.1 annot-version=v3.1	-61.1952	0.09517	156509	1450	39	39	11	11	11	56	0.196429	0.571913	2	9
c341	c341.a1	c341.a1.a2	Mapoly0013s0153.4.p	pacid=33012292 transcript=Mapoly0013s0153.4 locus=Mapoly0013s0153 ID=Mapoly0013s0153.4.v3.1 annot-version=v3.1	-61.1952	0.09577	155578	1441	39	39	11	11	11	55	0.2	0.584893	2	9
c342	c342.a1	c342.a1.a1	Mapoly0031s0022.1.p	pacid=33022791 transcript=Mapoly0031s0022.1 locus=Mapoly0031s0022 ID=Mapoly0031s0022.1.v3.1 annot-version=v3.1	-54.1568	0.44724	22411.3	199	39	5	9	1	12	9	1.33333	20.5443	1	9
c342	c342.a2	c342.a2.a1	Mapoly0031s0012.1.p	pacid=33022722 transcript=Mapoly0031s0012.1 locus=Mapoly0031s0012 ID=Mapoly0031s0012.1.v3.1 annot-version=v3.1	-47.5197	0.37688	22378.4	199	26	13	8	4	10	9	1.11111	11.9155	2	8
c342	c342.a2	c342.a2.a2	Mapoly0031s0017.1.p	pacid=33022787 transcript=Mapoly0031s0017.1 locus=Mapoly0031s0017 ID=Mapoly0031s0017.1.v3.1 annot-version=v3.1	-47.5197	0.37688	22378.4	199	26	13	8	4	10	9	1.11111	11.9155	2	8
c342	c342.a3	c342.a3.a1	Mapoly0211s0009.1.p	pacid=33012756 transcript=Mapoly0211s0009.1 locus=Mapoly0211s0009 ID=Mapoly0211s0009.1.v3.1 annot-version=v3.1	-34.0764	0.36683	22393.3	199	26	2	7	1	8	9	0.888889	6.74264	1	9
c343	c343.a1	c343.a1.a1	Mapoly0136s0019.1.p	pacid=33003664 transcript=Mapoly0136s0019.1 locus=Mapoly0136s0019 ID=Mapoly0136s0019.1.v3.1 annot-version=v3.1	-40.7284	0.20513	33462.1	312	39	39	8	8	12	11	1.09091	11.3285	1	9
c344	c344.a1	c344.a1.a1	Mapoly0050s0013.1.p	pacid=33006106 transcript=Mapoly0050s0013.1 locus=Mapoly0050s0013 ID=Mapoly0050s0013.1.v3.1 annot-version=v3.1	-84.1313	0.30843	43030.6	415	38	38	10	10	11	16	0.6875	3.86968	1	9
c345	c345.a1	c345.a1.a1	Mapoly0133s0008.1.p	pacid=33009062 transcript=Mapoly0133s0008.1 locus=Mapoly0133s0008 ID=Mapoly0133s0008.1.v3.1 annot-version=v3.1	-79.0799	0.12366	123221	1116	34	34	9	9	11	47	0.234043	0.714125	4	9
c345	c345.a1	c345.a1.a2	Mapoly0133s0008.2.p	pacid=33009063 transcript=Mapoly0133s0008.2 locus=Mapoly0133s0008 ID=Mapoly0133s0008.2.v3.1 annot-version=v3.1	-79.0799	0.12366	123221	1116	34	34	9	9	11	47	0.234043	0.714125	4	9
c345	c345.a1	c345.a1.a3	Mapoly0133s0008.3.p	pacid=33009064 transcript=Mapoly0133s0008.3 locus=Mapoly0133s0008 ID=Mapoly0133s0008.3.v3.1 annot-version=v3.1	-79.0799	0.12366	123221	1116	34	34	9	9	11	47	0.234043	0.714125	4	9
c345	c345.a1	c345.a1.a4	Mapoly0133s0008.4.p	pacid=33009065 transcript=Mapoly0133s0008.4 locus=Mapoly0133s0008 ID=Mapoly0133s0008.4.v3.1 annot-version=v3.1	-79.0799	0.12366	123221	1116	34	34	9	9	11	47	0.234043	0.714125	4	9
c346	c346.a1	c346.a1.a1	Mapoly0135s0041.1.p	pacid=33005229 transcript=Mapoly0135s0041.1 locus=Mapoly0135s0041 ID=Mapoly0135s0041.1.v3.1 annot-version=v3.1	-82.1518	0.84685	11373.6	111	32	32	10	10	11	2	5.5	316227	2	6
c346	c346.a1	c346.a1.a2	Mapoly0135s0041.2.p	pacid=33005230 transcript=Mapoly0135s0041.2 locus=Mapoly0135s0041 ID=Mapoly0135s0041.2.v3.1 annot-version=v3.1	-82.1518	0.84685	11373.6	111	32	32	10	10	11	2	5.5	316227	2	6
c347	c347.a1	c347.a1.a1	Mapoly0060s0071.1.p	pacid=33018382 transcript=Mapoly0060s0071.1 locus=Mapoly0060s0071 ID=Mapoly0060s0071.1.v3.1 annot-version=v3.1	-66.997	0.28877	20238.7	187	31	31	11	11	13	10	1.3	18.9526	1	6
c348	c348.a1	c348.a1.a1	Mapoly0013s0043.1.p	pacid=33012482 transcript=Mapoly0013s0043.1 locus=Mapoly0013s0043 ID=Mapoly0013s0043.1.v3.1 annot-version=v3.1	-82.5797	0.33735	35132.2	332	30	30	9	9	13	10	1.3	18.9526	1	6
c349	c349.a1	c349.a1.a1	Mapoly0162s0016.1.p	pacid=33011953 transcript=Mapoly0162s0016.1 locus=Mapoly0162s0016 ID=Mapoly0162s0016.1.v3.1 annot-version=v3.1	-45.7818	0.22936	59801.5	545	29	29	11	11	11	18	0.611111	3.08424	2	9
c349	c349.a1	c349.a1.a2	Mapoly0162s0016.2.p	pacid=33011954 transcript=Mapoly0162s0016.2 locus=Mapoly0162s0016 ID=Mapoly0162s0016.2.v3.1 annot-version=v3.1	-45.7818	0.22936	59801.5	545	29	29	11	11	11	18	0.611111	3.08424	2	9
c350	c350.a1	c350.a1.a1	Mapoly0009s0141.1.p	pacid=33017150 transcript=Mapoly0009s0141.1 locus=Mapoly0009s0141 ID=Mapoly0009s0141.1.v3.1 annot-version=v3.1	-83.2671	0.19975	82423.5	791	29	29	10	10	11	32	0.34375	1.20673	1	6
c351	c351.a1	c351.a1.a1	Mapoly0196s0011.1.p	pacid=33009783 transcript=Mapoly0196s0011.1 locus=Mapoly0196s0011 ID=Mapoly0196s0011.1.v3.1 annot-version=v3.1	-64.3779	0.38154	34833.8	325	28	28	11	11	12	15	0.8	5.30957	1	8
c352	c352.a1	c352.a1.a1	Mapoly0083s0028.1.p	pacid=33025332 transcript=Mapoly0083s0028.1 locus=Mapoly0083s0028 ID=Mapoly0083s0028.1.v3.1 annot-version=v3.1	-65.0359	0.14331	106209	956	26	26	11	11	11	33	0.333333	1.15443	1	9
c353	c353.a1	c353.a1.a1	Mapoly0015s0138.1.p	pacid=33019320 transcript=Mapoly0015s0138.1 locus=Mapoly0015s0138 ID=Mapoly0015s0138.1.v3.1 annot-version=v3.1	-61.8325	0.13931	103482	926	16	16	10	10	11	47	0.234043	0.714125	1	2
c354	c354.a1	c354.a1.a1	Mapoly0074s0006.1.p	pacid=33027707 transcript=Mapoly0074s0006.1 locus=Mapoly0074s0006 ID=Mapoly0074s0006.1.v3.1 annot-version=v3.1	-61.7546	0.16932	52417.7	502	67	67	8	8	14	8	1.75	55.2341	1	9
c355	c355.a1	c355.a1.a1	Mapoly0004s0172.1.p	pacid=33015769 transcript=Mapoly0004s0172.1 locus=Mapoly0004s0172 ID=Mapoly0004s0172.1.v3.1 annot-version=v3.1	-44.1641	0.22642	23962.2	212	67	67	5	5	14	6	2.33333	214.443	1	6
c356	c356.a1	c356.a1.a1	Mapoly0118s0007.1.p	pacid=33019594 transcript=Mapoly0118s0007.1 locus=Mapoly0118s0007 ID=Mapoly0118s0007.1.v3.1 annot-version=v3.1	-37.0175	0.24762	22987.8	210	67	67	6	6	13	10	1.3	18.9526	1	9
c357	c357.a1	c357.a1.a1	Mapoly0090s0078.1.p	pacid=33014394 transcript=Mapoly0090s0078.1 locus=Mapoly0090s0078 ID=Mapoly0090s0078.1.v3.1 annot-version=v3.1	-80.8016	0.25993	65022.1	604	65	65	10	10	12	17	0.705882	4.08022	1	9
c358	c358.a1	c358.a1.a1	Mapoly0020s0152.1.p	pacid=33004215 transcript=Mapoly0020s0152.1 locus=Mapoly0020s0152 ID=Mapoly0020s0152.1.v3.1 annot-version=v3.1	-86.4396	0.38369	36454.3	331	64	64	10	10	13	19	0.684211	3.83293	1	9
c359	c359.a1	c359.a1.a1	Mapoly0004s0203.1.p	pacid=33015628 transcript=Mapoly0004s0203.1 locus=Mapoly0004s0203 ID=Mapoly0004s0203.1.v3.1 annot-version=v3.1	-44.8329	0.33588	13851.1	131	61	61	7	7	13	5	2.6	397.107	1	7
c360	c360.a1	c360.a1.a1	Mapoly0043s0116.1.p	pacid=33021180 transcript=Mapoly0043s0116.1 locus=Mapoly0043s0116 ID=Mapoly0043s0116.1.v3.1 annot-version=v3.1	-62.9619	0.31734	30325.7	271	57	57	8	8	12	9	1.33333	20.5443	1	9
c361	c361.a1	c361.a1.a1	Mapoly0051s0096.1.p	pacid=33021647 transcript=Mapoly0051s0096.1 locus=Mapoly0051s0096 ID=Mapoly0051s0096.1.v3.1 annot-version=v3.1	-58.7582	0.25	35832.3	332	56	56	8	8	11	8	1.375	22.7137	1	9
c362	c362.a1	c362.a1.a1	Mapoly0019s0081.1.p	pacid=33011240 transcript=Mapoly0019s0081.1 locus=Mapoly0019s0081 ID=Mapoly0019s0081.1.v3.1 annot-version=v3.1	-50.3639	0.40271	24934.3	221	55	55	7	7	12	11	1.09091	11.3285	1	9
c363	c363.a1	c363.a1.a1	Mapoly0059s0076.1.p	pacid=33006566 transcript=Mapoly0059s0076.1 locus=Mapoly0059s0076 ID=Mapoly0059s0076.1.v3.1 annot-version=v3.1	-65.5797	0.16478	84126.3	795	55	55	9	9	12	21	0.571429	2.72759	1	9
c364	c364.a1	c364.a1.a1	Mapoly0226s0003.1.p	pacid=33016067 transcript=Mapoly0226s0003.1 locus=Mapoly0226s0003 ID=Mapoly0226s0003.1.v3.1 annot-version=v3.1	-49.3472	0.28079	44199.2	406	55	55	9	9	11	17	0.647059	3.43669	1	9
c365	c365.a1	c365.a1.a1	Mapoly0003s0244.1.p	pacid=33009971 transcript=Mapoly0003s0244.1 locus=Mapoly0003s0244 ID=Mapoly0003s0244.1.v3.1 annot-version=v3.1	-62.5821	0.34872	42645.9	390	50	50	10	10	11	21	0.52381	2.34048	3	9
c365	c365.a1	c365.a1.a2	Mapoly0003s0244.2.p	pacid=33009973 transcript=Mapoly0003s0244.2 locus=Mapoly0003s0244 ID=Mapoly0003s0244.2.v3.1 annot-version=v3.1	-62.5821	0.34872	42645.9	390	50	50	10	10	11	21	0.52381	2.34048	3	9
c365	c365.a1	c365.a1.a3	Mapoly0003s0244.3.p	pacid=33009972 transcript=Mapoly0003s0244.3 locus=Mapoly0003s0244 ID=Mapoly0003s0244.3.v3.1 annot-version=v3.1	-62.5821	0.34872	42645.9	390	50	50	10	10	11	21	0.52381	2.34048	3	9
c366	c366.a1	c366.a1.a1	Mapoly0003s0273.1.p	pacid=33009928 transcript=Mapoly0003s0273.1 locus=Mapoly0003s0273 ID=Mapoly0003s0273.1.v3.1 annot-version=v3.1	-61.7192	0.26733	42081.7	404	50	50	8	8	11	11	1	9	1	9
c367	c367.a1	c367.a1.a1	Mapoly0033s0083.1.p	pacid=33003845 transcript=Mapoly0033s0083.1 locus=Mapoly0033s0083 ID=Mapoly0033s0083.1.v3.1 annot-version=v3.1	-62.0658	0.41935	27998.9	248	48	4	10	1	11	15	0.733333	4.4117	1	9
c367	c367.a2	c367.a2.a1	Mapoly0033s0083.2.p	pacid=33003846 transcript=Mapoly0033s0083.2 locus=Mapoly0033s0083 ID=Mapoly0033s0083.2.v3.1 annot-version=v3.1	-61.4638	0.55738	20719.1	183	47	3	10	1	11	12	0.916667	7.25404	1	9
c368	c368.a1	c368.a1.a1	Mapoly0122s0035.1.p	pacid=33014831 transcript=Mapoly0122s0035.1 locus=Mapoly0122s0035 ID=Mapoly0122s0035.1.v3.1 annot-version=v3.1	-65.8567	0.1821	73399.3	648	47	47	8	8	12	22	0.545455	2.51119	1	9
c369	c369.a1	c369.a1.a1	Mapoly0019s0102.1.p	pacid=33011096 transcript=Mapoly0019s0102.1 locus=Mapoly0019s0102 ID=Mapoly0019s0102.1.v3.1 annot-version=v3.1	-54.0236	0.38996	28608	259	45	45	8	8	12	14	0.857143	6.19686	1	7
c370	c370.a1	c370.a1.a1	Mapoly0097s0080.1.p	pacid=33009746 transcript=Mapoly0097s0080.1 locus=Mapoly0097s0080 ID=Mapoly0097s0080.1.v3.1 annot-version=v3.1	-34.2668	0.42742	14187.4	124	46	20	8	4	13	4	3.25	1777.28	1	7
c370	c370.a2	c370.a2.a1	Mapoly0006s0190.1.p	pacid=33007087 transcript=Mapoly0006s0190.1 locus=Mapoly0006s0190 ID=Mapoly0006s0190.1.v3.1 annot-version=v3.1	-35.9892	0.37097	14187.3	124	37	11	7	3	11	5	2.2	157.489	1	7
c371	c371.a1	c371.a1.a1	Mapoly0002s0205.1.p	pacid=33023624 transcript=Mapoly0002s0205.1 locus=Mapoly0002s0205 ID=Mapoly0002s0205.1.v3.1 annot-version=v3.1	-57.665	0.15822	52655.6	493	45	45	7	7	10	15	0.666667	3.64159	2	9
c371	c371.a1	c371.a1.a2	Mapoly0002s0205.2.p	pacid=33023625 transcript=Mapoly0002s0205.2 locus=Mapoly0002s0205 ID=Mapoly0002s0205.2.v3.1 annot-version=v3.1	-57.665	0.18616	45204.8	419	45	45	7	7	10	15	0.666667	3.64159	2	9
c372	c372.a1	c372.a1.a1	Mapoly0010s0156.1.p	pacid=33022037 transcript=Mapoly0010s0156.1 locus=Mapoly0010s0156 ID=Mapoly0010s0156.1.v3.1 annot-version=v3.1	-73.4678	0.4	32999.4	300	45	45	10	10	10	7	1.42857	25.827	1	9
c373	c373.a1	c373.a1.a1	Mapoly0007s0072.1.p	pacid=33022335 transcript=Mapoly0007s0072.1 locus=Mapoly0007s0072 ID=Mapoly0007s0072.1.v3.1 annot-version=v3.1	-52.4514	0.46452	16430.6	155	44	11	6	2	11	7	1.57143	36.2759	1	8
c373	c373.a2	c373.a2.a1	Mapoly0007s0072.2.p	pacid=33022336 transcript=Mapoly0007s0072.2 locus=Mapoly0007s0072 ID=Mapoly0007s0072.2.v3.1 annot-version=v3.1	-44.6854	0.38961	16352.6	154	42	9	5	1	10	7	1.42857	25.827	1	9
c374	c374.a1	c374.a1.a1	Mapoly0008s0245.1.p	pacid=33026546 transcript=Mapoly0008s0245.1 locus=Mapoly0008s0245 ID=Mapoly0008s0245.1.v3.1 annot-version=v3.1	-54.0002	0.28079	42558.4	406	44	44	8	8	11	18	0.611111	3.08424	1	9
c375	c375.a1	c375.a1.a1	Mapoly0013s0048.1.p	pacid=33012325 transcript=Mapoly0013s0048.1 locus=Mapoly0013s0048 ID=Mapoly0013s0048.1.v3.1 annot-version=v3.1	-38.6802	0.31579	19337.7	171	43	43	8	8	13	5	2.6	397.107	1	7
c376	c376.a1	c376.a1.a1	Mapoly0161s0004.1.p	pacid=33023873 transcript=Mapoly0161s0004.1 locus=Mapoly0161s0004 ID=Mapoly0161s0004.1.v3.1 annot-version=v3.1	-63.1108	0.15924	51314.2	471	43	43	8	8	10	13	0.769231	4.87802	1	9
c377	c377.a1	c377.a1.a1	Mapoly0051s0027.1.p	pacid=33021613 transcript=Mapoly0051s0027.1 locus=Mapoly0051s0027 ID=Mapoly0051s0027.1.v3.1 annot-version=v3.1	-87.946	0.37455	25854.9	275	42	42	9	9	11	6	1.83333	67.1292	5	6
c377	c377.a1	c377.a1.a2	Mapoly0051s0027.2.p	pacid=33021614 transcript=Mapoly0051s0027.2 locus=Mapoly0051s0027 ID=Mapoly0051s0027.2.v3.1 annot-version=v3.1	-87.946	0.37455	25854.9	275	42	42	9	9	11	6	1.83333	67.1292	5	6
c377	c377.a1	c377.a1.a3	Mapoly0051s0027.3.p	pacid=33021615 transcript=Mapoly0051s0027.3 locus=Mapoly0051s0027 ID=Mapoly0051s0027.3.v3.1 annot-version=v3.1	-87.946	0.37455	25854.9	275	42	42	9	9	11	6	1.83333	67.1292	5	6
c377	c377.a1	c377.a1.a4	Mapoly0051s0027.4.p	pacid=33021616 transcript=Mapoly0051s0027.4 locus=Mapoly0051s0027 ID=Mapoly0051s0027.4.v3.1 annot-version=v3.1	-87.946	0.37455	25854.9	275	42	42	9	9	11	6	1.83333	67.1292	5	6
c377	c377.a1	c377.a1.a5	Mapoly0051s0027.5.p	pacid=33021617 transcript=Mapoly0051s0027.5 locus=Mapoly0051s0027 ID=Mapoly0051s0027.5.v3.1 annot-version=v3.1	-87.946	0.37455	25854.9	275	42	42	9	9	11	6	1.83333	67.1292	5	6
c378	c378.a1	c378.a1.a1	Mapoly0180s0004.1.p	pacid=33006304 transcript=Mapoly0180s0004.1 locus=Mapoly0180s0004 ID=Mapoly0180s0004.1.v3.1 annot-version=v3.1	-62.3368	0.29455	45638.4	404	42	42	10	10	11	21	0.52381	2.34048	1	9
c379	c379.a1	c379.a1.a1	Mapoly0013s0202.1.p	pacid=33012449 transcript=Mapoly0013s0202.1 locus=Mapoly0013s0202 ID=Mapoly0013s0202.1.v3.1 annot-version=v3.1	-48.1685	0.29082	20512.5	196	39	39	8	8	12	13	0.923077	7.37678	2	9
c379	c379.a1	c379.a1.a2	Mapoly0013s0202.2.p	pacid=33012450 transcript=Mapoly0013s0202.2 locus=Mapoly0013s0202 ID=Mapoly0013s0202.2.v3.1 annot-version=v3.1	-48.1685	0.29231	20326.4	195	39	39	8	8	12	13	0.923077	7.37678	2	9
c380	c380.a1	c380.a1.a1	Mapoly0094s0017.1.p	pacid=33005678 transcript=Mapoly0094s0017.1 locus=Mapoly0094s0017 ID=Mapoly0094s0017.1.v3.1 annot-version=v3.1	-67.0424	0.35103	36994.5	339	38	38	8	8	11	13	0.846154	6.01704	1	9
c381	c381.a1	c381.a1.a1	Mapoly0101s0027.1.p	pacid=33003985 transcript=Mapoly0101s0027.1 locus=Mapoly0101s0027 ID=Mapoly0101s0027.1.v3.1 annot-version=v3.1	-91.5906	0.37665	47679.3	454	37	37	9	9	12	15	0.8	5.30957	2	7
c381	c381.a1	c381.a1.a2	Mapoly0101s0027.2.p	pacid=33003986 transcript=Mapoly0101s0027.2 locus=Mapoly0101s0027 ID=Mapoly0101s0027.2.v3.1 annot-version=v3.1	-91.5906	0.37665	47679.3	454	37	37	9	9	12	15	0.8	5.30957	2	7
c382	c382.a1	c382.a1.a1	Mapoly0010s0209.1.p	pacid=33022040 transcript=Mapoly0010s0209.1 locus=Mapoly0010s0209 ID=Mapoly0010s0209.1.v3.1 annot-version=v3.1	-72.6781	0.22912	46925.7	419	36	36	9	9	11	14	0.785714	5.1054	1	7
c383	c383.a1	c383.a1.a1	Mapoly0028s0135.1.p	pacid=33018160 transcript=Mapoly0028s0135.1 locus=Mapoly0028s0135 ID=Mapoly0028s0135.1.v3.1 annot-version=v3.1	-86.1827	0.44813	25378.6	241	36	36	9	9	11	11	1	9	1	6
c384	c384.a1	c384.a1.a1	Mapoly0002s0135.1.p	pacid=33023612 transcript=Mapoly0002s0135.1 locus=Mapoly0002s0135 ID=Mapoly0002s0135.1.v3.1 annot-version=v3.1	-87.6533	0.38235	36767.2	340	34	34	10	10	11	18	0.611111	3.08424	1	9
c385	c385.a1	c385.a1.a1	Mapoly0007s0126.1.p	pacid=33022524 transcript=Mapoly0007s0126.1 locus=Mapoly0007s0126 ID=Mapoly0007s0126.1.v3.1 annot-version=v3.1	-77.2296	0.46048	32850.9	291	34	34	10	10	10	15	0.666667	3.64159	1	9
c386	c386.a1	c386.a1.a1	Mapoly0060s0093.1.p	pacid=33018355 transcript=Mapoly0060s0093.1 locus=Mapoly0060s0093 ID=Mapoly0060s0093.1.v3.1 annot-version=v3.1	-52.7302	0.1825	56280.8	537	34	34	7	7	10	17	0.588235	2.87468	1	9
c387	c387.a1	c387.a1.a1	Mapoly0005s0050.1.p	pacid=33003376 transcript=Mapoly0005s0050.1 locus=Mapoly0005s0050 ID=Mapoly0005s0050.1.v3.1 annot-version=v3.1	-60.6078	0.4104	18750.6	173	33	33	9	9	12	11	1.09091	11.3285	1	6
c388	c388.a1	c388.a1.a1	Mapoly0055s0037.1.p	pacid=33010558 transcript=Mapoly0055s0037.1 locus=Mapoly0055s0037 ID=Mapoly0055s0037.1.v3.1 annot-version=v3.1	-56.6946	0.20934	70808.2	664	33	33	8	8	10	30	0.333333	1.15443	1	8
c389	c389.a1	c389.a1.a1	Mapoly0009s0025.1.p	pacid=33017219 transcript=Mapoly0009s0025.1 locus=Mapoly0009s0025 ID=Mapoly0009s0025.1.v3.1 annot-version=v3.1	-53.9666	0.46789	24188.3	218	32	32	10	10	11	8	1.375	22.7137	1	9
c390	c390.a1	c390.a1.a1	Mapoly0043s0019.1.p	pacid=33021163 transcript=Mapoly0043s0019.1 locus=Mapoly0043s0019 ID=Mapoly0043s0019.1.v3.1 annot-version=v3.1	-37.6946	0.36398	29411.6	261	28	24	8	7	10	13	0.769231	4.87802	1	9
c390	c390.a2	c390.a2.a1	Mapoly0009s0108.1.p	pacid=33017110 transcript=Mapoly0009s0108.1 locus=Mapoly0009s0108 ID=Mapoly0009s0108.1.v3.1 annot-version=v3.1	-30.2381	0.23019	30153.9	265	16	12	4	3	5	15	0.333333	1.15443	1	9
c391	c391.a1	c391.a1.a1	Mapoly0051s0068.1.p	pacid=33021641 transcript=Mapoly0051s0068.1 locus=Mapoly0051s0068 ID=Mapoly0051s0068.1.v3.1 annot-version=v3.1	-56.2424	0.13137	112253	1020	23	20	10	9	10	44	0.227273	0.687612	1	7
c391	c391.a2	c391.a2.a1	Mapoly0169s0005.1.p	pacid=33019292 transcript=Mapoly0169s0005.1 locus=Mapoly0169s0005 ID=Mapoly0169s0005.1.v3.1 annot-version=v3.1	-31.8393	0.15177	65288.6	593	10	7	7	6	7	30	0.233333	0.711328	1	3
c392	c392.a1	c392.a1.a1	Mapoly0001s0131.1.p	pacid=33020122 transcript=Mapoly0001s0131.1 locus=Mapoly0001s0131 ID=Mapoly0001s0131.1.v3.1 annot-version=v3.1	-58.9898	0.26587	54569.9	504	23	23	10	10	10	32	0.3125	1.05353	2	7
c392	c392.a1	c392.a1.a2	Mapoly0001s0131.2.p	pacid=33020123 transcript=Mapoly0001s0131.2 locus=Mapoly0001s0131 ID=Mapoly0001s0131.2.v3.1 annot-version=v3.1	-58.9898	0.27572	52390.9	486	23	23	10	10	10	30	0.333333	1.15443	2	7
c393	c393.a1	c393.a1.a1	Mapoly0121s0006.1.p	pacid=33026918 transcript=Mapoly0121s0006.1 locus=Mapoly0121s0006 ID=Mapoly0121s0006.1.v3.1 annot-version=v3.1	-58.3788	0.5	19066.4	178	22	22	6	6	11	7	1.57143	36.2759	1	3
c394	c394.a1	c394.a1.a1	Mapoly0026s0014.1.p	pacid=33024500 transcript=Mapoly0026s0014.1 locus=Mapoly0026s0014 ID=Mapoly0026s0014.1.v3.1 annot-version=v3.1	-57.9344	0.19309	71839.7	637	20	20	9	9	11	35	0.314286	1.06199	1	6
c395	c395.a1	c395.a1.a1	Mapoly0066s0042.1.p	pacid=33005916 transcript=Mapoly0066s0042.1 locus=Mapoly0066s0042 ID=Mapoly0066s0042.1.v3.1 annot-version=v3.1	-64.1713	0.25259	52145.2	483	59	59	9	9	11	19	0.578947	2.79269	1	9
c396	c396.a1	c396.a1.a1	Mapoly0158s0015.1.p	pacid=33010466 transcript=Mapoly0158s0015.1 locus=Mapoly0158s0015 ID=Mapoly0158s0015.1.v3.1 annot-version=v3.1	-50.3634	0.552	13598.4	125	58	13	7	2	11	5	2.2	157.489	1	9
c396	c396.a2	c396.a2.a1	Mapoly0158s0031.1.p	pacid=33010482 transcript=Mapoly0158s0031.1 locus=Mapoly0158s0031 ID=Mapoly0158s0031.1.v3.1 annot-version=v3.1	-43.4616	0.54839	13501.3	124	46	1	6	1	9	5	1.8	62.0957	1	9
c397	c397.a1	c397.a1.a1	Mapoly0046s0063.1.p	pacid=33006506 transcript=Mapoly0046s0063.1 locus=Mapoly0046s0063 ID=Mapoly0046s0063.1.v3.1 annot-version=v3.1	-88.7104	0.29974	42153.8	387	55	55	7	7	14	9	1.55556	34.9381	1	9
c398	c398.a1	c398.a1.a1	Mapoly0014s0171.1.p	pacid=33015281 transcript=Mapoly0014s0171.1 locus=Mapoly0014s0171 ID=Mapoly0014s0171.1.v3.1 annot-version=v3.1	-74.3851	0.18907	74041.5	677	52	52	9	9	10	24	0.416667	1.61016	1	9
c399	c399.a1	c399.a1.a1	Mapoly0141s0004.1.p	pacid=33009619 transcript=Mapoly0141s0004.1 locus=Mapoly0141s0004 ID=Mapoly0141s0004.1.v3.1 annot-version=v3.1	-48.7656	0.47926	23824.2	217	51	51	9	9	10	14	0.714286	4.17947	1	9
c400	c400.a1	c400.a1.a1	Mapoly0032s0066.1.p	pacid=33011541 transcript=Mapoly0032s0066.1 locus=Mapoly0032s0066 ID=Mapoly0032s0066.1.v3.1 annot-version=v3.1	-81.6435	0.2663	40558.6	368	50	50	9	9	11	9	1.22222	15.681	1	9
c401	c401.a1	c401.a1.a1	Mapoly0046s0065.1.p	pacid=33006501 transcript=Mapoly0046s0065.1 locus=Mapoly0046s0065 ID=Mapoly0046s0065.1.v3.1 annot-version=v3.1	-53.3098	0.6474	18443.6	173	50	50	9	9	10	12	0.833333	5.81292	1	9
c402	c402.a1	c402.a1.a1	Mapoly0065s0012.1.p	pacid=33004545 transcript=Mapoly0065s0012.1 locus=Mapoly0065s0012 ID=Mapoly0065s0012.1.v3.1 annot-version=v3.1	-74.6206	0.15118	92486.6	893	46	46	7	7	11	14	0.785714	5.1054	1	8
c403	c403.a1	c403.a1.a1	Mapoly0217s0009.1.p	pacid=33013751 transcript=Mapoly0217s0009.1 locus=Mapoly0217s0009 ID=Mapoly0217s0009.1.v3.1 annot-version=v3.1	-47.4324	0.13007	65767.8	592	44	44	6	6	10	12	0.833333	5.81292	1	9
c404	c404.a1	c404.a1.a1	Mapoly0007s0163.1.p	pacid=33022453 transcript=Mapoly0007s0163.1 locus=Mapoly0007s0163 ID=Mapoly0007s0163.1.v3.1 annot-version=v3.1	-56.9759	0.44848	18676.7	165	43	43	7	7	12	3	4	9999	2	6
c404	c404.a1	c404.a1.a2	Mapoly0007s0163.2.p	pacid=33022454 transcript=Mapoly0007s0163.2 locus=Mapoly0007s0163 ID=Mapoly0007s0163.2.v3.1 annot-version=v3.1	-56.9759	0.44848	18676.7	165	43	43	7	7	12	3	4	9999	2	6
c405	c405.a1	c405.a1.a1	Mapoly0029s0085.1.p	pacid=33014651 transcript=Mapoly0029s0085.1 locus=Mapoly0029s0085 ID=Mapoly0029s0085.1.v3.1 annot-version=v3.1	-75.5461	0.32215	46651.2	447	43	43	9	9	9	20	0.45	1.81838	1	8
c406	c406.a1	c406.a1.a1	Mapoly0098s0025.1.p	pacid=33020992 transcript=Mapoly0098s0025.1 locus=Mapoly0098s0025 ID=Mapoly0098s0025.1.v3.1 annot-version=v3.1	-56.3721	0.26506	28220.3	249	42	15	8	3	10	10	1	9	1	9
c406	c406.a2	c406.a2.a1	Mapoly0004s0188.1.p	pacid=33015707 transcript=Mapoly0004s0188.1 locus=Mapoly0004s0188 ID=Mapoly0004s0188.1.v3.1 annot-version=v3.1	-54.4589	0.29435	28232.4	248	31	4	7	2	10	10	1	9	1	9
c407	c407.a1	c407.a1.a1	Mapoly0133s0035.1.p	pacid=33009090 transcript=Mapoly0133s0035.1 locus=Mapoly0133s0035 ID=Mapoly0133s0035.1.v3.1 annot-version=v3.1	-59.3614	0.24449	50189.5	454	42	42	8	8	9	17	0.529412	2.38386	1	9
c408	c408.a1	c408.a1.a1	Mapoly0119s0034.1.p	pacid=33010345 transcript=Mapoly0119s0034.1 locus=Mapoly0119s0034 ID=Mapoly0119s0034.1.v3.1 annot-version=v3.1	-67.653	0.34915	32836.4	295	40	40	9	9	12	13	0.923077	7.37678	1	9
c409	c409.a1	c409.a1.a1	Mapoly0156s0006.1.p	pacid=33010208 transcript=Mapoly0156s0006.1 locus=Mapoly0156s0006 ID=Mapoly0156s0006.1.v3.1 annot-version=v3.1	-44.2114	0.26453	37817.8	344	39	39	9	9	10	18	0.555556	2.59381	1	9
c410	c410.a1	c410.a1.a1	Mapoly0199s0013.1.p	pacid=33021334 transcript=Mapoly0199s0013.1 locus=Mapoly0199s0013 ID=Mapoly0199s0013.1.v3.1 annot-version=v3.1	-46.7042	0.30075	28106.1	266	38	3	7	1	11	6	1.83333	67.1292	4	8
c410	c410.a1	c410.a1.a2	Mapoly0199s0014.1.p	pacid=33021341 transcript=Mapoly0199s0014.1 locus=Mapoly0199s0014 ID=Mapoly0199s0014.1.v3.1 annot-version=v3.1	-46.7042	0.30075	28040.9	266	38	3	7	1	11	6	1.83333	67.1292	4	8
c410	c410.a1	c410.a1.a3	Mapoly0199s0015.1.p	pacid=33021345 transcript=Mapoly0199s0015.1 locus=Mapoly0199s0015 ID=Mapoly0199s0015.1.v3.1 annot-version=v3.1	-46.7042	0.30075	27967.9	266	38	3	7	1	11	6	1.83333	67.1292	4	8
c410	c410.a1	c410.a1.a4	Mapoly0199s0016.1.p	pacid=33021351 transcript=Mapoly0199s0016.1 locus=Mapoly0199s0016 ID=Mapoly0199s0016.1.v3.1 annot-version=v3.1	-46.7042	0.30075	28005	266	38	3	7	1	11	6	1.83333	67.1292	4	8
c410	c410.a2	c410.a2.a1	Mapoly0199s0018.1.p	pacid=33021340 transcript=Mapoly0199s0018.1 locus=Mapoly0199s0018 ID=Mapoly0199s0018.1.v3.1 annot-version=v3.1	-50.7733	0.35985	27847.9	264	35	6	8	1	11	6	1.83333	67.1292	2	9
c410	c410.a2	c410.a2.a2	Mapoly0199s0019.1.p	pacid=33021335 transcript=Mapoly0199s0019.1 locus=Mapoly0199s0019 ID=Mapoly0199s0019.1.v3.1 annot-version=v3.1	-50.7733	0.35985	27803.8	264	35	6	8	1	11	6	1.83333	67.1292	2	9
c410	c410.a3	c410.a3.a1	Mapoly0068s0071.1.p	pacid=33024861 transcript=Mapoly0068s0071.1 locus=Mapoly0068s0071 ID=Mapoly0068s0071.1.v3.1 annot-version=v3.1	-51.9253	0.29323	28001.1	266	36	11	7	2	10	6	1.66667	45.4159	1	9
c410	c410.a4	c410.a4.a1	Mapoly0199s0012.1.p	pacid=33021346 transcript=Mapoly0199s0012.1 locus=Mapoly0199s0012 ID=Mapoly0199s0012.1.v3.1 annot-version=v3.1	-41.4445	0.36466	27965	266	27	2	7	2	10	6	1.66667	45.4159	1	8
c410	c410.a5	c410.a5.a1	Mapoly0199s0020.1.p	pacid=33021350 transcript=Mapoly0199s0020.1 locus=Mapoly0199s0020 ID=Mapoly0199s0020.1.v3.1 annot-version=v3.1	-43.6129	0.35985	27646.8	264	25	6	7	1	9	6	1.5	30.6228	1	9
c410	c410.a6	c410.a6.a1	Mapoly0139s0012.1.p	pacid=33003583 transcript=Mapoly0139s0012.1 locus=Mapoly0139s0012 ID=Mapoly0139s0012.1.v3.1 annot-version=v3.1	-14.5105	0.13806	28426.4	268	10	7	3	2	6	6	1	9	1	3
c411	c411.a1	c411.a1.a1	Mapoly0061s0127.1.p	pacid=33026082 transcript=Mapoly0061s0127.1 locus=Mapoly0061s0127 ID=Mapoly0061s0127.1.v3.1 annot-version=v3.1	-57.7978	0.37668	23783.2	223	38	38	9	9	10	11	0.909091	7.11131	1	9
c412	c412.a1	c412.a1.a1	Mapoly0057s0007.1.p	pacid=33011844 transcript=Mapoly0057s0007.1 locus=Mapoly0057s0007 ID=Mapoly0057s0007.1.v3.1 annot-version=v3.1	-52.5012	0.17454	53547.6	487	35	35	8	8	10	19	0.526316	2.35982	1	9
c413	c413.a1	c413.a1.a1	Mapoly0142s0023.1.p	pacid=33013804 transcript=Mapoly0142s0023.1 locus=Mapoly0142s0023 ID=Mapoly0142s0023.1.v3.1 annot-version=v3.1	-77.8248	0.38078	30632.1	281	35	35	8	8	11	9	1.22222	15.681	1	9
c414	c414.a1	c414.a1.a1	Mapoly0040s0009.1.p	pacid=33020761 transcript=Mapoly0040s0009.1 locus=Mapoly0040s0009 ID=Mapoly0040s0009.1.v3.1 annot-version=v3.1	-51.08	0.1902	56072.9	510	34	34	8	8	10	22	0.454545	1.84804	1	9
c415	c415.a1	c415.a1.a1	Mapoly0079s0006.1.p	pacid=33012185 transcript=Mapoly0079s0006.1 locus=Mapoly0079s0006 ID=Mapoly0079s0006.1.v3.1 annot-version=v3.1	-67.6639	0.3737	30553.1	289	34	34	9	9	10	12	0.833333	5.81292	1	9
c416	c416.a1	c416.a1.a1	Mapoly0087s0077.1.p	pacid=33025579 transcript=Mapoly0087s0077.1 locus=Mapoly0087s0077 ID=Mapoly0087s0077.1.v3.1 annot-version=v3.1	-31.2524	0.25	14159.4	132	34	34	6	6	11	6	1.83333	67.1292	1	6
c417	c417.a1	c417.a1.a1	Mapoly0127s0010.1.p	pacid=33009141 transcript=Mapoly0127s0010.1 locus=Mapoly0127s0010 ID=Mapoly0127s0010.1.v3.1 annot-version=v3.1	-58.6978	0.15789	63375.1	570	34	34	9	9	10	16	0.625	3.21697	1	9
c418	c418.a1	c418.a1.a1	Mapoly0170s0017.1.p	pacid=33016236 transcript=Mapoly0170s0017.1 locus=Mapoly0170s0017 ID=Mapoly0170s0017.1.v3.1 annot-version=v3.1	-79.353	0.17969	13678.7	128	34	34	8	8	11	2	5.5	316227	1	5
c419	c419.a1	c419.a1.a1	Mapoly0034s0003.1.p	pacid=33024582 transcript=Mapoly0034s0003.1 locus=Mapoly0034s0003 ID=Mapoly0034s0003.1.v3.1 annot-version=v3.1	-82.1623	0.41045	42367.9	402	33	33	9	9	10	15	0.666667	3.64159	1	7
c420	c420.a1	c420.a1.a1	Mapoly0054s0045.1.p	pacid=33017383 transcript=Mapoly0054s0045.1 locus=Mapoly0054s0045 ID=Mapoly0054s0045.1.v3.1 annot-version=v3.1	-56.5098	0.37627	33601.5	295	33	33	9	9	10	9	1.11111	11.9155	1	9
c421	c421.a1	c421.a1.a1	Mapoly0080s0007.1.p	pacid=33023834 transcript=Mapoly0080s0007.1 locus=Mapoly0080s0007 ID=Mapoly0080s0007.1.v3.1 annot-version=v3.1	-53.2985	0.47692	14658.7	130	33	33	8	8	11	6	1.83333	67.1292	1	8
c422	c422.a1	c422.a1.a1	Mapoly0072s0091.1.p	pacid=33008625 transcript=Mapoly0072s0091.1 locus=Mapoly0072s0091 ID=Mapoly0072s0091.1.v3.1 annot-version=v3.1	-53.1808	0.27708	43468.1	397	32	32	8	8	9	9	1	9	1	9
c423	c423.a1	c423.a1.a1	Mapoly0075s0069.1.p	pacid=33018500 transcript=Mapoly0075s0069.1 locus=Mapoly0075s0069 ID=Mapoly0075s0069.1.v3.1 annot-version=v3.1	-65.9754	0.2982	42835	389	32	32	8	8	12	10	1.2	14.8489	1	6
c424	c424.a1	c424.a1.a1	Mapoly0038s0086.1.p	pacid=33004826 transcript=Mapoly0038s0086.1 locus=Mapoly0038s0086 ID=Mapoly0038s0086.1.v3.1 annot-version=v3.1	-49.8391	0.2235	37737	349	30	30	6	6	11	8	1.375	22.7137	1	5
c425	c425.a1	c425.a1.a1	Mapoly0050s0008.1.p	pacid=33006246 transcript=Mapoly0050s0008.1 locus=Mapoly0050s0008 ID=Mapoly0050s0008.1.v3.1 annot-version=v3.1	-44.1964	0.30435	33383.6	299	30	30	8	8	10	14	0.714286	4.17947	1	9
c426	c426.a1	c426.a1.a1	Mapoly0148s0016.1.p	pacid=33012131 transcript=Mapoly0148s0016.1 locus=Mapoly0148s0016 ID=Mapoly0148s0016.1.v3.1 annot-version=v3.1	-37.833	0.36585	13805.8	123	30	30	8	8	10	4	2.5	315.228	1	6
c427	c427.a1	c427.a1.a1	Mapoly0038s0048.1.p	pacid=33004783 transcript=Mapoly0038s0048.1 locus=Mapoly0038s0048 ID=Mapoly0038s0048.1.v3.1 annot-version=v3.1	-62.0665	0.47085	25047.3	223	29	29	9	9	11	11	1	9	3	6
c427	c427.a1	c427.a1.a2	Mapoly0038s0048.2.p	pacid=33004784 transcript=Mapoly0038s0048.2 locus=Mapoly0038s0048 ID=Mapoly0038s0048.2.v3.1 annot-version=v3.1	-62.0665	0.47297	24924.5	222	29	29	9	9	11	12	0.916667	7.25404	3	6
c427	c427.a1	c427.a1.a3	Mapoly0038s0048.3.p	pacid=33004785 transcript=Mapoly0038s0048.3 locus=Mapoly0038s0048 ID=Mapoly0038s0048.3.v3.1 annot-version=v3.1	-62.0665	0.47297	24924.5	222	29	29	9	9	11	12	0.916667	7.25404	3	6
c428	c428.a1	c428.a1.a1	Mapoly0050s0040.1.p	pacid=33006138 transcript=Mapoly0050s0040.1 locus=Mapoly0050s0040 ID=Mapoly0050s0040.1.v3.1 annot-version=v3.1	-49.668	0.28436	22627.5	211	29	29	5	5	11	6	1.83333	67.1292	2	4
c428	c428.a1	c428.a1.a2	Mapoly0050s0041.1.p	pacid=33006228 transcript=Mapoly0050s0041.1 locus=Mapoly0050s0041 ID=Mapoly0050s0041.1.v3.1 annot-version=v3.1	-49.668	0.28436	22617.5	211	29	29	5	5	11	6	1.83333	67.1292	2	4
c429	c429.a1	c429.a1.a1	Mapoly0067s0068.1.p	pacid=33019791 transcript=Mapoly0067s0068.1 locus=Mapoly0067s0068 ID=Mapoly0067s0068.1.v3.1 annot-version=v3.1	-74.9884	0.19024	87806	799	29	29	9	9	9	29	0.310345	1.04336	1	7
c430	c430.a1	c430.a1.a1	Mapoly0014s0064.1.p	pacid=33015468 transcript=Mapoly0014s0064.1 locus=Mapoly0014s0064 ID=Mapoly0014s0064.1.v3.1 annot-version=v3.1	-36.8178	0.27473	30351.4	273	28	28	8	8	9	12	0.75	4.62341	1	9
c431	c431.a1	c431.a1.a1	Mapoly0008s0199.1.p	pacid=33026587 transcript=Mapoly0008s0199.1 locus=Mapoly0008s0199 ID=Mapoly0008s0199.1.v3.1 annot-version=v3.1	-59.118	0.12556	97541.3	892	27	27	8	8	9	16	0.5625	2.65174	1	8
c432	c432.a1	c432.a1.a1	Mapoly0059s0030.1.p	pacid=33006604 transcript=Mapoly0059s0030.1 locus=Mapoly0059s0030 ID=Mapoly0059s0030.1.v3.1 annot-version=v3.1	-51.0464	0.28909	37624	339	26	26	9	9	9	17	0.529412	2.38386	1	7
c433	c433.a1	c433.a1.a1	Mapoly0026s0074.1.p	pacid=33024389 transcript=Mapoly0026s0074.1 locus=Mapoly0026s0074 ID=Mapoly0026s0074.1.v3.1 annot-version=v3.1	-56.0534	0.16667	63426.1	588	25	25	8	8	11	24	0.458333	1.87298	1	5
c434	c434.a1	c434.a1.a1	Mapoly0020s0166.1.p	pacid=33004236 transcript=Mapoly0020s0166.1 locus=Mapoly0020s0166 ID=Mapoly0020s0166.1.v3.1 annot-version=v3.1	-47.0872	0.43523	22032.7	193	24	24	8	8	10	9	1.11111	11.9155	1	8
c435	c435.a1	c435.a1.a1	Mapoly0021s0037.1.p	pacid=33007747 transcript=Mapoly0021s0037.1 locus=Mapoly0021s0037 ID=Mapoly0021s0037.1.v3.1 annot-version=v3.1	-45.2715	0.17456	46243.8	401	23	23	7	7	10	13	0.769231	4.87802	1	6
c436	c436.a1	c436.a1.a1	Mapoly0025s0057.1.p	pacid=33027270 transcript=Mapoly0025s0057.1 locus=Mapoly0025s0057 ID=Mapoly0025s0057.1.v3.1 annot-version=v3.1	-61.17	0.23864	39300.8	352	23	23	9	9	10	19	0.526316	2.35982	1	7
c437	c437.a1	c437.a1.a1	Mapoly0152s0031.1.p	pacid=33022554 transcript=Mapoly0152s0031.1 locus=Mapoly0152s0031 ID=Mapoly0152s0031.1.v3.1 annot-version=v3.1	-72.8624	0.36339	37347.3	366	23	23	7	7	10	21	0.47619	1.99358	1	6
c438	c438.a1	c438.a1.a1	Mapoly0006s0241.1.p	pacid=33007006 transcript=Mapoly0006s0241.1 locus=Mapoly0006s0241 ID=Mapoly0006s0241.1.v3.1 annot-version=v3.1	-44.4325	0.29954	24603.3	217	22	22	8	8	10	13	0.769231	4.87802	2	7
c438	c438.a1	c438.a1.a2	Mapoly0006s0264.1.p	pacid=33007264 transcript=Mapoly0006s0264.1 locus=Mapoly0006s0264 ID=Mapoly0006s0264.1.v3.1 annot-version=v3.1	-44.4325	0.29954	24603.3	217	22	22	8	8	10	13	0.769231	4.87802	2	7
c439	c439.a1	c439.a1.a1	Mapoly0057s0099.1.p	pacid=33011760 transcript=Mapoly0057s0099.1 locus=Mapoly0057s0099 ID=Mapoly0057s0099.1.v3.1 annot-version=v3.1	-63.8712	0.06358	220862	2076	21	21	9	9	9	81	0.111111	0.29155	5	5
c439	c439.a1	c439.a1.a2	Mapoly0057s0099.2.p	pacid=33011763 transcript=Mapoly0057s0099.2 locus=Mapoly0057s0099 ID=Mapoly0057s0099.2.v3.1 annot-version=v3.1	-63.8712	0.06426	218188	2054	21	21	9	9	9	80	0.1125	0.295687	5	5
c439	c439.a1	c439.a1.a3	Mapoly0057s0099.3.p	pacid=33011764 transcript=Mapoly0057s0099.3 locus=Mapoly0057s0099 ID=Mapoly0057s0099.3.v3.1 annot-version=v3.1	-63.8712	0.06426	218188	2054	21	21	9	9	9	80	0.1125	0.295687	5	5
c439	c439.a1	c439.a1.a4	Mapoly0057s0099.4.p	pacid=33011761 transcript=Mapoly0057s0099.4 locus=Mapoly0057s0099 ID=Mapoly0057s0099.4.v3.1 annot-version=v3.1	-63.8712	0.06426	218188	2054	21	21	9	9	9	80	0.1125	0.295687	5	5
c439	c439.a1	c439.a1.a5	Mapoly0057s0099.5.p	pacid=33011762 transcript=Mapoly0057s0099.5 locus=Mapoly0057s0099 ID=Mapoly0057s0099.5.v3.1 annot-version=v3.1	-63.8712	0.06426	218188	2054	21	21	9	9	9	80	0.1125	0.295687	5	5
c440	c440.a1	c440.a1.a1	Mapoly0002s0217.1.p	pacid=33023464 transcript=Mapoly0002s0217.1 locus=Mapoly0002s0217 ID=Mapoly0002s0217.1.v3.1 annot-version=v3.1	-50.9114	0.11506	79984.6	704	20	17	8	6	10	33	0.30303	1.00923	1	8
c440	c440.a2	c440.a2.a1	Mapoly0126s0019.1.p	pacid=33008229 transcript=Mapoly0126s0019.1 locus=Mapoly0126s0019 ID=Mapoly0126s0019.1.v3.1 annot-version=v3.1	-30.391	0.09787	80331.6	705	6	3	5	3	5	32	0.15625	0.433013	2	3
c440	c440.a2	c440.a2.a2	Mapoly0126s0019.2.p	pacid=33008230 transcript=Mapoly0126s0019.2 locus=Mapoly0126s0019 ID=Mapoly0126s0019.2.v3.1 annot-version=v3.1	-30.391	0.09787	80331.6	705	6	3	5	3	5	32	0.15625	0.433013	2	3
c441	c441.a1	c441.a1.a1	Mapoly0033s0034.1.p	pacid=33003772 transcript=Mapoly0033s0034.1 locus=Mapoly0033s0034 ID=Mapoly0033s0034.1.v3.1 annot-version=v3.1	-42.5245	0.19368	55170.8	506	19	19	8	8	9	21	0.428571	1.6827	1	7
c442	c442.a1	c442.a1.a1	Mapoly0657s0001.1.p	pacid=33012148 transcript=Mapoly0657s0001.1 locus=Mapoly0657s0001 ID=Mapoly0657s0001.1.v3.1 annot-version=v3.1	-62.418	0.30457	42959.6	394	19	19	8	8	10	18	0.555556	2.59381	1	5
c443	c443.a1	c443.a1.a1	Mapoly0002s0181.1.p	pacid=33023279 transcript=Mapoly0002s0181.1 locus=Mapoly0002s0181 ID=Mapoly0002s0181.1.v3.1 annot-version=v3.1	-47.249	0.09213	122266	1118	18	18	8	8	10	47	0.212766	0.632172	1	3
c444	c444.a1	c444.a1.a1	Mapoly0004s0139.1.p	pacid=33015878 transcript=Mapoly0004s0139.1 locus=Mapoly0004s0139 ID=Mapoly0004s0139.1.v3.1 annot-version=v3.1	-57.8339	0.34132	34615.2	334	18	18	8	8	10	9	1.11111	11.9155	1	3
c445	c445.a1	c445.a1.a1	Mapoly0151s0030.1.p	pacid=33008084 transcript=Mapoly0151s0030.1 locus=Mapoly0151s0030 ID=Mapoly0151s0030.1.v3.1 annot-version=v3.1	-49.1065	0.27342	42756.2	395	16	16	7	7	9	18	0.5	2.16228	1	5
c446	c446.a1	c446.a1.a1	Mapoly0103s0033.1.p	pacid=33013270 transcript=Mapoly0103s0033.1 locus=Mapoly0103s0033 ID=Mapoly0103s0033.1.v3.1 annot-version=v3.1	-72.091	0.36522	24913.7	230	83	83	7	7	10	6	1.66667	45.4159	1	9
c447	c447.a1	c447.a1.a1	Mapoly0154s0011.1.p	pacid=33016016 transcript=Mapoly0154s0011.1 locus=Mapoly0154s0011 ID=Mapoly0154s0011.1.v3.1 annot-version=v3.1	-48.6425	0.44379	18192.3	169	72	61	6	4	11	6	1.83333	67.1292	1	9
c447	c447.a2	c447.a2.a1	Mapoly0078s0052.1.p	pacid=33010743 transcript=Mapoly0078s0052.1 locus=Mapoly0078s0052 ID=Mapoly0078s0052.1.v3.1 annot-version=v3.1	-36.6243	0.25185	29816.3	270	58	47	5	3	11	13	0.846154	6.01704	1	9
c448	c448.a1	c448.a1.a1	Mapoly0038s0083.1.p	pacid=33004720 transcript=Mapoly0038s0083.1 locus=Mapoly0038s0083 ID=Mapoly0038s0083.1.v3.1 annot-version=v3.1	-64.4867	0.21023	38564.9	352	67	67	6	6	11	10	1.1	11.5893	1	9
c449	c449.a1	c449.a1.a1	Mapoly0027s0190.1.p	pacid=33021508 transcript=Mapoly0027s0190.1 locus=Mapoly0027s0190 ID=Mapoly0027s0190.1.v3.1 annot-version=v3.1	-40.9911	0.31818	20703.7	198	64	64	4	4	14	9	1.55556	34.9381	1	9
c450	c450.a1	c450.a1.a1	Mapoly0023s0120.1.p	pacid=33014187 transcript=Mapoly0023s0120.1 locus=Mapoly0023s0120 ID=Mapoly0023s0120.1.v3.1 annot-version=v3.1	-62.3736	0.19231	41274.7	390	57	57	7	7	11	14	0.785714	5.1054	2	9
c450	c450.a1	c450.a1.a2	Mapoly0023s0120.2.p	pacid=33014188 transcript=Mapoly0023s0120.2 locus=Mapoly0023s0120 ID=Mapoly0023s0120.2.v3.1 annot-version=v3.1	-62.3736	0.1943	40854.5	386	57	57	7	7	11	13	0.846154	6.01704	2	9
c451	c451.a1	c451.a1.a1	Mapoly0193s0020.1.p	pacid=33008255 transcript=Mapoly0193s0020.1 locus=Mapoly0193s0020 ID=Mapoly0193s0020.1.v3.1 annot-version=v3.1	-50.8427	0.38693	21031.9	199	53	32	5	3	13	9	1.44444	26.8256	1	9
c451	c451.a2	c451.a2.a1	Mapoly0193s0021.1.p	pacid=33008253 transcript=Mapoly0193s0021.1 locus=Mapoly0193s0021 ID=Mapoly0193s0021.1.v3.1 annot-version=v3.1	-39.5287	0.31818	20856.9	198	35	14	5	3	8	10	0.8	5.30957	1	9
c452	c452.a1	c452.a1.a1	Mapoly0066s0120.1.p	pacid=33005891 transcript=Mapoly0066s0120.1 locus=Mapoly0066s0120 ID=Mapoly0066s0120.1.v3.1 annot-version=v3.1	-54.9803	0.13425	87770.9	797	51	51	8	8	9	30	0.3	0.995262	1	9
c453	c453.a1	c453.a1.a1	Mapoly0047s0075.1.p	pacid=33013962 transcript=Mapoly0047s0075.1 locus=Mapoly0047s0075 ID=Mapoly0047s0075.1.v3.1 annot-version=v3.1	-71.1283	0.13658	88175.6	842	49	49	7	7	9	16	0.5625	2.65174	1	9
c454	c454.a1	c454.a1.a1	Mapoly0081s0081.1.p	pacid=33018994 transcript=Mapoly0081s0081.1 locus=Mapoly0081s0081 ID=Mapoly0081s0081.1.v3.1 annot-version=v3.1	-72.9768	0.24402	45218.6	418	50	50	8	8	9	9	1	9	1	9
c455	c455.a1	c455.a1.a1	Mapoly0062s0005.1.p	pacid=33016792 transcript=Mapoly0062s0005.1 locus=Mapoly0062s0005 ID=Mapoly0062s0005.1.v3.1 annot-version=v3.1	-40.0086	0.41143	18670.6	175	49	49	6	6	9	10	0.9	6.94328	2	9
c455	c455.a1	c455.a1.a2	Mapoly0062s0005.2.p	pacid=33016793 transcript=Mapoly0062s0005.2 locus=Mapoly0062s0005 ID=Mapoly0062s0005.2.v3.1 annot-version=v3.1	-40.0086	0.41143	18670.6	175	49	49	6	6	9	10	0.9	6.94328	2	9
c456	c456.a1	c456.a1.a1	Mapoly0044s0054.1.p	pacid=33012941 transcript=Mapoly0044s0054.1 locus=Mapoly0044s0054 ID=Mapoly0044s0054.1.v3.1 annot-version=v3.1	-55.5556	0.40411	16476.2	146	49	49	7	7	11	6	1.83333	67.1292	1	9
c457	c457.a1	c457.a1.a1	Mapoly0117s0049.1.p	pacid=33027495 transcript=Mapoly0117s0049.1 locus=Mapoly0117s0049 ID=Mapoly0117s0049.1.v3.1 annot-version=v3.1	-71.2902	0.21616	49975.1	458	48	48	6	6	10	23	0.434783	1.72134	1	9
c458	c458.a1	c458.a1.a1	Mapoly0004s0243.1.p	pacid=33015860 transcript=Mapoly0004s0243.1 locus=Mapoly0004s0243 ID=Mapoly0004s0243.1.v3.1 annot-version=v3.1	-33.3016	0.44954	11278.8	109	46	46	5	5	8	5	1.6	38.8107	1	9
c459	c459.a1	c459.a1.a1	Mapoly2298s0001.1.p	pacid=33014281 transcript=Mapoly2298s0001.1 locus=Mapoly2298s0001 ID=Mapoly2298s0001.1.v3.1 annot-version=v3.1	-41.7736	0.34416	15754.8	154	45	45	4	4	8	4	2	99	2	9
c459	c459.a1	c459.a1.a2	Mapoly2590s0001.1.p	pacid=33024979 transcript=Mapoly2590s0001.1 locus=Mapoly2590s0001 ID=Mapoly2590s0001.1.v3.1 annot-version=v3.1	-41.7736	0.34416	15770.8	154	45	45	4	4	8	4	2	99	2	9
c460	c460.a1	c460.a1.a1	Mapoly0023s0062.1.p	pacid=33014141 transcript=Mapoly0023s0062.1 locus=Mapoly0023s0062 ID=Mapoly0023s0062.1.v3.1 annot-version=v3.1	-45.0617	0.14749	34356.2	339	45	45	6	6	10	6	1.66667	45.4159	1	9
c461	c461.a1	c461.a1.a1	Mapoly0134s0004.1.p	pacid=33025860 transcript=Mapoly0134s0004.1 locus=Mapoly0134s0004 ID=Mapoly0134s0004.1.v3.1 annot-version=v3.1	-63.6388	0.38318	33516.4	321	45	45	7	7	10	14	0.714286	4.17947	1	9
c462	c462.a1	c462.a1.a1	Mapoly0117s0024.1.p	pacid=33027493 transcript=Mapoly0117s0024.1 locus=Mapoly0117s0024 ID=Mapoly0117s0024.1.v3.1 annot-version=v3.1	-58.6979	0.42079	22335.6	202	43	43	6	6	11	5	2.2	157.489	1	8
c463	c463.a1	c463.a1.a1	Mapoly0084s0003.1.p	pacid=33025695 transcript=Mapoly0084s0003.1 locus=Mapoly0084s0003 ID=Mapoly0084s0003.1.v3.1 annot-version=v3.1	-35.0136	0.20732	18419.2	164	42	42	6	6	11	6	1.83333	67.1292	1	6
c464	c464.a1	c464.a1.a1	Mapoly0135s0005.1.p	pacid=33005208 transcript=Mapoly0135s0005.1 locus=Mapoly0135s0005 ID=Mapoly0135s0005.1.v3.1 annot-version=v3.1	-43.1785	0.27049	25014.2	244	41	41	5	5	11	12	0.916667	7.25404	1	9
c465	c465.a1	c465.a1.a1	Mapoly0004s0228.1.p	pacid=33015762 transcript=Mapoly0004s0228.1 locus=Mapoly0004s0228 ID=Mapoly0004s0228.1.v3.1 annot-version=v3.1	-38.9994	0.29536	26251.6	237	40	40	6	6	8	12	0.666667	3.64159	1	8
c466	c466.a1	c466.a1.a1	Mapoly0016s0046.1.p	pacid=33027041 transcript=Mapoly0016s0046.1 locus=Mapoly0016s0046 ID=Mapoly0016s0046.1.v3.1 annot-version=v3.1	-55.6216	0.16634	54278.8	511	40	40	8	8	9	13	0.692308	3.92388	1	9
c467	c467.a1	c467.a1.a1	Mapoly0048s0048.2.p	pacid=33011462 transcript=Mapoly0048s0048.2 locus=Mapoly0048s0048 ID=Mapoly0048s0048.2.v3.1 annot-version=v3.1	-58.3458	0.22254	37623.8	355	39	39	8	8	10	8	1.25	16.7828	2	9
c467	c467.a1	c467.a1.a2	Mapoly0048s0048.3.p	pacid=33011460 transcript=Mapoly0048s0048.3 locus=Mapoly0048s0048 ID=Mapoly0048s0048.3.v3.1 annot-version=v3.1	-58.3458	0.20681	40711.9	382	39	39	8	8	10	8	1.25	16.7828	2	9
c468	c468.a1	c468.a1.a1	Mapoly0182s0007.1.p	pacid=33022612 transcript=Mapoly0182s0007.1 locus=Mapoly0182s0007 ID=Mapoly0182s0007.1.v3.1 annot-version=v3.1	-31.0088	0.35938	20955.9	192	39	39	6	6	9	10	0.9	6.94328	1	9
c469	c469.a1	c469.a1.a1	Mapoly0016s0091.1.p	pacid=33026954 transcript=Mapoly0016s0091.1 locus=Mapoly0016s0091 ID=Mapoly0016s0091.1.v3.1 annot-version=v3.1	-39.6229	0.36025	17916.6	161	38	38	7	7	10	8	1.25	16.7828	2	6
c469	c469.a1	c469.a1.a2	Mapoly0020s0099.1.p	pacid=33004214 transcript=Mapoly0020s0099.1 locus=Mapoly0020s0099 ID=Mapoly0020s0099.1.v3.1 annot-version=v3.1	-39.6229	0.36025	17902.6	161	38	38	7	7	10	8	1.25	16.7828	2	6
c470	c470.a1	c470.a1.a1	Mapoly0010s0073.1.p	pacid=33022054 transcript=Mapoly0010s0073.1 locus=Mapoly0010s0073 ID=Mapoly0010s0073.1.v3.1 annot-version=v3.1	-63.7034	0.16279	70693.1	645	38	38	7	7	9	29	0.310345	1.04336	1	9
c471	c471.a1	c471.a1.a1	Mapoly0092s0018.1.p	pacid=33025467 transcript=Mapoly0092s0018.1 locus=Mapoly0092s0018 ID=Mapoly0092s0018.1.v3.1 annot-version=v3.1	-60.8281	0.33808	30280.6	281	38	38	8	8	10	13	0.769231	4.87802	1	9
c472	c472.a1	c472.a1.a1	Mapoly0006s0216.1.p	pacid=33007114 transcript=Mapoly0006s0216.1 locus=Mapoly0006s0216 ID=Mapoly0006s0216.1.v3.1 annot-version=v3.1	-50.4789	0.39645	17709.2	169	37	37	6	6	11	6	1.83333	67.1292	1	9
c473	c473.a1	c473.a1.a1	Mapoly0025s0077.1.p	pacid=33027274 transcript=Mapoly0025s0077.1 locus=Mapoly0025s0077 ID=Mapoly0025s0077.1.v3.1 annot-version=v3.1	-44.4491	0.21739	32536.5	299	37	37	6	6	9	5	1.8	62.0957	1	8
c474	c474.a1	c474.a1.a1	Mapoly0104s0016.1.p	pacid=33012530 transcript=Mapoly0104s0016.1 locus=Mapoly0104s0016 ID=Mapoly0104s0016.1.v3.1 annot-version=v3.1	-68.5302	0.44324	19829.2	185	37	26	8	5	10	12	0.833333	5.81292	1	6
c474	c474.a2	c474.a2.a1	Mapoly0104s0018.1.p	pacid=33012546 transcript=Mapoly0104s0018.1 locus=Mapoly0104s0018 ID=Mapoly0104s0018.1.v3.1 annot-version=v3.1	-25.7528	0.3526	18759.7	173	13	2	5	2	5	12	0.416667	1.61016	1	6
c475	c475.a1	c475.a1.a1	Mapoly0098s0035.1.p	pacid=33021038 transcript=Mapoly0098s0035.1 locus=Mapoly0098s0035 ID=Mapoly0098s0035.1.v3.1 annot-version=v3.1	-33.7551	0.35294	15680.3	136	36	36	5	5	10	8	1.25	16.7828	2	9
c475	c475.a1	c475.a1.a2	Mapoly0098s0035.2.p	pacid=33021039 transcript=Mapoly0098s0035.2 locus=Mapoly0098s0035 ID=Mapoly0098s0035.2.v3.1 annot-version=v3.1	-33.7551	0.38095	14893.9	126	36	36	5	5	10	10	1	9	2	9
c476	c476.a1	c476.a1.a1	Mapoly0002s0184.1.p	pacid=33023567 transcript=Mapoly0002s0184.1 locus=Mapoly0002s0184 ID=Mapoly0002s0184.1.v3.1 annot-version=v3.1	-53.5967	0.41333	16473.1	150	34	34	6	6	10	7	1.42857	25.827	2	6
c476	c476.a1	c476.a1.a2	Mapoly0002s0184.2.p	pacid=33023568 transcript=Mapoly0002s0184.2 locus=Mapoly0002s0184 ID=Mapoly0002s0184.2.v3.1 annot-version=v3.1	-53.5967	0.41333	16473.1	150	34	34	6	6	10	7	1.42857	25.827	2	6
c477	c477.a1	c477.a1.a1	Mapoly0031s0082.1.p	pacid=33022672 transcript=Mapoly0031s0082.1 locus=Mapoly0031s0082 ID=Mapoly0031s0082.1.v3.1 annot-version=v3.1	-45.1269	0.09246	107463	995	34	34	7	7	8	45	0.177778	0.505836	1	9
c478	c478.a1	c478.a1.a1	Mapoly0055s0060.1.p	pacid=33010663 transcript=Mapoly0055s0060.1 locus=Mapoly0055s0060 ID=Mapoly0055s0060.1.v3.1 annot-version=v3.1	-63.8929	0.47191	18912.1	178	34	34	7	7	11	11	1	9	1	7
c479	c479.a1	c479.a1.a1	Mapoly0129s0024.1.p	pacid=33006044 transcript=Mapoly0129s0024.1 locus=Mapoly0129s0024 ID=Mapoly0129s0024.1.v3.1 annot-version=v3.1	-43.7452	0.20921	51667.4	478	33	33	8	8	9	26	0.346154	1.21898	1	9
c480	c480.a1	c480.a1.a1	Mapoly0020s0072.1.p	pacid=33004365 transcript=Mapoly0020s0072.1 locus=Mapoly0020s0072 ID=Mapoly0020s0072.1.v3.1 annot-version=v3.1	-35.3419	0.63889	8128.79	72	32	32	4	4	8	4	2	99	2	9
c480	c480.a1	c480.a1.a2	Mapoly0020s0072.2.p	pacid=33004366 transcript=Mapoly0020s0072.2 locus=Mapoly0020s0072 ID=Mapoly0020s0072.2.v3.1 annot-version=v3.1	-35.3419	0.63889	8128.79	72	32	32	4	4	8	4	2	99	2	9
c481	c481.a1	c481.a1.a1	Mapoly0113s0044.1.p	pacid=33005134 transcript=Mapoly0113s0044.1 locus=Mapoly0113s0044 ID=Mapoly0113s0044.1.v3.1 annot-version=v3.1	-48.0241	0.40945	27032.8	254	32	32	7	7	8	14	0.571429	2.72759	2	7
c481	c481.a1	c481.a1.a2	Mapoly0113s0044.2.p	pacid=33005135 transcript=Mapoly0113s0044.2 locus=Mapoly0113s0044 ID=Mapoly0113s0044.2.v3.1 annot-version=v3.1	-48.0241	0.40945	27032.8	254	32	32	7	7	8	14	0.571429	2.72759	2	7
c482	c482.a1	c482.a1.a1	Mapoly0005s0062.1.p	pacid=33003347 transcript=Mapoly0005s0062.1 locus=Mapoly0005s0062 ID=Mapoly0005s0062.1.v3.1 annot-version=v3.1	-38.9613	0.34234	12135.1	111	32	32	7	7	10	4	2.5	315.228	1	7
c483	c483.a1	c483.a1.a1	Mapoly0008s0189.1.p	pacid=33026579 transcript=Mapoly0008s0189.1 locus=Mapoly0008s0189 ID=Mapoly0008s0189.1.v3.1 annot-version=v3.1	-69.7365	0.26603	32547.5	312	32	32	8	8	9	14	0.642857	3.39397	1	6
c484	c484.a1	c484.a1.a1	Mapoly0058s0002.1.p	pacid=33022870 transcript=Mapoly0058s0002.1 locus=Mapoly0058s0002 ID=Mapoly0058s0002.1.v3.1 annot-version=v3.1	-43.4343	0.24064	41096.9	374	32	32	7	7	9	14	0.642857	3.39397	1	9
c485	c485.a1	c485.a1.a1	Mapoly0087s0023.1.p	pacid=33025614 transcript=Mapoly0087s0023.1 locus=Mapoly0087s0023 ID=Mapoly0087s0023.1.v3.1 annot-version=v3.1	-39.1788	0.12853	71903.1	638	32	22	6	5	9	28	0.321429	1.09618	1	9
c485	c485.a2	c485.a2.a1	Mapoly0120s0058.1.p	pacid=33019677 transcript=Mapoly0120s0058.1 locus=Mapoly0120s0058 ID=Mapoly0120s0058.1.v3.1 annot-version=v3.1	-10.0386	0.04131	66208.2	581	10	0	2	1	3	29	0.103448	0.268961	1	7
c486	c486.a1	c486.a1.a1	Mapoly0108s0063.1.p	pacid=33021766 transcript=Mapoly0108s0063.1 locus=Mapoly0108s0063 ID=Mapoly0108s0063.1.v3.1 annot-version=v3.1	-43.6137	0.15976	54133.1	507	32	23	8	7	8	15	0.533333	2.41455	1	9
c486	c486.a2	c486.a2.a1	Mapoly0090s0082.1.p	pacid=33014363 transcript=Mapoly0090s0082.1 locus=Mapoly0090s0082 ID=Mapoly0090s0082.1.v3.1 annot-version=v3.1	-43.0957	0.17357	54804	507	28	19	7	6	7	12	0.583333	2.83119	2	9
c486	c486.a2	c486.a2.a2	Mapoly0090s0082.2.p	pacid=33014364 transcript=Mapoly0090s0082.2 locus=Mapoly0090s0082 ID=Mapoly0090s0082.2.v3.1 annot-version=v3.1	-43.0957	0.17391	54660.9	506	28	19	7	6	7	13	0.538462	2.45511	2	9
c487	c487.a1	c487.a1.a1	Mapoly0115s0031.5.p	pacid=33007376 transcript=Mapoly0115s0031.5 locus=Mapoly0115s0031 ID=Mapoly0115s0031.5.v3.1 annot-version=v3.1	-49.8304	0.1779	59375.4	534	31	31	8	8	9	26	0.346154	1.21898	1	9
c488	c488.a1	c488.a1.a1	Mapoly0080s0013.1.p	pacid=33023755 transcript=Mapoly0080s0013.1 locus=Mapoly0080s0013 ID=Mapoly0080s0013.1.v3.1 annot-version=v3.1	-32.7289	0.24088	15547	137	30	30	5	5	10	8	1.25	16.7828	3	6
c488	c488.a1	c488.a1.a2	Mapoly0080s0013.2.p	pacid=33023757 transcript=Mapoly0080s0013.2 locus=Mapoly0080s0013 ID=Mapoly0080s0013.2.v3.1 annot-version=v3.1	-32.7289	0.24265	15418.9	136	30	30	5	5	10	8	1.25	16.7828	3	6
c488	c488.a1	c488.a1.a3	Mapoly0080s0013.3.p	pacid=33023756 transcript=Mapoly0080s0013.3 locus=Mapoly0080s0013 ID=Mapoly0080s0013.3.v3.1 annot-version=v3.1	-32.7289	0.24265	15418.9	136	30	30	5	5	10	8	1.25	16.7828	3	6
c489	c489.a1	c489.a1.a1	Mapoly0043s0075.1.p	pacid=33021221 transcript=Mapoly0043s0075.1 locus=Mapoly0043s0075 ID=Mapoly0043s0075.1.v3.1 annot-version=v3.1	-48.97	0.31858	36689.9	339	30	30	8	8	9	11	0.818182	5.57933	2	9
c489	c489.a1	c489.a1.a2	Mapoly0043s0075.2.p	pacid=33021222 transcript=Mapoly0043s0075.2 locus=Mapoly0043s0075 ID=Mapoly0043s0075.2.v3.1 annot-version=v3.1	-48.97	0.31858	36689.9	339	30	30	8	8	9	11	0.818182	5.57933	2	9
c490	c490.a1	c490.a1.a1	Mapoly0003s0166.1.p	pacid=33009854 transcript=Mapoly0003s0166.1 locus=Mapoly0003s0166 ID=Mapoly0003s0166.1.v3.1 annot-version=v3.1	-43.7092	0.24583	26542.1	240	29	29	6	6	8	11	0.727273	4.3367	2	8
c490	c490.a1	c490.a1.a2	Mapoly0003s0166.2.p	pacid=33009855 transcript=Mapoly0003s0166.2 locus=Mapoly0003s0166 ID=Mapoly0003s0166.2.v3.1 annot-version=v3.1	-43.7092	0.24583	26542.1	240	29	29	6	6	8	11	0.727273	4.3367	2	8
c491	c491.a1	c491.a1.a1	Mapoly0119s0008.1.p	pacid=33010363 transcript=Mapoly0119s0008.1 locus=Mapoly0119s0008 ID=Mapoly0119s0008.1.v3.1 annot-version=v3.1	-54.0329	0.35789	19493.4	190	28	4	6	1	10	12	0.833333	5.81292	2	4
c491	c491.a1	c491.a1.a2	Mapoly0119s0009.1.p	pacid=33010393 transcript=Mapoly0119s0009.1 locus=Mapoly0119s0009 ID=Mapoly0119s0009.1.v3.1 annot-version=v3.1	-54.0329	0.35789	19522.5	190	28	4	6	1	10	12	0.833333	5.81292	2	4
c491	c491.a2	c491.a2.a1	Mapoly0965s0002.1.p	pacid=33016107 transcript=Mapoly0965s0002.1 locus=Mapoly0965s0002 ID=Mapoly0965s0002.1.v3.1 annot-version=v3.1	-42.5543	0.33684	19592.5	190	20	0	5	1	8	12	0.666667	3.64159	1	4
c491	c491.a3	c491.a3.a1	Mapoly0119s0010.1.p	pacid=33010406 transcript=Mapoly0119s0010.1 locus=Mapoly0119s0010 ID=Mapoly0119s0010.1.v3.1 annot-version=v3.1	-49.1507	0.28947	19553.5	190	18	4	5	1	6	12	0.5	2.16228	1	4
c492	c492.a1	c492.a1.a1	Mapoly0004s0015.1.p	pacid=33015862 transcript=Mapoly0004s0015.1 locus=Mapoly0004s0015 ID=Mapoly0004s0015.1.v3.1 annot-version=v3.1	-38.0041	0.157	65713.9	586	28	28	7	7	8	13	0.615385	3.12463	1	6
c493	c493.a1	c493.a1.a1	Mapoly0027s0119.1.p	pacid=33021452 transcript=Mapoly0027s0119.1 locus=Mapoly0027s0119 ID=Mapoly0027s0119.1.v3.1 annot-version=v3.1	-36.7154	0.36735	15426.3	147	28	28	6	6	10	7	1.42857	25.827	1	6
c494	c494.a1	c494.a1.a1	Mapoly0074s0005.1.p	pacid=33027733 transcript=Mapoly0074s0005.1 locus=Mapoly0074s0005 ID=Mapoly0074s0005.1.v3.1 annot-version=v3.1	-37.4571	0.17996	53846.3	489	28	28	6	6	9	10	0.9	6.94328	1	9
c495	c495.a1	c495.a1.a1	Mapoly0098s0003.1.p	pacid=33021001 transcript=Mapoly0098s0003.1 locus=Mapoly0098s0003 ID=Mapoly0098s0003.1.v3.1 annot-version=v3.1	-43.8319	0.24014	32144	279	28	28	7	7	10	9	1.11111	11.9155	1	7
c496	c496.a1	c496.a1.a1	Mapoly0131s0006.1.p	pacid=33013991 transcript=Mapoly0131s0006.1 locus=Mapoly0131s0006 ID=Mapoly0131s0006.1.v3.1 annot-version=v3.1	-34.9725	0.22222	32704.2	288	28	28	5	5	8	13	0.615385	3.12463	1	6
c497	c497.a1	c497.a1.a1	Mapoly0044s0060.1.p	pacid=33012882 transcript=Mapoly0044s0060.1 locus=Mapoly0044s0060 ID=Mapoly0044s0060.1.v3.1 annot-version=v3.1	-45.9958	0.22475	43728.9	396	27	27	7	7	10	14	0.714286	4.17947	1	9
c498	c498.a1	c498.a1.a1	Mapoly0057s0061.1.p	pacid=33011794 transcript=Mapoly0057s0061.1 locus=Mapoly0057s0061 ID=Mapoly0057s0061.1.v3.1 annot-version=v3.1	-46.4114	0.13658	67413.9	637	27	27	8	8	11	27	0.407407	1.5551	1	6
c499	c499.a1	c499.a1.a1	Mapoly0081s0076.1.p	pacid=33018965 transcript=Mapoly0081s0076.1 locus=Mapoly0081s0076 ID=Mapoly0081s0076.1.v3.1 annot-version=v3.1	-29.4185	0.34503	17906.1	171	27	27	6	6	9	6	1.5	30.6228	1	8
c500	c500.a1	c500.a1.a1	Mapoly0044s0132.1.p	pacid=33012887 transcript=Mapoly0044s0132.1 locus=Mapoly0044s0132 ID=Mapoly0044s0132.1.v3.1 annot-version=v3.1	-40.8958	0.40132	17134.5	152	26	26	8	8	9	8	1.125	12.3352	1	6
c501	c501.a1	c501.a1.a1	Mapoly0012s0165.1.p	pacid=33017639 transcript=Mapoly0012s0165.1 locus=Mapoly0012s0165 ID=Mapoly0012s0165.1.v3.1 annot-version=v3.1	-61.4832	0.312	40650.5	375	24	24	7	7	9	14	0.642857	3.39397	1	6
c502	c502.a1	c502.a1.a1	Mapoly0447s0001.1.p	pacid=33024837 transcript=Mapoly0447s0001.1 locus=Mapoly0447s0001 ID=Mapoly0447s0001.1.v3.1 annot-version=v3.1	-44.1871	0.35028	19973	177	24	11	7	2	9	5	1.8	62.0957	1	7
c502	c502.a2	c502.a2.a1	Mapoly3387s0001.1.p	pacid=33022591 transcript=Mapoly3387s0001.1 locus=Mapoly3387s0001 ID=Mapoly3387s0001.1.v3.1 annot-version=v3.1	-52.0881	0.38235	19331.7	170	18	2	8	2	8	4	2	99	1	7
c502	c502.a3	c502.a3.a1	Mapoly0402s0001.1.p	pacid=33009592 transcript=Mapoly0402s0001.1 locus=Mapoly0402s0001 ID=Mapoly0402s0001.1.v3.1 annot-version=v3.1	-45.1807	0.38235	19373.7	170	17	1	7	1	7	4	1.75	55.2341	1	7
c502	c502.a4	c502.a4.a1	Mapoly0004s0309.1.p	pacid=33015842 transcript=Mapoly0004s0309.1 locus=Mapoly0004s0309 ID=Mapoly0004s0309.1.v3.1 annot-version=v3.1	-39.1843	0.21143	19954.9	175	24	20	6	3	6	7	0.857143	6.19686	1	9
c503	c503.a1	c503.a1.a1	Mapoly0032s0069.1.p	pacid=33011556 transcript=Mapoly0032s0069.1 locus=Mapoly0032s0069 ID=Mapoly0032s0069.1.v3.1 annot-version=v3.1	-36.0073	0.28097	36322.5	331	23	23	8	8	9	13	0.692308	3.92388	1	9
c504	c504.a1	c504.a1.a1	Mapoly0001s0498.1.p	pacid=33019954 transcript=Mapoly0001s0498.1 locus=Mapoly0001s0498 ID=Mapoly0001s0498.1.v3.1 annot-version=v3.1	-43.9537	0.16667	43818.1	402	21	21	8	8	8	21	0.380952	1.4041	1	9
c505	c505.a1	c505.a1.a1	Mapoly0005s0017.1.p	pacid=33003306 transcript=Mapoly0005s0017.1 locus=Mapoly0005s0017 ID=Mapoly0005s0017.1.v3.1 annot-version=v3.1	-41.0409	0.65	10409.7	100	21	21	7	7	10	7	1.42857	25.827	1	5
c506	c506.a1	c506.a1.a1	Mapoly0028s0046.1.p	pacid=33018067 transcript=Mapoly0028s0046.1 locus=Mapoly0028s0046 ID=Mapoly0028s0046.1.v3.1 annot-version=v3.1	-41.8847	0.05805	204067	1912	21	21	8	8	8	49	0.163265	0.456348	1	9
c507	c507.a1	c507.a1.a1	Mapoly0058s0086.1.p	pacid=33022995 transcript=Mapoly0058s0086.1 locus=Mapoly0058s0086 ID=Mapoly0058s0086.1.v3.1 annot-version=v3.1	-74.9464	0.39752	34976.1	322	21	21	7	7	8	13	0.615385	3.12463	1	4
c508	c508.a1	c508.a1.a1	Mapoly0011s0076.1.p	pacid=33017924 transcript=Mapoly0011s0076.1 locus=Mapoly0011s0076 ID=Mapoly0011s0076.1.v3.1 annot-version=v3.1	-39.4281	0.33677	30666.9	291	19	19	7	7	9	12	0.75	4.62341	1	6
c509	c509.a1	c509.a1.a1	Mapoly0047s0028.1.p	pacid=33013884 transcript=Mapoly0047s0028.1 locus=Mapoly0047s0028 ID=Mapoly0047s0028.1.v3.1 annot-version=v3.1	-56.6555	0.23654	54332.1	520	19	19	8	8	8	20	0.4	1.51189	1	6
c510	c510.a1	c510.a1.a1	Mapoly0086s0082.1.p	pacid=33023953 transcript=Mapoly0086s0082.1 locus=Mapoly0086s0082 ID=Mapoly0086s0082.1.v3.1 annot-version=v3.1	-35.0825	0.425	17630.2	160	19	19	7	7	8	9	0.888889	6.74264	1	6
c511	c511.a1	c511.a1.a1	Mapoly0005s0291.1.p	pacid=33003195 transcript=Mapoly0005s0291.1 locus=Mapoly0005s0291 ID=Mapoly0005s0291.1.v3.1 annot-version=v3.1	-45.7735	0.31858	36854.8	339	17	17	7	7	8	15	0.533333	2.41455	2	6
c511	c511.a1	c511.a1.a2	Mapoly0005s0291.2.p	pacid=33003196 transcript=Mapoly0005s0291.2 locus=Mapoly0005s0291 ID=Mapoly0005s0291.2.v3.1 annot-version=v3.1	-45.7735	0.31858	36854.8	339	17	17	7	7	8	15	0.533333	2.41455	2	6
c512	c512.a1	c512.a1.a1	Mapoly0023s0182.1.p	pacid=33014104 transcript=Mapoly0023s0182.1 locus=Mapoly0023s0182 ID=Mapoly0023s0182.1.v3.1 annot-version=v3.1	-41.0866	0.10733	106767	941	15	6	8	5	8	43	0.186047	0.534781	1	5
c512	c512.a2	c512.a2.a1	Mapoly0026s0148.1.p	pacid=33024399 transcript=Mapoly0026s0148.1 locus=Mapoly0026s0148 ID=Mapoly0026s0148.1.v3.1 annot-version=v3.1	-17.8129	0.04797	109171	959	10	1	4	1	4	35	0.114286	0.301025	1	5
c513	c513.a1	c513.a1.a1	Mapoly0028s0122.1.p	pacid=33018099 transcript=Mapoly0028s0122.1 locus=Mapoly0028s0122 ID=Mapoly0028s0122.1.v3.1 annot-version=v3.1	-38.3452	0.18337	50879.6	469	13	13	7	7	8	17	0.470588	1.95521	1	4
c514	c514.a1	c514.a1.a1	Mapoly0014s0104.1.p	pacid=33015434 transcript=Mapoly0014s0104.1 locus=Mapoly0014s0104 ID=Mapoly0014s0104.1.v3.1 annot-version=v3.1	-47.4947	0.24893	25097	233	62	62	7	7	10	9	1.11111	11.9155	1	9
c515	c515.a1	c515.a1.a1	Mapoly0112s0010.1.p	pacid=33012651 transcript=Mapoly0112s0010.1 locus=Mapoly0112s0010 ID=Mapoly0112s0010.1.v3.1 annot-version=v3.1	-43.4672	0.12343	50966.8	478	59	59	4	4	12	20	0.6	2.98107	1	9
c516	c516.a1	c516.a1.a1	Mapoly0043s0018.1.p	pacid=33021228 transcript=Mapoly0043s0018.1 locus=Mapoly0043s0018 ID=Mapoly0043s0018.1.v3.1 annot-version=v3.1	-84.9459	0.72881	11761.9	118	55	43	7	6	11	5	2.2	157.489	1	6
c516	c516.a2	c516.a2.a1	Mapoly0036s0060.1.p	pacid=33024258 transcript=Mapoly0036s0060.1 locus=Mapoly0036s0060 ID=Mapoly0036s0060.1.v3.1 annot-version=v3.1	-62.6934	0.72807	11396.8	114	39	27	7	6	10	5	2	99	1	6
c517	c517.a1	c517.a1.a1	Mapoly0072s0041.1.p	pacid=33008570 transcript=Mapoly0072s0041.1 locus=Mapoly0072s0041 ID=Mapoly0072s0041.1.v3.1 annot-version=v3.1	-61.219	0.33523	18519.6	176	55	55	6	6	10	5	2	99	1	9
c518	c518.a1	c518.a1.a1	Mapoly0179s0017.1.p	pacid=33009556 transcript=Mapoly0179s0017.1 locus=Mapoly0179s0017 ID=Mapoly0179s0017.1.v3.1 annot-version=v3.1	-46.8986	0.37089	23570	213	41	41	6	6	8	8	1	9	1	9
c519	c519.a1	c519.a1.a1	Mapoly0057s0094.1.p	pacid=33011808 transcript=Mapoly0057s0094.1 locus=Mapoly0057s0094 ID=Mapoly0057s0094.1.v3.1 annot-version=v3.1	-63.9786	0.31532	36483.9	333	40	40	7	7	8	12	0.666667	3.64159	1	9
c520	c520.a1	c520.a1.a1	Mapoly0004s0229.1.p	pacid=33015925 transcript=Mapoly0004s0229.1 locus=Mapoly0004s0229 ID=Mapoly0004s0229.1.v3.1 annot-version=v3.1	-43.5722	0.27064	24788	218	37	37	7	7	8	11	0.727273	4.3367	1	9
c521	c521.a1	c521.a1.a1	Mapoly0053s0046.1.p	pacid=33015040 transcript=Mapoly0053s0046.1 locus=Mapoly0053s0046 ID=Mapoly0053s0046.1.v3.1 annot-version=v3.1	-47.9319	0.32549	27977	255	37	37	6	6	9	15	0.6	2.98107	1	9
c522	c522.a1	c522.a1.a1	Mapoly0075s0034.1.p	pacid=33018570 transcript=Mapoly0075s0034.1 locus=Mapoly0075s0034 ID=Mapoly0075s0034.1.v3.1 annot-version=v3.1	-61.8416	0.32308	34469	325	37	37	7	7	8	10	0.8	5.30957	1	9
c523	c523.a1	c523.a1.a1	Mapoly0076s0031.1.p	pacid=33016320 transcript=Mapoly0076s0031.1 locus=Mapoly0076s0031 ID=Mapoly0076s0031.1.v3.1 annot-version=v3.1	-47.5862	0.22289	35282.8	332	37	37	6	6	9	8	1.125	12.3352	1	9
c524	c524.a1	c524.a1.a1	Mapoly0059s0094.1.p	pacid=33006627 transcript=Mapoly0059s0094.1 locus=Mapoly0059s0094 ID=Mapoly0059s0094.1.v3.1 annot-version=v3.1	-42.2088	0.58278	16876.5	151	36	36	6	6	10	4	2.5	315.228	1	9
c525	c525.a1	c525.a1.a1	Mapoly0071s0082.1.p	pacid=33008062 transcript=Mapoly0071s0082.1 locus=Mapoly0071s0082 ID=Mapoly0071s0082.1.v3.1 annot-version=v3.1	-43.8662	0.22256	37482.7	328	36	36	6	6	9	9	1	9	1	9
c526	c526.a1	c526.a1.a1	Mapoly0127s0039.1.p	pacid=33009184 transcript=Mapoly0127s0039.1 locus=Mapoly0127s0039 ID=Mapoly0127s0039.1.v3.1 annot-version=v3.1	-19.9582	0.35955	10333.7	89	36	36	4	4	7	4	1.75	55.2341	1	9
c527	c527.a1	c527.a1.a1	Mapoly0146s0039.1.p	pacid=33005428 transcript=Mapoly0146s0039.1 locus=Mapoly0146s0039 ID=Mapoly0146s0039.1.v3.1 annot-version=v3.1	-59.4304	0.74286	11155.7	105	36	36	7	7	8	7	1.14286	12.895	1	9
c528	c528.a1	c528.a1.a1	Mapoly0187s0017.1.p	pacid=33007575 transcript=Mapoly0187s0017.1 locus=Mapoly0187s0017 ID=Mapoly0187s0017.1.v3.1 annot-version=v3.1	-63.9839	0.30484	37242.1	351	36	36	7	7	9	17	0.529412	2.38386	1	8
c529	c529.a1	c529.a1.a1	Mapoly0027s0053.1.p	pacid=33021507 transcript=Mapoly0027s0053.1 locus=Mapoly0027s0053 ID=Mapoly0027s0053.1.v3.1 annot-version=v3.1	-33.1392	0.68868	11229.6	106	35	35	4	4	7	3	2.33333	214.443	1	9
c530	c530.a1	c530.a1.a1	Mapoly0046s0069.1.p	pacid=33006433 transcript=Mapoly0046s0069.1 locus=Mapoly0046s0069 ID=Mapoly0046s0069.1.v3.1 annot-version=v3.1	-42.7133	0.27273	32749.2	308	35	35	7	7	7	15	0.466667	1.92864	1	8
c531	c531.a1	c531.a1.a1	Mapoly0074s0004.1.p	pacid=33027698 transcript=Mapoly0074s0004.1 locus=Mapoly0074s0004 ID=Mapoly0074s0004.1.v3.1 annot-version=v3.1	-37.2662	0.13052	54785.5	521	35	35	7	7	8	25	0.32	1.0893	1	9
c532	c532.a1	c532.a1.a1	Mapoly0088s0071.1.p	pacid=33012012 transcript=Mapoly0088s0071.1 locus=Mapoly0088s0071 ID=Mapoly0088s0071.1.v3.1 annot-version=v3.1	-28.7927	0.15445	41945.8	382	35	35	6	6	8	12	0.666667	3.64159	1	9
c533	c533.a1	c533.a1.a1	Mapoly0155s0011.1.p	pacid=33019149 transcript=Mapoly0155s0011.1 locus=Mapoly0155s0011 ID=Mapoly0155s0011.1.v3.1 annot-version=v3.1	-55.2145	0.33019	34217.3	318	35	35	7	7	8	10	0.8	5.30957	1	6
c534	c534.a1	c534.a1.a1	Mapoly0161s0003.1.p	pacid=33023889 transcript=Mapoly0161s0003.1 locus=Mapoly0161s0003 ID=Mapoly0161s0003.1.v3.1 annot-version=v3.1	-39.5142	0.55556	15164.6	135	35	35	6	6	7	6	1.16667	13.678	1	9
c535	c535.a1	c535.a1.a1	Mapoly0082s0019.1.p	pacid=33004632 transcript=Mapoly0082s0019.1 locus=Mapoly0082s0019 ID=Mapoly0082s0019.1.v3.1 annot-version=v3.1	-39.2997	0.25263	20630	190	34	34	5	5	8	7	1.14286	12.895	2	9
c535	c535.a1	c535.a1.a2	Mapoly0082s0019.2.p	pacid=33004633 transcript=Mapoly0082s0019.2 locus=Mapoly0082s0019 ID=Mapoly0082s0019.2.v3.1 annot-version=v3.1	-39.2997	0.25263	20630	190	34	34	5	5	8	7	1.14286	12.895	2	9
c536	c536.a1	c536.a1.a1	Mapoly0090s0015.1.p	pacid=33014341 transcript=Mapoly0090s0015.1 locus=Mapoly0090s0015 ID=Mapoly0090s0015.1.v3.1 annot-version=v3.1	-41.6209	0.43902	8953.4	82	34	34	4	4	10	2	5	99999	2	7
c536	c536.a1	c536.a1.a2	Mapoly0090s0015.2.p	pacid=33014342 transcript=Mapoly0090s0015.2 locus=Mapoly0090s0015 ID=Mapoly0090s0015.2.v3.1 annot-version=v3.1	-41.6209	0.43902	8953.4	82	34	34	4	4	10	2	5	99999	2	7
c537	c537.a1	c537.a1.a1	Mapoly0009s0137.1.p	pacid=33017162 transcript=Mapoly0009s0137.1 locus=Mapoly0009s0137 ID=Mapoly0009s0137.1.v3.1 annot-version=v3.1	-43.2125	0.4	8055.51	70	34	34	6	6	9	3	3	999	1	6
c538	c538.a1	c538.a1.a1	Mapoly0025s0103.1.p	pacid=33027371 transcript=Mapoly0025s0103.1 locus=Mapoly0025s0103 ID=Mapoly0025s0103.1.v3.1 annot-version=v3.1	-37.0218	0.2847	29561.7	281	34	34	6	6	9	12	0.75	4.62341	1	6
c539	c539.a1	c539.a1.a1	Mapoly0316s0001.1.p	pacid=33020973 transcript=Mapoly0316s0001.1 locus=Mapoly0316s0001 ID=Mapoly0316s0001.1.v3.1 annot-version=v3.1	-61.9586	0.16856	47511.2	439	33	33	5	5	9	6	1.5	30.6228	1	9
c540	c540.a1	c540.a1.a1	Mapoly0038s0031.1.p	pacid=33004829 transcript=Mapoly0038s0031.1 locus=Mapoly0038s0031 ID=Mapoly0038s0031.1.v3.1 annot-version=v3.1	-51.6761	0.36283	12544.3	113	33	33	6	6	8	5	1.6	38.8107	1	9
c541	c541.a1	c541.a1.a1	Mapoly0083s0027.1.p	pacid=33025346 transcript=Mapoly0083s0027.1 locus=Mapoly0083s0027 ID=Mapoly0083s0027.1.v3.1 annot-version=v3.1	-63.3019	0.19435	62937.1	566	33	33	7	7	8	19	0.421053	1.63665	1	6
c542	c542.a1	c542.a1.a1	Mapoly0014s0097.1.p	pacid=33015497 transcript=Mapoly0014s0097.1 locus=Mapoly0014s0097 ID=Mapoly0014s0097.1.v3.1 annot-version=v3.1	-62.7214	0.18009	45308.2	422	32	32	5	5	8	9	0.888889	6.74264	1	7
c543	c543.a1	c543.a1.a1	Mapoly0051s0021.1.p	pacid=33021730 transcript=Mapoly0051s0021.1 locus=Mapoly0051s0021 ID=Mapoly0051s0021.1.v3.1 annot-version=v3.1	-36.8519	0.15269	49807.8	465	32	32	6	6	9	12	0.75	4.62341	1	8
c544	c544.a1	c544.a1.a1	Mapoly0075s0054.1.p	pacid=33018538 transcript=Mapoly0075s0054.1 locus=Mapoly0075s0054 ID=Mapoly0075s0054.1.v3.1 annot-version=v3.1	-54.1315	0.47586	15171.9	145	32	32	6	6	7	2	3.5	3161.28	1	9
c545	c545.a1	c545.a1.a1	Mapoly0114s0025.1.p	pacid=33004142 transcript=Mapoly0114s0025.1 locus=Mapoly0114s0025 ID=Mapoly0114s0025.1.v3.1 annot-version=v3.1	-62.3359	0.16055	69535.9	654	32	23	7	6	8	17	0.470588	1.95521	1	6
c545	c545.a2	c545.a2.a1	Mapoly0054s0137.1.p	pacid=33017467 transcript=Mapoly0054s0137.1 locus=Mapoly0054s0137 ID=Mapoly0054s0137.1.v3.1 annot-version=v3.1	-12.4223	0.02826	78565.3	743	12	3	2	1	3	24	0.125	0.333521	1	6
c546	c546.a1	c546.a1.a1	Mapoly0001s0161.1.p	pacid=33020639 transcript=Mapoly0001s0161.1 locus=Mapoly0001s0161 ID=Mapoly0001s0161.1.v3.1 annot-version=v3.1	-27.3673	0.28729	19721.6	181	31	31	6	6	7	10	0.7	4.01187	1	6
c547	c547.a1	c547.a1.a1	Mapoly0068s0058.1.p	pacid=33024878 transcript=Mapoly0068s0058.1 locus=Mapoly0068s0058 ID=Mapoly0068s0058.1.v3.1 annot-version=v3.1	-30.9058	0.19807	24114.5	207	31	31	4	4	8	5	1.6	38.8107	1	7
c548	c548.a1	c548.a1.a1	Mapoly0028s0005.1.p	pacid=33018210 transcript=Mapoly0028s0005.1 locus=Mapoly0028s0005 ID=Mapoly0028s0005.1.v3.1 annot-version=v3.1	-54.5586	0.27331	34265.9	311	30	30	5	5	9	8	1.125	12.3352	1	9
c549	c549.a1	c549.a1.a1	Mapoly0056s0050.1.p	pacid=33013185 transcript=Mapoly0056s0050.1 locus=Mapoly0056s0050 ID=Mapoly0056s0050.1.v3.1 annot-version=v3.1	-53.3708	0.17886	53884.4	492	30	30	6	6	7	20	0.35	1.23872	1	9
c550	c550.a1	c550.a1.a1	Mapoly0159s0007.1.p	pacid=33019090 transcript=Mapoly0159s0007.1 locus=Mapoly0159s0007 ID=Mapoly0159s0007.1.v3.1 annot-version=v3.1	-32.6945	0.45652	15163	138	30	30	6	6	9	8	1.125	12.3352	1	9
c551	c551.a1	c551.a1.a1	Mapoly0001s0304.1.p	pacid=33020443 transcript=Mapoly0001s0304.1 locus=Mapoly0001s0304 ID=Mapoly0001s0304.1.v3.1 annot-version=v3.1	-47.8359	0.19655	64260.9	580	29	29	7	7	8	22	0.363636	1.31013	1	8
c552	c552.a1	c552.a1.a1	Mapoly0016s0116.1.p	pacid=33027136 transcript=Mapoly0016s0116.1 locus=Mapoly0016s0116 ID=Mapoly0016s0116.1.v3.1 annot-version=v3.1	-47.7502	0.36199	24576.5	221	29	29	6	6	9	9	1	9	1	6
c553	c553.a1	c553.a1.a1	Mapoly0020s0150.1.p	pacid=33004207 transcript=Mapoly0020s0150.1 locus=Mapoly0020s0150 ID=Mapoly0020s0150.1.v3.1 annot-version=v3.1	-35.0654	0.45588	15609.8	136	28	28	7	7	10	4	2.5	315.228	1	6
c554	c554.a1	c554.a1.a1	Mapoly0082s0063.1.p	pacid=33004587 transcript=Mapoly0082s0063.1 locus=Mapoly0082s0063 ID=Mapoly0082s0063.1.v3.1 annot-version=v3.1	-49.4494	0.11366	101794	915	28	28	7	7	8	32	0.25	0.778279	1	9
c555	c555.a1	c555.a1.a1	Mapoly0005s0074.1.p	pacid=33003177 transcript=Mapoly0005s0074.1 locus=Mapoly0005s0074 ID=Mapoly0005s0074.1.v3.1 annot-version=v3.1	-41.5242	0.19167	51283.5	480	27	27	7	7	7	22	0.318182	1.08057	1	8
c556	c556.a1	c556.a1.a1	Mapoly0076s0059.1.p	pacid=33016312 transcript=Mapoly0076s0059.1 locus=Mapoly0076s0059 ID=Mapoly0076s0059.1.v3.1 annot-version=v3.1	-55.2254	0.4625	17118.5	160	27	27	6	6	10	4	2.5	315.228	1	3
c557	c557.a1	c557.a1.a1	Mapoly0022s0097.1.p	pacid=33010942 transcript=Mapoly0022s0097.1 locus=Mapoly0022s0097 ID=Mapoly0022s0097.1.v3.1 annot-version=v3.1	-47.8211	0.30315	27658.3	254	26	26	7	7	7	12	0.583333	2.83119	1	9
c558	c558.a1	c558.a1.a1	Mapoly0056s0031.1.p	pacid=33013174 transcript=Mapoly0056s0031.1 locus=Mapoly0056s0031 ID=Mapoly0056s0031.1.v3.1 annot-version=v3.1	-47.1519	0.22283	40105.6	368	26	26	6	6	8	17	0.470588	1.95521	1	6
c559	c559.a1	c559.a1.a1	Mapoly0004s0050.1.p	pacid=33015864 transcript=Mapoly0004s0050.1 locus=Mapoly0004s0050 ID=Mapoly0004s0050.1.v3.1 annot-version=v3.1	-37.1027	0.16337	44506.8	404	25	25	7	7	7	20	0.35	1.23872	1	6
c560	c560.a1	c560.a1.a1	Mapoly0216s0007.1.p	pacid=33006285 transcript=Mapoly0216s0007.1 locus=Mapoly0216s0007 ID=Mapoly0216s0007.1.v3.1 annot-version=v3.1	-56.3565	0.29677	31659.2	310	25	25	7	7	8	7	1.14286	12.895	1	6
c561	c561.a1	c561.a1.a1	Mapoly0869s0001.1.p	pacid=33020692 transcript=Mapoly0869s0001.1 locus=Mapoly0869s0001 ID=Mapoly0869s0001.1.v3.1 annot-version=v3.1	-56.0724	0.11732	97061	895	25	25	7	7	7	29	0.241379	0.743329	1	9
c562	c562.a1	c562.a1.a1	Mapoly0016s0144.1.p	pacid=33027031 transcript=Mapoly0016s0144.1 locus=Mapoly0016s0144 ID=Mapoly0016s0144.1.v3.1 annot-version=v3.1	-43.8011	0.28142	39957.5	366	24	24	7	7	7	21	0.333333	1.15443	1	7
c563	c563.a1	c563.a1.a1	Mapoly0062s0017.1.p	pacid=33016703 transcript=Mapoly0062s0017.1 locus=Mapoly0062s0017 ID=Mapoly0062s0017.1.v3.1 annot-version=v3.1	-57.5811	0.1568	36343.6	338	24	24	7	7	8	10	0.8	5.30957	1	8
c564	c564.a1	c564.a1.a1	Mapoly0126s0026.2.p	pacid=33008216 transcript=Mapoly0126s0026.2 locus=Mapoly0126s0026 ID=Mapoly0126s0026.2.v3.1 annot-version=v3.1	-44.7234	0.25195	41115.2	385	24	24	7	7	8	17	0.470588	1.95521	1	8
c565	c565.a1	c565.a1.a1	Mapoly0005s0275.1.p	pacid=33003480 transcript=Mapoly0005s0275.1 locus=Mapoly0005s0275 ID=Mapoly0005s0275.1.v3.1 annot-version=v3.1	-44.7962	0.31788	31687.8	302	23	23	7	7	7	14	0.5	2.16228	1	6
c566	c566.a1	c566.a1.a1	Mapoly0009s0245.1.p	pacid=33017001 transcript=Mapoly0009s0245.1 locus=Mapoly0009s0245 ID=Mapoly0009s0245.1.v3.1 annot-version=v3.1	-28.6209	0.11615	81710	749	21	21	6	6	7	13	0.538462	2.45511	1	7
c567	c567.a1	c567.a1.a1	Mapoly0028s0099.1.p	pacid=33018098 transcript=Mapoly0028s0099.1 locus=Mapoly0028s0099 ID=Mapoly0028s0099.1.v3.1 annot-version=v3.1	-48.7215	0.25686	44751.9	401	23	23	6	6	9	18	0.5	2.16228	1	6
c568	c568.a1	c568.a1.a1	Mapoly0058s0037.1.p	pacid=33022891 transcript=Mapoly0058s0037.1 locus=Mapoly0058s0037 ID=Mapoly0058s0037.1.v3.1 annot-version=v3.1	-48.0767	0.55263	12456.1	114	22	22	6	6	7	6	1.16667	13.678	2	6
c568	c568.a1	c568.a1.a2	Mapoly0058s0037.2.p	pacid=33022892 transcript=Mapoly0058s0037.2 locus=Mapoly0058s0037 ID=Mapoly0058s0037.2.v3.1 annot-version=v3.1	-48.0767	0.55263	12456.1	114	22	22	6	6	7	6	1.16667	13.678	2	6
c569	c569.a1	c569.a1.a1	Mapoly0001s0164.1.p	pacid=33020016 transcript=Mapoly0001s0164.1 locus=Mapoly0001s0164 ID=Mapoly0001s0164.1.v3.1 annot-version=v3.1	-61.2271	0.34405	30552.1	311	22	22	7	7	7	16	0.4375	1.73842	1	6
c570	c570.a1	c570.a1.a1	Mapoly0002s0118.1.p	pacid=33023598 transcript=Mapoly0002s0118.1 locus=Mapoly0002s0118 ID=Mapoly0002s0118.1.v3.1 annot-version=v3.1	-35.1442	0.23929	31895.3	280	22	22	7	7	7	16	0.4375	1.73842	1	6
c571	c571.a1	c571.a1.a1	Mapoly0015s0188.1.p	pacid=33019407 transcript=Mapoly0015s0188.1 locus=Mapoly0015s0188 ID=Mapoly0015s0188.1.v3.1 annot-version=v3.1	-44.7442	0.36975	24904.6	238	22	22	7	7	8	13	0.615385	3.12463	1	6
c572	c572.a1	c572.a1.a1	Mapoly0058s0055.1.p	pacid=33022943 transcript=Mapoly0058s0055.1 locus=Mapoly0058s0055 ID=Mapoly0058s0055.1.v3.1 annot-version=v3.1	-27.9505	0.19481	26186.6	231	22	22	7	7	7	9	0.777778	4.99484	1	6
c573	c573.a1	c573.a1.a1	Mapoly0122s0009.1.p	pacid=33014817 transcript=Mapoly0122s0009.1 locus=Mapoly0122s0009 ID=Mapoly0122s0009.1.v3.1 annot-version=v3.1	-44.2645	0.13032	40777.1	376	22	22	7	7	9	10	0.9	6.94328	1	7
c574	c574.a1	c574.a1.a1	Mapoly0218s0005.1.p	pacid=33005463 transcript=Mapoly0218s0005.1 locus=Mapoly0218s0005 ID=Mapoly0218s0005.1.v3.1 annot-version=v3.1	-43.2014	0.09462	109476	1004	22	22	6	6	9	32	0.28125	0.910953	1	8
c575	c575.a1	c575.a1.a1	Mapoly1171s0002.1.p	pacid=33011903 transcript=Mapoly1171s0002.1 locus=Mapoly1171s0002 ID=Mapoly1171s0002.1.v3.1 annot-version=v3.1	-45.8537	0.2585	30757.2	294	22	8	6	3	9	15	0.6	2.98107	1	4
c575	c575.a2	c575.a2.a1	Mapoly0935s0001.1.p	pacid=33018784 transcript=Mapoly0935s0001.1 locus=Mapoly0935s0001 ID=Mapoly0935s0001.1.v3.1 annot-version=v3.1	-25.1429	0.19489	32671.1	313	15	1	4	1	7	17	0.411765	1.58086	1	4
c576	c576.a1	c576.a1.a1	Mapoly0010s0196.1.p	pacid=33022090 transcript=Mapoly0010s0196.1 locus=Mapoly0010s0196 ID=Mapoly0010s0196.1.v3.1 annot-version=v3.1	-41.2184	0.15318	36673.5	346	21	21	5	5	8	12	0.666667	3.64159	2	6
c576	c576.a1	c576.a1.a2	Mapoly0010s0196.2.p	pacid=33022091 transcript=Mapoly0010s0196.2 locus=Mapoly0010s0196 ID=Mapoly0010s0196.2.v3.1 annot-version=v3.1	-41.2184	0.15452	36375.3	343	21	21	5	5	8	12	0.666667	3.64159	2	6
c577	c577.a1	c577.a1.a1	Mapoly0003s0132.1.p	pacid=33009947 transcript=Mapoly0003s0132.1 locus=Mapoly0003s0132 ID=Mapoly0003s0132.1.v3.1 annot-version=v3.1	-56.1276	0.29688	27057.9	256	21	21	7	7	10	12	0.833333	5.81292	1	5
c578	c578.a1	c578.a1.a1	Mapoly0073s0080.1.p	pacid=33005790 transcript=Mapoly0073s0080.1 locus=Mapoly0073s0080 ID=Mapoly0073s0080.1.v3.1 annot-version=v3.1	-49.758	0.25092	28956.9	271	21	21	6	6	7	13	0.538462	2.45511	1	6
c579	c579.a1	c579.a1.a1	Mapoly0020s0136.1.p	pacid=33004257 transcript=Mapoly0020s0136.1 locus=Mapoly0020s0136 ID=Mapoly0020s0136.1.v3.1 annot-version=v3.1	-48.7462	0.32394	31211.4	284	20	20	6	6	7	15	0.466667	1.92864	1	7
c580	c580.a1	c580.a1.a1	Mapoly0065s0007.1.p	pacid=33004432 transcript=Mapoly0065s0007.1 locus=Mapoly0065s0007 ID=Mapoly0065s0007.1.v3.1 annot-version=v3.1	-39.4268	0.24907	28255.8	269	20	20	6	6	7	12	0.583333	2.83119	1	6
c581	c581.a1	c581.a1.a1	Mapoly0132s0046.1.p	pacid=33008762 transcript=Mapoly0132s0046.1 locus=Mapoly0132s0046 ID=Mapoly0132s0046.1.v3.1 annot-version=v3.1	-53.7649	0.10881	98662.6	919	20	20	7	7	7	60	0.116667	0.308177	1	6
c582	c582.a1	c582.a1.a1	Mapoly0063s0024.1.p	pacid=33008931 transcript=Mapoly0063s0024.1 locus=Mapoly0063s0024 ID=Mapoly0063s0024.1.v3.1 annot-version=v3.1	-36.6225	0.38065	16680.5	155	19	5	5	3	7	8	0.875	6.49894	1	8
c582	c582.a2	c582.a2.a1	Mapoly0063s0019.1.p	pacid=33009019 transcript=Mapoly0063s0019.1 locus=Mapoly0063s0019 ID=Mapoly0063s0019.1.v3.1 annot-version=v3.1	-26.0257	0.30968	16619.3	155	26	12	4	2	5	10	0.5	2.16228	1	9
c583	c583.a1	c583.a1.a1	Mapoly0072s0010.1.p	pacid=33008589 transcript=Mapoly0072s0010.1 locus=Mapoly0072s0010 ID=Mapoly0072s0010.1.v3.1 annot-version=v3.1	-37.4568	0.2568	36865	331	19	19	6	6	8	18	0.444444	1.78256	1	5
c584	c584.a1	c584.a1.a1	Mapoly0104s0015.1.p	pacid=33012524 transcript=Mapoly0104s0015.1 locus=Mapoly0104s0015 ID=Mapoly0104s0015.1.v3.1 annot-version=v3.1	-39.1091	0.30836	38613	347	18	18	7	7	7	12	0.583333	2.83119	1	9
c585	c585.a1	c585.a1.a1	Mapoly0130s0033.1.p	pacid=33010840 transcript=Mapoly0130s0033.1 locus=Mapoly0130s0033 ID=Mapoly0130s0033.1.v3.1 annot-version=v3.1	-50.9832	0.20181	47146	441	17	17	7	7	8	19	0.421053	1.63665	1	6
c586	c586.a1	c586.a1.a1	Mapoly0023s0163.1.p	pacid=33014063 transcript=Mapoly0023s0163.1 locus=Mapoly0023s0163 ID=Mapoly0023s0163.1.v3.1 annot-version=v3.1	-47.0892	0.27215	35233.8	316	16	16	6	6	7	11	0.636364	3.32876	2	6
c586	c586.a1	c586.a1.a2	Mapoly0023s0163.2.p	pacid=33014064 transcript=Mapoly0023s0163.2 locus=Mapoly0023s0163 ID=Mapoly0023s0163.2.v3.1 annot-version=v3.1	-47.0892	0.28571	33489	301	16	16	6	6	7	10	0.7	4.01187	2	6
c587	c587.a1	c587.a1.a1	Mapoly0043s0135.1.p	pacid=33021234 transcript=Mapoly0043s0135.1 locus=Mapoly0043s0135 ID=Mapoly0043s0135.1.v3.1 annot-version=v3.1	-28.431	0.40523	17540.5	153	16	16	5	5	8	7	1.14286	12.895	2	5
c587	c587.a1	c587.a1.a2	Mapoly0124s0041.1.p	pacid=33012668 transcript=Mapoly0124s0041.1 locus=Mapoly0124s0041 ID=Mapoly0124s0041.1.v3.1 annot-version=v3.1	-28.431	0.40523	17540.5	153	16	16	5	5	8	7	1.14286	12.895	2	5
c588	c588.a1	c588.a1.a1	Mapoly0010s0119.1.p	pacid=33022049 transcript=Mapoly0010s0119.1 locus=Mapoly0010s0119 ID=Mapoly0010s0119.1.v3.1 annot-version=v3.1	-40.5783	0.17276	55689.4	492	16	16	7	7	7	22	0.318182	1.08057	1	3
c589	c589.a1	c589.a1.a1	Mapoly0043s0053.1.p	pacid=33021088 transcript=Mapoly0043s0053.1 locus=Mapoly0043s0053 ID=Mapoly0043s0053.1.v3.1 annot-version=v3.1	-21.4628	0.21843	31240	293	16	16	5	5	9	10	0.9	6.94328	1	6
c590	c590.a1	c590.a1.a1	Mapoly0067s0040.1.p	pacid=33019825 transcript=Mapoly0067s0040.1 locus=Mapoly0067s0040 ID=Mapoly0067s0040.1.v3.1 annot-version=v3.1	-46.7834	0.31915	34504	329	15	15	7	7	7	8	0.875	6.49894	1	4
c591	c591.a1	c591.a1.a1	Mapoly0188s0017.1.p	pacid=33024319 transcript=Mapoly0188s0017.1 locus=Mapoly0188s0017 ID=Mapoly0188s0017.1.v3.1 annot-version=v3.1	-31.1141	0.14493	51128.7	483	15	15	6	6	7	16	0.4375	1.73842	1	8
c592	c592.a1	c592.a1.a1	Mapoly0004s0295.1.p	pacid=33015937 transcript=Mapoly0004s0295.1 locus=Mapoly0004s0295 ID=Mapoly0004s0295.1.v3.1 annot-version=v3.1	-38.5198	0.21462	45923.4	424	14	14	7	7	7	18	0.388889	1.44844	1	3
c593	c593.a1	c593.a1.a1	Mapoly0015s0157.1.p	pacid=33019547 transcript=Mapoly0015s0157.1 locus=Mapoly0015s0157 ID=Mapoly0015s0157.1.v3.1 annot-version=v3.1	-35.2511	0.27879	35335.7	330	14	14	7	7	7	12	0.583333	2.83119	1	7
c594	c594.a1	c594.a1.a1	Mapoly0062s0067.1.p	pacid=33016727 transcript=Mapoly0062s0067.1 locus=Mapoly0062s0067 ID=Mapoly0062s0067.1.v3.1 annot-version=v3.1	-33.4101	0.1199	88311.5	784	14	14	7	7	7	43	0.162791	0.454758	1	6
c595	c595.a1	c595.a1.a1	Mapoly0013s0012.1.p	pacid=33012499 transcript=Mapoly0013s0012.1 locus=Mapoly0013s0012 ID=Mapoly0013s0012.1.v3.1 annot-version=v3.1	-37.4359	0.10139	85105	789	13	13	7	7	7	31	0.225806	0.681924	2	7
c595	c595.a1	c595.a1.a2	Mapoly0013s0012.2.p	pacid=33012500 transcript=Mapoly0013s0012.2 locus=Mapoly0013s0012 ID=Mapoly0013s0012.2.v3.1 annot-version=v3.1	-37.4359	0.10738	79924.3	745	13	13	7	7	7	28	0.25	0.778279	2	7
c596	c596.a1	c596.a1.a1	Mapoly0058s0025.1.p	pacid=33022946 transcript=Mapoly0058s0025.1 locus=Mapoly0058s0025 ID=Mapoly0058s0025.1.v3.1 annot-version=v3.1	-42.012	0.13366	63609.9	606	13	13	7	7	7	27	0.259259	0.8166	1	6
c597	c597.a1	c597.a1.a1	Mapoly0001s0334.1.p	pacid=33020287 transcript=Mapoly0001s0334.1 locus=Mapoly0001s0334 ID=Mapoly0001s0334.1.v3.1 annot-version=v3.1	-41.2033	0.28819	30962.2	288	10	10	6	6	7	16	0.4375	1.73842	1	2
c598	c598.a1	c598.a1.a1	Mapoly0052s0054.1.p	pacid=33026767 transcript=Mapoly0052s0054.1 locus=Mapoly0052s0054 ID=Mapoly0052s0054.1.v3.1 annot-version=v3.1	-40.9986	0.16236	58147	542	9	9	7	7	7	26	0.269231	0.858792	1	3
c599	c599.a1	c599.a1.a1	Mapoly0008s0043.1.p	pacid=33026328 transcript=Mapoly0008s0043.1 locus=Mapoly0008s0043 ID=Mapoly0008s0043.1.v3.1 annot-version=v3.1	-41.8788	0.32026	16950	153	55	55	5	5	8	6	1.33333	20.5443	1	9
c600	c600.a1	c600.a1.a1	Mapoly0009s0050.1.p	pacid=33017220 transcript=Mapoly0009s0050.1 locus=Mapoly0009s0050 ID=Mapoly0009s0050.1.v3.1 annot-version=v3.1	-58.0469	0.19956	49938	451	47	47	6	6	7	18	0.388889	1.44844	1	9
c601	c601.a1	c601.a1.a1	Mapoly0084s0065.1.p	pacid=33025735 transcript=Mapoly0084s0065.1 locus=Mapoly0084s0065 ID=Mapoly0084s0065.1.v3.1 annot-version=v3.1	-39.1233	0.12476	56657.8	529	44	44	4	4	7	11	0.636364	3.32876	1	9
c602	c602.a1	c602.a1.a1	Mapoly0014s0106.1.p	pacid=33015255 transcript=Mapoly0014s0106.1 locus=Mapoly0014s0106 ID=Mapoly0014s0106.1.v3.1 annot-version=v3.1	-34.3063	0.41176	14643.8	136	43	43	4	4	8	5	1.6	38.8107	1	9
c603	c603.a1	c603.a1.a1	Mapoly0061s0098.1.p	pacid=33026073 transcript=Mapoly0061s0098.1 locus=Mapoly0061s0098 ID=Mapoly0061s0098.1.v3.1 annot-version=v3.1	-32.7838	0.22449	26055.2	245	40	40	4	4	9	5	1.8	62.0957	1	9
c604	c604.a1	c604.a1.a1	Mapoly0105s0050.1.p	pacid=33016156 transcript=Mapoly0105s0050.1 locus=Mapoly0105s0050 ID=Mapoly0105s0050.1.v3.1 annot-version=v3.1	-37.6219	0.07988	105622	989	38	38	6	6	8	31	0.258065	0.811609	4	9
c604	c604.a1	c604.a1.a2	Mapoly0105s0050.2.p	pacid=33016157 transcript=Mapoly0105s0050.2 locus=Mapoly0105s0050 ID=Mapoly0105s0050.2.v3.1 annot-version=v3.1	-37.6219	0.07988	105622	989	38	38	6	6	8	31	0.258065	0.811609	4	9
c604	c604.a1	c604.a1.a3	Mapoly0105s0050.3.p	pacid=33016158 transcript=Mapoly0105s0050.3 locus=Mapoly0105s0050 ID=Mapoly0105s0050.3.v3.1 annot-version=v3.1	-37.6219	0.08012	104975	986	38	38	6	6	8	31	0.258065	0.811609	4	9
c604	c604.a1	c604.a1.a4	Mapoly0105s0050.4.p	pacid=33016159 transcript=Mapoly0105s0050.4 locus=Mapoly0105s0050 ID=Mapoly0105s0050.4.v3.1 annot-version=v3.1	-37.6219	0.08103	103859	975	38	38	6	6	8	31	0.258065	0.811609	4	9
c605	c605.a1	c605.a1.a1	Mapoly0016s0137.1.p	pacid=33027152 transcript=Mapoly0016s0137.1 locus=Mapoly0016s0137 ID=Mapoly0016s0137.1.v3.1 annot-version=v3.1	-42.5556	0.18783	41726	378	38	10	6	2	8	15	0.533333	2.41455	1	9
c605	c605.a2	c605.a2.a1	Mapoly0134s0041.1.p	pacid=33025829 transcript=Mapoly0134s0041.1 locus=Mapoly0134s0041 ID=Mapoly0134s0041.1.v3.1 annot-version=v3.1	-29.1059	0.19312	41691.1	378	30	2	6	2	8	15	0.533333	2.41455	1	9
c606	c606.a1	c606.a1.a1	Mapoly0069s0079.1.p	pacid=33018839 transcript=Mapoly0069s0079.1 locus=Mapoly0069s0079 ID=Mapoly0069s0079.1.v3.1 annot-version=v3.1	-55.3215	0.39035	24639.8	228	38	38	6	6	8	12	0.666667	3.64159	1	9
c607	c607.a1	c607.a1.a1	Mapoly0031s0092.1.p	pacid=33022802 transcript=Mapoly0031s0092.1 locus=Mapoly0031s0092 ID=Mapoly0031s0092.1.v3.1 annot-version=v3.1	-45.9172	0.54225	15827	142	37	37	6	6	7	7	1	9	1	9
c608	c608.a1	c608.a1.a1	Mapoly0016s0036.1.p	pacid=33027142 transcript=Mapoly0016s0036.1 locus=Mapoly0016s0036 ID=Mapoly0016s0036.1.v3.1 annot-version=v3.1	-38.8503	0.17054	42541.1	387	35	35	6	6	7	12	0.583333	2.83119	1	9
c609	c609.a1	c609.a1.a1	Mapoly0112s0025.1.p	pacid=33012627 transcript=Mapoly0112s0025.1 locus=Mapoly0112s0025 ID=Mapoly0112s0025.1.v3.1 annot-version=v3.1	-39.5565	0.35354	20590.7	198	35	35	5	5	8	7	1.14286	12.895	1	9
c610	c610.a1	c610.a1.a1	Mapoly0136s0029.1.p	pacid=33003648 transcript=Mapoly0136s0029.1 locus=Mapoly0136s0029 ID=Mapoly0136s0029.1.v3.1 annot-version=v3.1	-32.2807	0.18685	31860.1	289	33	33	5	5	8	12	0.666667	3.64159	1	9
c611	c611.a1	c611.a1.a1	Mapoly0078s0058.1.p	pacid=33010768 transcript=Mapoly0078s0058.1 locus=Mapoly0078s0058 ID=Mapoly0078s0058.1.v3.1 annot-version=v3.1	-26.4826	0.27059	18262.5	170	33	33	3	3	7	5	1.4	24.1189	1	8
c612	c612.a1	c612.a1.a1	Mapoly0084s0009.1.p	pacid=33025639 transcript=Mapoly0084s0009.1 locus=Mapoly0084s0009 ID=Mapoly0084s0009.1.v3.1 annot-version=v3.1	-41.4754	0.34031	19847.4	191	33	33	5	5	7	5	1.4	24.1189	1	9
c613	c613.a1	c613.a1.a1	Mapoly0003s0247.1.p	pacid=33009873 transcript=Mapoly0003s0247.1 locus=Mapoly0003s0247 ID=Mapoly0003s0247.1.v3.1 annot-version=v3.1	-31.2742	0.32061	14007.5	131	32	32	4	4	6	4	1.5	30.6228	1	9
c614	c614.a1	c614.a1.a1	Mapoly0072s0046.1.p	pacid=33008555 transcript=Mapoly0072s0046.1 locus=Mapoly0072s0046 ID=Mapoly0072s0046.1.v3.1 annot-version=v3.1	-28.0459	0.13694	35128.1	314	32	32	4	4	7	6	1.16667	13.678	1	8
c615	c615.a1	c615.a1.a1	Mapoly0104s0022.1.p	pacid=33012577 transcript=Mapoly0104s0022.1 locus=Mapoly0104s0022 ID=Mapoly0104s0022.1.v3.1 annot-version=v3.1	-37.7427	0.07881	106194	939	32	32	6	6	7	38	0.184211	0.528307	1	9
c616	c616.a1	c616.a1.a1	Mapoly0146s0012.1.p	pacid=33005443 transcript=Mapoly0146s0012.1 locus=Mapoly0146s0012 ID=Mapoly0146s0012.1.v3.1 annot-version=v3.1	-45.3755	0.27711	17254.9	166	32	32	5	5	6	10	0.6	2.98107	1	9
c617	c617.a1	c617.a1.a1	Mapoly0001s0479.1.p	pacid=33020257 transcript=Mapoly0001s0479.1 locus=Mapoly0001s0479 ID=Mapoly0001s0479.1.v3.1 annot-version=v3.1	-44.5331	0.22814	29462.5	263	28	28	6	6	7	9	0.777778	4.99484	2	9
c617	c617.a1	c617.a1.a2	Mapoly0001s0479.2.p	pacid=33020258 transcript=Mapoly0001s0479.2 locus=Mapoly0001s0479 ID=Mapoly0001s0479.2.v3.1 annot-version=v3.1	-44.5331	0.22814	29462.5	263	28	28	6	6	7	9	0.777778	4.99484	2	9
c618	c618.a1	c618.a1.a1	Mapoly0047s0045.1.p	pacid=33013932 transcript=Mapoly0047s0045.1 locus=Mapoly0047s0045 ID=Mapoly0047s0045.1.v3.1 annot-version=v3.1	-32.8202	0.42857	14344.2	133	31	31	3	3	7	3	2.33333	214.443	1	9
c619	c619.a1	c619.a1.a1	Mapoly0061s0100.1.p	pacid=33026069 transcript=Mapoly0061s0100.1 locus=Mapoly0061s0100 ID=Mapoly0061s0100.1.v3.1 annot-version=v3.1	-45.6464	0.25185	29573.3	270	30	30	6	6	8	13	0.615385	3.12463	1	9
c620	c620.a1	c620.a1.a1	Mapoly0064s0090.1.p	pacid=33013493 transcript=Mapoly0064s0090.1 locus=Mapoly0064s0090 ID=Mapoly0064s0090.1.v3.1 annot-version=v3.1	-32.1993	0.2834	26086.4	247	31	31	5	5	7	9	0.777778	4.99484	1	9
c621	c621.a1	c621.a1.a1	Mapoly0092s0049.1.p	pacid=33025470 transcript=Mapoly0092s0049.1 locus=Mapoly0092s0049 ID=Mapoly0092s0049.1.v3.1 annot-version=v3.1	-31.8185	0.22917	26755.8	240	31	31	4	4	7	8	0.875	6.49894	1	9
c622	c622.a1	c622.a1.a1	Mapoly0031s0078.1.p	pacid=33022683 transcript=Mapoly0031s0078.1 locus=Mapoly0031s0078 ID=Mapoly0031s0078.1.v3.1 annot-version=v3.1	-36.7485	0.25112	25403.9	223	30	30	5	5	6	5	1.2	14.8489	1	9
c623	c623.a1	c623.a1.a1	Mapoly0021s0067.1.p	pacid=33007876 transcript=Mapoly0021s0067.1 locus=Mapoly0021s0067 ID=Mapoly0021s0067.1.v3.1 annot-version=v3.1	-36.7442	0.1528	55402.3	517	29	29	5	5	6	10	0.6	2.98107	1	9
c624	c624.a1	c624.a1.a1	Mapoly0160s0031.1.p	pacid=33018601 transcript=Mapoly0160s0031.1 locus=Mapoly0160s0031 ID=Mapoly0160s0031.1.v3.1 annot-version=v3.1	-26.2512	0.18712	35462.5	326	29	29	5	5	6	12	0.5	2.16228	1	9
c625	c625.a1	c625.a1.a1	Mapoly0188s0010.1.p	pacid=33024313 transcript=Mapoly0188s0010.1 locus=Mapoly0188s0010 ID=Mapoly0188s0010.1.v3.1 annot-version=v3.1	-37.0566	0.25248	21568.9	202	29	29	5	5	8	6	1.33333	20.5443	1	8
c626	c626.a1	c626.a1.a1	Mapoly0151s0042.1.p	pacid=33008065 transcript=Mapoly0151s0042.1 locus=Mapoly0151s0042 ID=Mapoly0151s0042.1.v3.1 annot-version=v3.1	-49.8696	0.1733	41731.2	427	28	28	5	5	7	9	0.777778	4.99484	2	9
c626	c626.a1	c626.a1.a2	Mapoly0151s0042.2.p	pacid=33008066 transcript=Mapoly0151s0042.2 locus=Mapoly0151s0042 ID=Mapoly0151s0042.2.v3.1 annot-version=v3.1	-49.8696	0.1733	41731.2	427	28	28	5	5	7	9	0.777778	4.99484	2	9
c627	c627.a1	c627.a1.a1	Mapoly0061s0071.1.p	pacid=33026002 transcript=Mapoly0061s0071.1 locus=Mapoly0061s0071 ID=Mapoly0061s0071.1.v3.1 annot-version=v3.1	-33.385	0.46364	12072.4	110	28	28	6	6	7	6	1.16667	13.678	1	6
c628	c628.a1	c628.a1.a1	Mapoly0095s0019.1.p	pacid=33008816 transcript=Mapoly0095s0019.1 locus=Mapoly0095s0019 ID=Mapoly0095s0019.1.v3.1 annot-version=v3.1	-38.5198	0.50336	16224.8	149	28	28	6	6	6	7	0.857143	6.19686	1	9
c629	c629.a1	c629.a1.a1	Mapoly0106s0019.1.p	pacid=33017313 transcript=Mapoly0106s0019.1 locus=Mapoly0106s0019 ID=Mapoly0106s0019.1.v3.1 annot-version=v3.1	-26.049	0.37584	16548.4	149	28	28	4	4	6	2	3	999	1	9
c630	c630.a1	c630.a1.a1	Mapoly0007s0216.1.p	pacid=33022249 transcript=Mapoly0007s0216.1 locus=Mapoly0007s0216 ID=Mapoly0007s0216.1.v3.1 annot-version=v3.1	-31.0652	0.2008	27850.2	249	27	27	5	5	7	9	0.777778	4.99484	1	9
c631	c631.a1	c631.a1.a1	Mapoly0014s0108.1.p	pacid=33015375 transcript=Mapoly0014s0108.1 locus=Mapoly0014s0108 ID=Mapoly0014s0108.1.v3.1 annot-version=v3.1	-47.986	0.39053	18575.9	169	27	27	6	6	8	8	1	9	1	6
c632	c632.a1	c632.a1.a1	Mapoly0044s0081.1.p	pacid=33012908 transcript=Mapoly0044s0081.1 locus=Mapoly0044s0081 ID=Mapoly0044s0081.1.v3.1 annot-version=v3.1	-35.7644	0.41322	13267.8	121	27	27	5	5	8	7	1.14286	12.895	1	7
c633	c633.a1	c633.a1.a1	Mapoly0079s0043.1.p	pacid=33012150 transcript=Mapoly0079s0043.1 locus=Mapoly0079s0043 ID=Mapoly0079s0043.1.v3.1 annot-version=v3.1	-30.6585	0.46324	14760	136	26	26	5	5	7	6	1.16667	13.678	1	9
c634	c634.a1	c634.a1.a1	Mapoly0012s0162.1.p	pacid=33017752 transcript=Mapoly0012s0162.1 locus=Mapoly0012s0162 ID=Mapoly0012s0162.1.v3.1 annot-version=v3.1	-39.5959	0.2766	30486.4	282	26	26	6	6	7	15	0.466667	1.92864	1	9
c635	c635.a1	c635.a1.a1	Mapoly0090s0072.1.p	pacid=33014328 transcript=Mapoly0090s0072.1 locus=Mapoly0090s0072 ID=Mapoly0090s0072.1.v3.1 annot-version=v3.1	-47.0806	0.3869	18337.3	168	26	26	6	6	7	6	1.16667	13.678	1	9
c636	c636.a1	c636.a1.a1	Mapoly0052s0129.1.p	pacid=33026779 transcript=Mapoly0052s0129.1 locus=Mapoly0052s0129 ID=Mapoly0052s0129.1.v3.1 annot-version=v3.1	-47.6295	0.51754	12618.5	114	25	25	6	6	8	3	2.66667	463.159	2	6
c636	c636.a1	c636.a1.a2	Mapoly0052s0129.2.p	pacid=33026780 transcript=Mapoly0052s0129.2 locus=Mapoly0052s0129 ID=Mapoly0052s0129.2.v3.1 annot-version=v3.1	-47.6295	0.51754	12618.5	114	25	25	6	6	8	3	2.66667	463.159	2	6
c637	c637.a1	c637.a1.a1	Mapoly0040s0024.1.p	pacid=33020753 transcript=Mapoly0040s0024.1 locus=Mapoly0040s0024 ID=Mapoly0040s0024.1.v3.1 annot-version=v3.1	-29.7381	0.3662	15537.4	142	25	25	4	4	7	5	1.4	24.1189	1	9
c638	c638.a1	c638.a1.a1	Mapoly0041s0062.1.p	pacid=33004989 transcript=Mapoly0041s0062.1 locus=Mapoly0041s0062 ID=Mapoly0041s0062.1.v3.1 annot-version=v3.1	-46.7631	0.51592	16150.1	157	25	25	4	4	8	5	1.6	38.8107	1	5
c639	c639.a1	c639.a1.a1	Mapoly0047s0014.1.p	pacid=33013933 transcript=Mapoly0047s0014.1 locus=Mapoly0047s0014 ID=Mapoly0047s0014.1.v3.1 annot-version=v3.1	-56.5891	0.25145	37309	346	25	25	6	6	7	7	1	9	1	9
c640	c640.a1	c640.a1.a1	Mapoly0075s0048.1.p	pacid=33018519 transcript=Mapoly0075s0048.1 locus=Mapoly0075s0048 ID=Mapoly0075s0048.1.v3.1 annot-version=v3.1	-44.8227	0.26332	35758	319	25	25	6	6	7	11	0.636364	3.32876	1	9
c641	c641.a1	c641.a1.a1	Mapoly0111s0017.1.p	pacid=33009469 transcript=Mapoly0111s0017.1 locus=Mapoly0111s0017 ID=Mapoly0111s0017.1.v3.1 annot-version=v3.1	-28.9059	0.25225	11278.8	111	25	25	3	3	6	4	1.5	30.6228	1	9
c642	c642.a1	c642.a1.a1	Mapoly0012s0037.1.p	pacid=33017543 transcript=Mapoly0012s0037.1 locus=Mapoly0012s0037 ID=Mapoly0012s0037.1.v3.1 annot-version=v3.1	-29.7305	0.14947	51078.6	475	24	24	6	6	6	22	0.272727	0.873817	1	9
c643	c643.a1	c643.a1.a1	Mapoly0029s0034.1.p	pacid=33014761 transcript=Mapoly0029s0034.1 locus=Mapoly0029s0034 ID=Mapoly0029s0034.1.v3.1 annot-version=v3.1	-29.945	0.3545	21355.9	189	24	24	5	5	6	9	0.666667	3.64159	1	9
c644	c644.a1	c644.a1.a1	Mapoly0022s0134.1.p	pacid=33010964 transcript=Mapoly0022s0134.1 locus=Mapoly0022s0134 ID=Mapoly0022s0134.1.v3.1 annot-version=v3.1	-31.9634	0.25781	27095.2	256	22	22	5	5	6	7	0.857143	6.19686	2	8
c644	c644.a1	c644.a1.a2	Mapoly0022s0134.2.p	pacid=33010965 transcript=Mapoly0022s0134.2 locus=Mapoly0022s0134 ID=Mapoly0022s0134.2.v3.1 annot-version=v3.1	-31.9634	0.25781	27095.2	256	22	22	5	5	6	7	0.857143	6.19686	2	8
c645	c645.a1	c645.a1.a1	Mapoly0115s0028.1.p	pacid=33007367 transcript=Mapoly0115s0028.1 locus=Mapoly0115s0028 ID=Mapoly0115s0028.1.v3.1 annot-version=v3.1	-48.2231	0.26629	38713	353	22	22	6	6	6	14	0.428571	1.6827	1	9
c646	c646.a1	c646.a1.a1	Mapoly0167s0012.1.p	pacid=33019727 transcript=Mapoly0167s0012.1 locus=Mapoly0167s0012 ID=Mapoly0167s0012.1.v3.1 annot-version=v3.1	-43.8032	0.26786	29798.4	280	22	22	5	5	6	16	0.375	1.37137	1	8
c647	c647.a1	c647.a1.a1	Mapoly0175s0004.1.p	pacid=33026953 transcript=Mapoly0175s0004.1 locus=Mapoly0175s0004 ID=Mapoly0175s0004.1.v3.1 annot-version=v3.1	-44.8957	0.45755	23105.6	212	22	22	6	6	6	10	0.6	2.98107	1	9
c648	c648.a1	c648.a1.a1	Mapoly0007s0262.1.p	pacid=33022356 transcript=Mapoly0007s0262.1 locus=Mapoly0007s0262 ID=Mapoly0007s0262.1.v3.1 annot-version=v3.1	-41.2295	0.28151	26014.2	238	21	21	5	5	9	9	1	9	1	6
c649	c649.a1	c649.a1.a1	Mapoly0087s0068.1.p	pacid=33025544 transcript=Mapoly0087s0068.1 locus=Mapoly0087s0068 ID=Mapoly0087s0068.1.v3.1 annot-version=v3.1	-44.6764	0.19577	20399.6	189	21	21	5	5	6	2	3	999	1	8
c650	c650.a1	c650.a1.a1	Mapoly0001s0025.1.p	pacid=33020124 transcript=Mapoly0001s0025.1 locus=Mapoly0001s0025 ID=Mapoly0001s0025.1.v3.1 annot-version=v3.1	-51.8361	0.2013	33018	308	20	20	5	5	9	9	1	9	1	6
c651	c651.a1	c651.a1.a1	Mapoly0025s0043.1.p	pacid=33027355 transcript=Mapoly0025s0043.1 locus=Mapoly0025s0043 ID=Mapoly0025s0043.1.v3.1 annot-version=v3.1	-30.8519	0.28571	22519.4	224	20	20	6	6	7	12	0.583333	2.83119	1	5
c652	c652.a1	c652.a1.a1	Mapoly0140s0022.1.p	pacid=33006375 transcript=Mapoly0140s0022.1 locus=Mapoly0140s0022 ID=Mapoly0140s0022.1.v3.1 annot-version=v3.1	-30.9511	0.34028	15402.6	144	20	20	4	4	7	7	1	9	1	5
c653	c653.a1	c653.a1.a1	Mapoly0120s0047.1.p	pacid=33019647 transcript=Mapoly0120s0047.1 locus=Mapoly0120s0047 ID=Mapoly0120s0047.1.v3.1 annot-version=v3.1	-43.3962	0.14468	53571.9	470	19	19	6	6	7	18	0.388889	1.44844	3	4
c653	c653.a1	c653.a1.a2	Mapoly0120s0047.2.p	pacid=33019648 transcript=Mapoly0120s0047.2 locus=Mapoly0120s0047 ID=Mapoly0120s0047.2.v3.1 annot-version=v3.1	-43.3962	0.15179	51202.6	448	19	19	6	6	7	17	0.411765	1.58086	3	4
c653	c653.a1	c653.a1.a3	Mapoly0120s0047.3.p	pacid=33019649 transcript=Mapoly0120s0047.3 locus=Mapoly0120s0047 ID=Mapoly0120s0047.3.v3.1 annot-version=v3.1	-43.3962	0.18231	42555.3	373	19	19	6	6	7	18	0.388889	1.44844	3	4
c654	c654.a1	c654.a1.a1	Mapoly0020s0060.1.p	pacid=33004405 transcript=Mapoly0020s0060.1 locus=Mapoly0020s0060 ID=Mapoly0020s0060.1.v3.1 annot-version=v3.1	-33.1631	0.20505	33460.8	317	19	11	6	4	9	11	0.818182	5.57933	1	9
c654	c654.a2	c654.a2.a1	Mapoly0033s0063.1.p	pacid=33003880 transcript=Mapoly0033s0063.1 locus=Mapoly0033s0063 ID=Mapoly0033s0063.1.v3.1 annot-version=v3.1	-19.1871	0.12975	33509.7	316	15	7	5	3	6	17	0.352941	1.25393	1	8
c655	c655.a1	c655.a1.a1	Mapoly0052s0020.1.p	pacid=33026785 transcript=Mapoly0052s0020.1 locus=Mapoly0052s0020 ID=Mapoly0052s0020.1.v3.1 annot-version=v3.1	-36.287	0.23913	35857.8	322	19	19	6	6	6	22	0.272727	0.873817	1	7
c656	c656.a1	c656.a1.a1	Mapoly0065s0015.1.p	pacid=33004547 transcript=Mapoly0065s0015.1 locus=Mapoly0065s0015 ID=Mapoly0065s0015.1.v3.1 annot-version=v3.1	-41.2915	0.08745	105597	972	19	19	6	6	6	53	0.113208	0.297799	1	8
c657	c657.a1	c657.a1.a1	Mapoly0109s0041.3.p	pacid=33021313 transcript=Mapoly0109s0041.3 locus=Mapoly0109s0041 ID=Mapoly0109s0041.3.v3.1 annot-version=v3.1	-36.9996	0.32673	22320.3	202	19	14	5	3	7	10	0.7	4.01187	1	8
c657	c657.a2	c657.a2.a1	Mapoly0022s0179.1.p	pacid=33010902 transcript=Mapoly0022s0179.1 locus=Mapoly0022s0179 ID=Mapoly0022s0179.1.v3.1 annot-version=v3.1	-22.7577	0.24752	22456.4	202	9	4	4	2	4	12	0.333333	1.15443	2	8
c657	c657.a2	c657.a2.a2	Mapoly0022s0179.2.p	pacid=33010903 transcript=Mapoly0022s0179.2 locus=Mapoly0022s0179 ID=Mapoly0022s0179.2.v3.1 annot-version=v3.1	-22.7577	0.24752	22456.4	202	9	4	4	2	4	12	0.333333	1.15443	2	8
c658	c658.a1	c658.a1.a1	Mapoly0038s0069.1.p	pacid=33004746 transcript=Mapoly0038s0069.1 locus=Mapoly0038s0069 ID=Mapoly0038s0069.1.v3.1 annot-version=v3.1	-31.996	0.24093	42224.4	386	18	18	6	6	6	13	0.461538	1.89427	3	8
c658	c658.a1	c658.a1.a2	Mapoly0038s0069.2.p	pacid=33004747 transcript=Mapoly0038s0069.2 locus=Mapoly0038s0069 ID=Mapoly0038s0069.2.v3.1 annot-version=v3.1	-31.996	0.29524	34248.1	315	18	18	6	6	6	10	0.6	2.98107	3	8
c658	c658.a1	c658.a1.a3	Mapoly0038s0069.3.p	pacid=33004748 transcript=Mapoly0038s0069.3 locus=Mapoly0038s0069 ID=Mapoly0038s0069.3.v3.1 annot-version=v3.1	-31.996	0.29524	34248.1	315	18	18	6	6	6	10	0.6	2.98107	3	8
c659	c659.a1	c659.a1.a1	Mapoly0023s0156.1.p	pacid=33014276 transcript=Mapoly0023s0156.1 locus=Mapoly0023s0156 ID=Mapoly0023s0156.1.v3.1 annot-version=v3.1	-19.2325	0.43478	9910.15	92	18	18	4	4	6	6	1	9	1	6
c660	c660.a1	c660.a1.a1	Mapoly0057s0026.1.p	pacid=33011836 transcript=Mapoly0057s0026.1 locus=Mapoly0057s0026 ID=Mapoly0057s0026.1.v3.1 annot-version=v3.1	-28.7627	0.39394	17307.1	165	18	18	6	6	6	10	0.6	2.98107	1	9
c661	c661.a1	c661.a1.a1	Mapoly0025s0039.1.p	pacid=33027327 transcript=Mapoly0025s0039.1 locus=Mapoly0025s0039 ID=Mapoly0025s0039.1.v3.1 annot-version=v3.1	-31.0165	0.29778	22722.3	225	17	16	6	5	7	13	0.538462	2.45511	1	4
c661	c661.a2	c661.a2.a1	Mapoly0025s0038.1.p	pacid=33027247 transcript=Mapoly0025s0038.1 locus=Mapoly0025s0038 ID=Mapoly0025s0038.1.v3.1 annot-version=v3.1	-37.2439	0.19574	23805.9	235	15	14	5	4	6	14	0.428571	1.6827	1	4
c662	c662.a1	c662.a1.a1	Mapoly0118s0037.1.p	pacid=33019608 transcript=Mapoly0118s0037.1 locus=Mapoly0118s0037 ID=Mapoly0118s0037.1.v3.1 annot-version=v3.1	-29.0115	0.30319	21053.6	188	17	17	5	5	6	7	0.857143	6.19686	1	6
c663	c663.a1	c663.a1.a1	Mapoly0050s0059.1.p	pacid=33006254 transcript=Mapoly0050s0059.1 locus=Mapoly0050s0059 ID=Mapoly0050s0059.1.v3.1 annot-version=v3.1	-37.4651	0.28716	31977.9	296	16	16	6	6	7	13	0.538462	2.45511	3	7
c663	c663.a1	c663.a1.a2	Mapoly0050s0059.2.p	pacid=33006255 transcript=Mapoly0050s0059.2 locus=Mapoly0050s0059 ID=Mapoly0050s0059.2.v3.1 annot-version=v3.1	-37.4651	0.39352	23563.4	216	16	16	6	6	7	9	0.777778	4.99484	3	7
c663	c663.a1	c663.a1.a3	Mapoly0050s0059.3.p	pacid=33006256 transcript=Mapoly0050s0059.3 locus=Mapoly0050s0059 ID=Mapoly0050s0059.3.v3.1 annot-version=v3.1	-37.4651	0.39352	23563.4	216	16	16	6	6	7	9	0.777778	4.99484	3	7
c664	c664.a1	c664.a1.a1	Mapoly0004s0140.1.p	pacid=33015692 transcript=Mapoly0004s0140.1 locus=Mapoly0004s0140 ID=Mapoly0004s0140.1.v3.1 annot-version=v3.1	-19.2947	0.21739	22597.6	207	16	16	4	4	6	6	1	9	1	6
c665	c665.a1	c665.a1.a1	Mapoly0007s0041.1.p	pacid=33022382 transcript=Mapoly0007s0041.1 locus=Mapoly0007s0041 ID=Mapoly0007s0041.1.v3.1 annot-version=v3.1	-39.7817	0.27049	39423.1	366	16	16	6	6	6	12	0.5	2.16228	1	6
c666	c666.a1	c666.a1.a1	Mapoly0066s0089.1.p	pacid=33005899 transcript=Mapoly0066s0089.1 locus=Mapoly0066s0089 ID=Mapoly0066s0089.1.v3.1 annot-version=v3.1	-56.4098	0.23851	36870	348	16	16	6	6	8	7	1.14286	12.895	1	5
c667	c667.a1	c667.a1.a1	Mapoly0082s0039.1.p	pacid=33004684 transcript=Mapoly0082s0039.1 locus=Mapoly0082s0039 ID=Mapoly0082s0039.1.v3.1 annot-version=v3.1	-26.9031	0.35616	15094.7	146	16	16	5	5	6	8	0.75	4.62341	1	5
c668	c668.a1	c668.a1.a1	Mapoly0160s0023.1.p	pacid=33018599 transcript=Mapoly0160s0023.1 locus=Mapoly0160s0023 ID=Mapoly0160s0023.1.v3.1 annot-version=v3.1	-23.336	0.28141	21947.5	199	16	16	5	5	6	13	0.461538	1.89427	1	5
c669	c669.a1	c669.a1.a1	Mapoly0176s0016.1.p	pacid=33011877 transcript=Mapoly0176s0016.1 locus=Mapoly0176s0016 ID=Mapoly0176s0016.1.v3.1 annot-version=v3.1	-45.9419	0.16041	63513.8	586	16	16	6	6	6	19	0.315789	1.06914	1	6
c670	c670.a1	c670.a1.a1	Mapoly0143s0002.1.p	pacid=33014467 transcript=Mapoly0143s0002.1 locus=Mapoly0143s0002 ID=Mapoly0143s0002.1.v3.1 annot-version=v3.1	-25.7065	0.12646	45732.3	427	15	15	6	6	6	18	0.333333	1.15443	2	9
c670	c670.a1	c670.a1.a2	Mapoly0143s0002.2.p	pacid=33014468 transcript=Mapoly0143s0002.2 locus=Mapoly0143s0002 ID=Mapoly0143s0002.2.v3.1 annot-version=v3.1	-25.7065	0.12646	45732.3	427	15	15	6	6	6	18	0.333333	1.15443	2	9
c671	c671.a1	c671.a1.a1	Mapoly0006s0146.1.p	pacid=33006936 transcript=Mapoly0006s0146.1 locus=Mapoly0006s0146 ID=Mapoly0006s0146.1.v3.1 annot-version=v3.1	-39.1136	0.22699	35066.2	326	15	15	6	6	7	16	0.4375	1.73842	1	6
c672	c672.a1	c672.a1.a1	Mapoly0082s0028.1.p	pacid=33004573 transcript=Mapoly0082s0028.1 locus=Mapoly0082s0028 ID=Mapoly0082s0028.1.v3.1 annot-version=v3.1	-37.0328	0.18327	51412.5	502	15	15	6	6	6	21	0.285714	0.930698	1	6
c673	c673.a1	c673.a1.a1	Mapoly0082s0038.1.p	pacid=33004676 transcript=Mapoly0082s0038.1 locus=Mapoly0082s0038 ID=Mapoly0082s0038.1.v3.1 annot-version=v3.1	-29.0486	0.15805	37764.2	348	15	15	6	6	6	11	0.545455	2.51119	1	7
c674	c674.a1	c674.a1.a1	Mapoly0087s0016.1.p	pacid=33025587 transcript=Mapoly0087s0016.1 locus=Mapoly0087s0016 ID=Mapoly0087s0016.1.v3.1 annot-version=v3.1	-59.0006	0.58046	18037.7	174	15	15	6	6	6	8	0.75	4.62341	1	4
c675	c675.a1	c675.a1.a1	Mapoly0098s0024.1.p	pacid=33020995 transcript=Mapoly0098s0024.1 locus=Mapoly0098s0024 ID=Mapoly0098s0024.1.v3.1 annot-version=v3.1	-44.4795	0.33721	18704.6	172	15	15	6	6	7	10	0.7	4.01187	1	7
c676	c676.a1	c676.a1.a1	Mapoly0121s0007.1.p	pacid=33026853 transcript=Mapoly0121s0007.1 locus=Mapoly0121s0007 ID=Mapoly0121s0007.1.v3.1 annot-version=v3.1	-50.5584	0.41791	22019.2	201	15	15	5	5	7	6	1.16667	13.678	1	4
c677	c677.a1	c677.a1.a1	Mapoly4078s0001.1.p	pacid=33010232 transcript=Mapoly4078s0001.1 locus=Mapoly4078s0001 ID=Mapoly4078s0001.1.v3.1 annot-version=v3.1	-38.8817	0.19407	41117.5	371	15	15	6	6	8	14	0.571429	2.72759	1	5
c678	c678.a1	c678.a1.a1	Mapoly0002s0139.1.p	pacid=33023406 transcript=Mapoly0002s0139.1 locus=Mapoly0002s0139 ID=Mapoly0002s0139.1.v3.1 annot-version=v3.1	-20.6959	0.27632	16570.3	152	14	14	4	4	8	7	1.14286	12.895	1	5
c679	c679.a1	c679.a1.a1	Mapoly0055s0076.1.p	pacid=33010578 transcript=Mapoly0055s0076.1 locus=Mapoly0055s0076 ID=Mapoly0055s0076.1.v3.1 annot-version=v3.1	-29.77	0.27731	26195.8	238	14	14	5	5	7	11	0.636364	3.32876	1	7
c680	c680.a1	c680.a1.a1	Mapoly0074s0051.1.p	pacid=33027684 transcript=Mapoly0074s0051.1 locus=Mapoly0074s0051 ID=Mapoly0074s0051.1.v3.1 annot-version=v3.1	-44.6195	0.20243	52900	494	14	14	6	6	6	27	0.222222	0.668101	1	6
c681	c681.a1	c681.a1.a1	Mapoly0052s0033.1.p	pacid=33026774 transcript=Mapoly0052s0033.1 locus=Mapoly0052s0033 ID=Mapoly0052s0033.1.v3.1 annot-version=v3.1	-28.5809	0.17673	48580	447	12	12	6	6	6	16	0.375	1.37137	1	7
c682	c682.a1	c682.a1.a1	Mapoly0088s0007.1.p	pacid=33012064 transcript=Mapoly0088s0007.1 locus=Mapoly0088s0007 ID=Mapoly0088s0007.1.v3.1 annot-version=v3.1	-33.8621	0.21902	37126.5	347	12	12	6	6	6	20	0.3	0.995262	1	5
c683	c683.a1	c683.a1.a1	Mapoly0135s0038.1.p	pacid=33005212 transcript=Mapoly0135s0038.1 locus=Mapoly0135s0038 ID=Mapoly0135s0038.1.v3.1 annot-version=v3.1	-26.008	0.2766	21539.7	188	12	10	6	4	6	7	0.857143	6.19686	1	7
c683	c683.a2	c683.a2.a1	Mapoly0029s0027.1.p	pacid=33014748 transcript=Mapoly0029s0027.1 locus=Mapoly0029s0027 ID=Mapoly0029s0027.1.v3.1 annot-version=v3.1	-20.536	0.16372	25322.7	226	15	13	4	2	5	9	0.555556	2.59381	1	9
c684	c684.a1	c684.a1.a1	Mapoly0026s0084.1.p	pacid=33024403 transcript=Mapoly0026s0084.1 locus=Mapoly0026s0084 ID=Mapoly0026s0084.1.v3.1 annot-version=v3.1	-29.6102	0.23323	32507.9	313	11	11	6	6	7	12	0.583333	2.83119	2	5
c684	c684.a1	c684.a1.a2	Mapoly0026s0084.2.p	pacid=33024404 transcript=Mapoly0026s0084.2 locus=Mapoly0026s0084 ID=Mapoly0026s0084.2.v3.1 annot-version=v3.1	-29.6102	0.29317	27019.2	249	11	11	6	6	7	12	0.583333	2.83119	2	5
c685	c685.a1	c685.a1.a1	Mapoly0008s0164.1.p	pacid=33026567 transcript=Mapoly0008s0164.1 locus=Mapoly0008s0164 ID=Mapoly0008s0164.1.v3.1 annot-version=v3.1	-33.2499	0.16867	45249.4	415	11	11	5	5	6	11	0.545455	2.51119	1	5
c686	c686.a1	c686.a1.a1	Mapoly0035s0061.1.p	pacid=33026154 transcript=Mapoly0035s0061.1 locus=Mapoly0035s0061 ID=Mapoly0035s0061.1.v3.1 annot-version=v3.1	-31.156	0.08681	91666.2	864	11	11	6	6	6	21	0.285714	0.930698	1	4
c687	c687.a1	c687.a1.a1	Mapoly0056s0141.1.p	pacid=33013079 transcript=Mapoly0056s0141.1 locus=Mapoly0056s0141 ID=Mapoly0056s0141.1.v3.1 annot-version=v3.1	-25.0883	0.27848	34557.1	316	11	11	6	6	6	13	0.461538	1.89427	1	3
c688	c688.a1	c688.a1.a1	Mapoly0190s0014.1.p	pacid=33016240 transcript=Mapoly0190s0014.1 locus=Mapoly0190s0014 ID=Mapoly0190s0014.1.v3.1 annot-version=v3.1	-33.8648	0.049	205477	1898	10	10	6	6	6	74	0.0810811	0.205261	1	5
c689	c689.a1	c689.a1.a1	Mapoly0023s0004.1.p	pacid=33014216 transcript=Mapoly0023s0004.1 locus=Mapoly0023s0004 ID=Mapoly0023s0004.1.v3.1 annot-version=v3.1	-30.2608	0.29032	23906	217	9	9	5	5	6	11	0.545455	2.51119	1	3
c690	c690.a1	c690.a1.a1	Mapoly0048s0016.1.p	pacid=33011391 transcript=Mapoly0048s0016.1 locus=Mapoly0048s0016 ID=Mapoly0048s0016.1.v3.1 annot-version=v3.1	-25.7088	0.1235	63045	583	9	9	6	6	6	22	0.272727	0.873817	1	5
c691	c691.a1	c691.a1.a1	Mapoly0052s0065.1.p	pacid=33026826 transcript=Mapoly0052s0065.1 locus=Mapoly0052s0065 ID=Mapoly0052s0065.1.v3.1 annot-version=v3.1	-22.3963	0.31928	18878.2	166	9	9	5	5	6	8	0.75	4.62341	1	5
c692	c692.a1	c692.a1.a1	Mapoly0016s0016.1.p	pacid=33027170 transcript=Mapoly0016s0016.1 locus=Mapoly0016s0016 ID=Mapoly0016s0016.1.v3.1 annot-version=v3.1	-40.0942	0.07226	95594.5	858	8	8	6	6	6	42	0.142857	0.389495	2	4
c692	c692.a1	c692.a1.a2	Mapoly0016s0016.2.p	pacid=33027171 transcript=Mapoly0016s0016.2 locus=Mapoly0016s0016 ID=Mapoly0016s0016.2.v3.1 annot-version=v3.1	-40.0942	0.07226	95594.5	858	8	8	6	6	6	42	0.142857	0.389495	2	4
c693	c693.a1	c693.a1.a1	Mapoly0014s0058.1.p	pacid=33015537 transcript=Mapoly0014s0058.1 locus=Mapoly0014s0058 ID=Mapoly0014s0058.1.v3.1 annot-version=v3.1	-32.7466	0.19952	45346.4	421	8	8	6	6	6	19	0.315789	1.06914	1	2
c694	c694.a1	c694.a1.a1	Mapoly0075s0013.1.p	pacid=33018515 transcript=Mapoly0075s0013.1 locus=Mapoly0075s0013 ID=Mapoly0075s0013.1.v3.1 annot-version=v3.1	-53.759	0.12602	24573.8	246	7	7	6	6	7	1	7	9999999	2	1
c694	c694.a1	c694.a1.a2	Mapoly0075s0013.2.p	pacid=33018516 transcript=Mapoly0075s0013.2 locus=Mapoly0075s0013 ID=Mapoly0075s0013.2.v3.1 annot-version=v3.1	-53.759	0.14027	22426.6	221	7	7	6	6	7	0	0	0	2	1
c695	c695.a1	c695.a1.a1	Mapoly0001s0499.1.p	pacid=33020298 transcript=Mapoly0001s0499.1 locus=Mapoly0001s0499 ID=Mapoly0001s0499.1.v3.1 annot-version=v3.1	-20.892	0.09446	64876.2	614	6	6	5	5	6	28	0.214286	0.637894	1	4
c696	c696.a1	c696.a1.a1	Mapoly0097s0046.1.p	pacid=33009739 transcript=Mapoly0097s0046.1 locus=Mapoly0097s0046 ID=Mapoly0097s0046.1.v3.1 annot-version=v3.1	-42.2461	0.11837	53143.1	490	44	44	4	4	7	9	0.777778	4.99484	1	9
c697	c697.a1	c697.a1.a1	Mapoly0126s0014.1.p	pacid=33008171 transcript=Mapoly0126s0014.1 locus=Mapoly0126s0014 ID=Mapoly0126s0014.1.v3.1 annot-version=v3.1	-56.1188	0.30729	20756.5	192	37	37	5	5	6	7	0.857143	6.19686	1	9
c698	c698.a1	c698.a1.a1	Mapoly0029s0102.1.p	pacid=33014746 transcript=Mapoly0029s0102.1 locus=Mapoly0029s0102 ID=Mapoly0029s0102.1.v3.1 annot-version=v3.1	-40.4023	0.09639	54433.6	498	35	35	4	4	7	18	0.388889	1.44844	1	9
c699	c699.a1	c699.a1.a1	Mapoly0037s0119.1.p	pacid=33008415 transcript=Mapoly0037s0119.1 locus=Mapoly0037s0119 ID=Mapoly0037s0119.1.v3.1 annot-version=v3.1	-21.8539	0.16751	20837.2	197	33	33	2	2	8	3	2.66667	463.159	1	9
c700	c700.a1	c700.a1.a1	Mapoly0066s0038.1.p	pacid=33005962 transcript=Mapoly0066s0038.1 locus=Mapoly0066s0038 ID=Mapoly0066s0038.1.v3.1 annot-version=v3.1	-38.9537	0.22222	32862.4	306	34	34	5	5	6	8	0.75	4.62341	1	9
c701	c701.a1	c701.a1.a1	Mapoly0120s0024.1.p	pacid=33019698 transcript=Mapoly0120s0024.1 locus=Mapoly0120s0024 ID=Mapoly0120s0024.1.v3.1 annot-version=v3.1	-33.7891	0.50877	11789.4	114	33	33	5	5	7	3	2.33333	214.443	1	9
c702	c702.a1	c702.a1.a1	Mapoly0024s0061.1.p	pacid=33023140 transcript=Mapoly0024s0061.1 locus=Mapoly0024s0061 ID=Mapoly0024s0061.1.v3.1 annot-version=v3.1	-40.0167	0.25	30871.6	268	32	32	5	5	6	13	0.461538	1.89427	2	9
c702	c702.a1	c702.a1.a2	Mapoly0024s0061.2.p	pacid=33023141 transcript=Mapoly0024s0061.2 locus=Mapoly0024s0061 ID=Mapoly0024s0061.2.v3.1 annot-version=v3.1	-40.0167	0.25573	30177.2	262	32	32	5	5	6	13	0.461538	1.89427	2	9
c703	c703.a1	c703.a1.a1	Mapoly0025s0006.1.p	pacid=33027283 transcript=Mapoly0025s0006.1 locus=Mapoly0025s0006 ID=Mapoly0025s0006.1.v3.1 annot-version=v3.1	-29.6774	0.11523	55344	512	32	32	5	5	5	15	0.333333	1.15443	1	9
c704	c704.a1	c704.a1.a1	Mapoly0183s0014.1.p	pacid=33025915 transcript=Mapoly0183s0014.1 locus=Mapoly0183s0014 ID=Mapoly0183s0014.1.v3.1 annot-version=v3.1	-41.4535	0.27273	30835.7	286	29	29	5	5	6	13	0.461538	1.89427	1	9
c705	c705.a1	c705.a1.a1	Mapoly0014s0203.1.p	pacid=33015370 transcript=Mapoly0014s0203.1 locus=Mapoly0014s0203 ID=Mapoly0014s0203.1.v3.1 annot-version=v3.1	-31.6604	0.28804	20676	184	28	28	4	4	7	6	1.16667	13.678	2	6
c705	c705.a1	c705.a1.a2	Mapoly0014s0203.2.p	pacid=33015371 transcript=Mapoly0014s0203.2 locus=Mapoly0014s0203 ID=Mapoly0014s0203.2.v3.1 annot-version=v3.1	-31.6604	0.28804	20676	184	28	28	4	4	7	6	1.16667	13.678	2	6
c706	c706.a1	c706.a1.a1	Mapoly0002s0140.1.p	pacid=33023354 transcript=Mapoly0002s0140.1 locus=Mapoly0002s0140 ID=Mapoly0002s0140.1.v3.1 annot-version=v3.1	-30.6607	0.31507	15780.5	146	28	28	4	4	7	7	1	9	1	6
c707	c707.a1	c707.a1.a1	Mapoly0016s0041.1.p	pacid=33027123 transcript=Mapoly0016s0041.1 locus=Mapoly0016s0041 ID=Mapoly0016s0041.1.v3.1 annot-version=v3.1	-37.3762	0.30131	24669.2	229	27	27	5	5	5	14	0.357143	1.27585	1	9
c708	c708.a1	c708.a1.a1	Mapoly0214s0012.1.p	pacid=33016391 transcript=Mapoly0214s0012.1 locus=Mapoly0214s0012 ID=Mapoly0214s0012.1.v3.1 annot-version=v3.1	-48.878	0.19904	46116	417	27	27	5	5	8	12	0.666667	3.64159	1	6
c709	c709.a1	c709.a1.a1	Mapoly0015s0153.1.p	pacid=33019337 transcript=Mapoly0015s0153.1 locus=Mapoly0015s0153 ID=Mapoly0015s0153.1.v3.1 annot-version=v3.1	-37.5109	0.35664	15610.6	143	26	26	5	5	6	5	1.2	14.8489	1	6
c710	c710.a1	c710.a1.a1	Mapoly0042s0022.1.p	pacid=33016632 transcript=Mapoly0042s0022.1 locus=Mapoly0042s0022 ID=Mapoly0042s0022.1.v3.1 annot-version=v3.1	-38.8799	0.23077	30163.9	286	26	26	5	5	6	7	0.857143	6.19686	1	9
c711	c711.a1	c711.a1.a1	Mapoly0037s0115.1.p	pacid=33008341 transcript=Mapoly0037s0115.1 locus=Mapoly0037s0115 ID=Mapoly0037s0115.1.v3.1 annot-version=v3.1	-31.0975	0.29282	18639.3	181	25	25	3	3	6	2	3	999	1	6
c712	c712.a1	c712.a1.a1	Mapoly0058s0054.1.p	pacid=33022923 transcript=Mapoly0058s0054.1 locus=Mapoly0058s0054 ID=Mapoly0058s0054.1.v3.1 annot-version=v3.1	-48.005	0.21676	38131	346	25	25	5	5	5	21	0.238095	0.730196	1	9
c713	c713.a1	c713.a1.a1	Mapoly0041s0003.1.p	pacid=33005089 transcript=Mapoly0041s0003.1 locus=Mapoly0041s0003 ID=Mapoly0041s0003.1.v3.1 annot-version=v3.1	-34.7852	0.18596	30124.5	285	24	24	4	4	5	6	0.833333	5.81292	1	9
c714	c714.a1	c714.a1.a1	Mapoly0054s0096.1.p	pacid=33017480 transcript=Mapoly0054s0096.1 locus=Mapoly0054s0096 ID=Mapoly0054s0096.1.v3.1 annot-version=v3.1	-33.4709	0.24074	22508.8	216	24	24	5	5	6	7	0.857143	6.19686	1	9
c715	c715.a1	c715.a1.a1	Mapoly0148s0031.1.p	pacid=33012117 transcript=Mapoly0148s0031.1 locus=Mapoly0148s0031 ID=Mapoly0148s0031.1.v3.1 annot-version=v3.1	-45.1142	0.15897	42081.6	390	24	24	5	5	5	10	0.5	2.16228	1	9
c716	c716.a1	c716.a1.a1	Mapoly0038s0097.1.p	pacid=33004807 transcript=Mapoly0038s0097.1 locus=Mapoly0038s0097 ID=Mapoly0038s0097.1.v3.1 annot-version=v3.1	-18.936	0.26374	20795	182	23	23	5	5	6	7	0.857143	6.19686	2	9
c716	c716.a1	c716.a1.a2	Mapoly0207s0012.1.p	pacid=33009212 transcript=Mapoly0207s0012.1 locus=Mapoly0207s0012 ID=Mapoly0207s0012.1.v3.1 annot-version=v3.1	-18.936	0.26374	20763.9	182	23	23	5	5	6	7	0.857143	6.19686	2	9
c717	c717.a1	c717.a1.a1	Mapoly0030s0040.1.p	pacid=33006825 transcript=Mapoly0030s0040.1 locus=Mapoly0030s0040 ID=Mapoly0030s0040.1.v3.1 annot-version=v3.1	-18.195	0.31343	15410.6	134	23	23	4	4	6	6	1	9	1	8
c718	c718.a1	c718.a1.a1	Mapoly0064s0033.1.p	pacid=33013489 transcript=Mapoly0064s0033.1 locus=Mapoly0064s0033 ID=Mapoly0064s0033.1.v3.1 annot-version=v3.1	-24.6863	0.18776	26027.9	245	23	23	4	4	5	9	0.555556	2.59381	1	9
c719	c719.a1	c719.a1.a1	Mapoly0059s0037.1.p	pacid=33006688 transcript=Mapoly0059s0037.1 locus=Mapoly0059s0037 ID=Mapoly0059s0037.1.v3.1 annot-version=v3.1	-36.0845	0.17014	31824.2	288	22	7	5	1	5	13	0.384615	1.42446	1	8
c719	c719.a2	c719.a2.a1	Mapoly0144s0016.1.p	pacid=33018301 transcript=Mapoly0144s0016.1 locus=Mapoly0144s0016 ID=Mapoly0144s0016.1.v3.1 annot-version=v3.1	-34.4824	0.17014	31688	288	21	6	5	1	5	12	0.416667	1.61016	1	8
c720	c720.a1	c720.a1.a1	Mapoly0062s0024.1.p	pacid=33016724 transcript=Mapoly0062s0024.1 locus=Mapoly0062s0024 ID=Mapoly0062s0024.1.v3.1 annot-version=v3.1	-34.7946	0.14286	37967.9	364	22	22	4	4	6	9	0.666667	3.64159	1	8
c721	c721.a1	c721.a1.a1	Mapoly0148s0041.1.p	pacid=33012126 transcript=Mapoly0148s0041.1 locus=Mapoly0148s0041 ID=Mapoly0148s0041.1.v3.1 annot-version=v3.1	-38.1169	0.23256	35053.2	344	22	22	5	5	5	15	0.333333	1.15443	1	8
c722	c722.a1	c722.a1.a1	Mapoly0002s0010.1.p	pacid=33023254 transcript=Mapoly0002s0010.1 locus=Mapoly0002s0010 ID=Mapoly0002s0010.1.v3.1 annot-version=v3.1	-35.3109	0.21245	29179.7	273	21	21	5	5	5	11	0.454545	1.84804	1	9
c723	c723.a1	c723.a1.a1	Mapoly0062s0021.1.p	pacid=33016746 transcript=Mapoly0062s0021.1 locus=Mapoly0062s0021 ID=Mapoly0062s0021.1.v3.1 annot-version=v3.1	-31.2362	0.12202	35992.5	336	21	21	5	5	5	10	0.5	2.16228	1	9
c724	c724.a1	c724.a1.a1	Mapoly0082s0064.1.p	pacid=33004679 transcript=Mapoly0082s0064.1 locus=Mapoly0082s0064 ID=Mapoly0082s0064.1.v3.1 annot-version=v3.1	-35.1093	0.12236	50476.9	474	21	21	5	5	6	14	0.428571	1.6827	1	7
c725	c725.a1	c725.a1.a1	Mapoly0092s0055.1.p	pacid=33025497 transcript=Mapoly0092s0055.1 locus=Mapoly0092s0055 ID=Mapoly0092s0055.1.v3.1 annot-version=v3.1	-23.509	0.22424	17464.5	165	21	21	3	3	6	2	3	999	1	9
c726	c726.a1	c726.a1.a1	Mapoly0108s0044.1.p	pacid=33021833 transcript=Mapoly0108s0044.1 locus=Mapoly0108s0044 ID=Mapoly0108s0044.1.v3.1 annot-version=v3.1	-24.8682	0.29213	19687.8	178	20	20	4	4	5	7	0.714286	4.17947	1	9
c727	c727.a1	c727.a1.a1	Mapoly0133s0010.1.p	pacid=33009059 transcript=Mapoly0133s0010.1 locus=Mapoly0133s0010 ID=Mapoly0133s0010.1.v3.1 annot-version=v3.1	-45.9222	0.25694	29504.3	288	21	21	5	5	5	12	0.416667	1.61016	1	8
c728	c728.a1	c728.a1.a1	Mapoly0032s0146.1.p	pacid=33011606 transcript=Mapoly0032s0146.1 locus=Mapoly0032s0146 ID=Mapoly0032s0146.1.v3.1 annot-version=v3.1	-27.6808	0.23642	34276.5	313	20	20	5	5	5	14	0.357143	1.27585	2	8
c728	c728.a1	c728.a1.a2	Mapoly0032s0146.2.p	pacid=33011607 transcript=Mapoly0032s0146.2 locus=Mapoly0032s0146 ID=Mapoly0032s0146.2.v3.1 annot-version=v3.1	-27.6808	0.23642	34276.5	313	20	20	5	5	5	14	0.357143	1.27585	2	8
c729	c729.a1	c729.a1.a1	Mapoly0035s0095.1.p	pacid=33026216 transcript=Mapoly0035s0095.1 locus=Mapoly0035s0095 ID=Mapoly0035s0095.1.v3.1 annot-version=v3.1	-27.2918	0.15	31691.3	300	20	20	3	3	6	6	1	9	1	6
c730	c730.a1	c730.a1.a1	Mapoly0052s0043.1.p	pacid=33026689 transcript=Mapoly0052s0043.1 locus=Mapoly0052s0043 ID=Mapoly0052s0043.1.v3.1 annot-version=v3.1	-26.2658	0.34091	9777.86	88	20	20	3	3	5	4	1.25	16.7828	1	9
c731	c731.a1	c731.a1.a1	Mapoly0156s0008.1.p	pacid=33010221 transcript=Mapoly0156s0008.1 locus=Mapoly0156s0008 ID=Mapoly0156s0008.1.v3.1 annot-version=v3.1	-26.4542	0.05575	125711	1166	20	20	5	5	6	38	0.157895	0.43845	1	9
c732	c732.a1	c732.a1.a1	Mapoly0001s0462.1.p	pacid=33020103 transcript=Mapoly0001s0462.1 locus=Mapoly0001s0462 ID=Mapoly0001s0462.1.v3.1 annot-version=v3.1	-38.8192	0.09091	74346.2	693	19	19	5	5	6	25	0.24	0.737801	1	9
c733	c733.a1	c733.a1.a1	Mapoly0004s0279.1.p	pacid=33015723 transcript=Mapoly0004s0279.1 locus=Mapoly0004s0279 ID=Mapoly0004s0279.1.v3.1 annot-version=v3.1	-24.6733	0.31319	20529.6	182	19	3	4	1	6	9	0.666667	3.64159	1	8
c733	c733.a2	c733.a2.a1	Mapoly0003s0313.1.p	pacid=33010186 transcript=Mapoly0003s0313.1 locus=Mapoly0003s0313 ID=Mapoly0003s0313.1.v3.1 annot-version=v3.1	-25.0936	0.31319	20724.7	182	17	1	4	1	6	8	0.75	4.62341	1	8
c734	c734.a1	c734.a1.a1	Mapoly0009s0083.1.p	pacid=33017123 transcript=Mapoly0009s0083.1 locus=Mapoly0009s0083 ID=Mapoly0009s0083.1.v3.1 annot-version=v3.1	-42.7494	0.21557	35433.9	334	19	19	5	5	6	7	0.857143	6.19686	1	9
c735	c735.a1	c735.a1.a1	Mapoly0014s0177.1.p	pacid=33015418 transcript=Mapoly0014s0177.1 locus=Mapoly0014s0177 ID=Mapoly0014s0177.1.v3.1 annot-version=v3.1	-30.5708	0.26613	27640.7	248	19	19	5	5	5	12	0.416667	1.61016	1	6
c736	c736.a1	c736.a1.a1	Mapoly0022s0050.1.p	pacid=33010988 transcript=Mapoly0022s0050.1 locus=Mapoly0022s0050 ID=Mapoly0022s0050.1.v3.1 annot-version=v3.1	-32.6084	0.31122	21174	196	19	19	5	5	6	11	0.545455	2.51119	1	9
c737	c737.a1	c737.a1.a1	Mapoly0066s0055.1.p	pacid=33005870 transcript=Mapoly0066s0055.1 locus=Mapoly0066s0055 ID=Mapoly0066s0055.1.v3.1 annot-version=v3.1	-38.3409	0.20455	38903.8	352	19	19	5	5	6	13	0.461538	1.89427	1	9
c738	c738.a1	c738.a1.a1	Mapoly0092s0071.1.p	pacid=33025491 transcript=Mapoly0092s0071.1 locus=Mapoly0092s0071 ID=Mapoly0092s0071.1.v3.1 annot-version=v3.1	-30.0821	0.13605	48073	441	19	19	5	5	5	22	0.227273	0.687612	1	8
c739	c739.a1	c739.a1.a1	Mapoly0138s0004.1.p	pacid=33007519 transcript=Mapoly0138s0004.1 locus=Mapoly0138s0004 ID=Mapoly0138s0004.1.v3.1 annot-version=v3.1	-30.7064	0.12569	59945.9	541	19	19	5	5	5	23	0.217391	0.649648	1	6
c740	c740.a1	c740.a1.a1	Mapoly0183s0009.1.p	pacid=33025911 transcript=Mapoly0183s0009.1 locus=Mapoly0183s0009 ID=Mapoly0183s0009.1.v3.1 annot-version=v3.1	-19.6969	0.14035	37240.3	342	19	19	4	4	5	10	0.5	2.16228	1	8
c741	c741.a1	c741.a1.a1	Mapoly0214s0011.1.p	pacid=33016400 transcript=Mapoly0214s0011.1 locus=Mapoly0214s0011 ID=Mapoly0214s0011.1.v3.1 annot-version=v3.1	-15.6399	0.23973	15746.7	146	19	2	3	1	6	5	1.2	14.8489	1	8
c741	c741.a2	c741.a2.a1	Mapoly0034s0111.1.p	pacid=33024535 transcript=Mapoly0034s0111.1 locus=Mapoly0034s0111 ID=Mapoly0034s0111.1.v3.1 annot-version=v3.1	-15.4135	0.24476	15400.5	143	18	1	3	1	6	6	1	9	1	8
c742	c742.a1	c742.a1.a1	Mapoly0014s0180.1.p	pacid=33015451 transcript=Mapoly0014s0180.1 locus=Mapoly0014s0180 ID=Mapoly0014s0180.1.v3.1 annot-version=v3.1	-29.6378	0.456	13660.5	125	18	18	4	4	6	6	1	9	1	5
c743	c743.a1	c743.a1.a1	Mapoly0036s0083.2.p	pacid=33024198 transcript=Mapoly0036s0083.2 locus=Mapoly0036s0083 ID=Mapoly0036s0083.2.v3.1 annot-version=v3.1	-35.1529	0.76364	11431.9	110	18	18	5	5	5	6	0.833333	5.81292	1	6
c744	c744.a1	c744.a1.a1	Mapoly0087s0015.1.p	pacid=33025607 transcript=Mapoly0087s0015.1 locus=Mapoly0087s0015 ID=Mapoly0087s0015.1.v3.1 annot-version=v3.1	-31.753	0.36404	22911.3	228	15	15	5	5	7	15	0.466667	1.92864	1	3
c745	c745.a1	c745.a1.a1	Mapoly0006s0049.1.p	pacid=33007170 transcript=Mapoly0006s0049.1 locus=Mapoly0006s0049 ID=Mapoly0006s0049.1.v3.1 annot-version=v3.1	-29.8434	0.37952	17507.7	166	17	17	4	4	5	9	0.555556	2.59381	1	7
c746	c746.a1	c746.a1.a1	Mapoly0011s0101.1.p	pacid=33017936 transcript=Mapoly0011s0101.1 locus=Mapoly0011s0101 ID=Mapoly0011s0101.1.v3.1 annot-version=v3.1	-40.7013	0.53623	13891.8	138	17	17	4	4	5	7	0.714286	4.17947	1	5
c747	c747.a1	c747.a1.a1	Mapoly0056s0025.1.p	pacid=33013114 transcript=Mapoly0056s0025.1 locus=Mapoly0056s0025 ID=Mapoly0056s0025.1.v3.1 annot-version=v3.1	-28.5497	0.09286	59070	560	17	17	4	4	5	10	0.5	2.16228	1	7
c748	c748.a1	c748.a1.a1	Mapoly0061s0025.1.p	pacid=33025980 transcript=Mapoly0061s0025.1 locus=Mapoly0061s0025 ID=Mapoly0061s0025.1.v3.1 annot-version=v3.1	-30.0601	0.12827	40761.3	382	17	17	4	4	5	13	0.384615	1.42446	1	7
c749	c749.a1	c749.a1.a1	Mapoly0028s0003.1.p	pacid=33018229 transcript=Mapoly0028s0003.1 locus=Mapoly0028s0003 ID=Mapoly0028s0003.1.v3.1 annot-version=v3.1	-21.9446	0.19111	24026.3	225	16	0	5	1	5	6	0.833333	5.81292	3	7
c749	c749.a1	c749.a1.a2	Mapoly0034s0129.1.p	pacid=33024563 transcript=Mapoly0034s0129.1 locus=Mapoly0034s0129 ID=Mapoly0034s0129.1.v3.1 annot-version=v3.1	-21.9446	0.19111	23917.3	225	16	0	5	1	5	4	1.25	16.7828	3	7
c749	c749.a1	c749.a1.a3	Mapoly0046s0005.1.p	pacid=33006445 transcript=Mapoly0046s0005.1 locus=Mapoly0046s0005 ID=Mapoly0046s0005.1.v3.1 annot-version=v3.1	-21.9446	0.12251	38570.8	351	16	0	5	1	5	11	0.454545	1.84804	3	7
c749	c749.a2	c749.a2.a1	Mapoly0180s0026.1.p	pacid=33006292 transcript=Mapoly0180s0026.1 locus=Mapoly0180s0026 ID=Mapoly0180s0026.1.v3.1 annot-version=v3.1	-21.9446	0.19196	23746.2	224	16	0	5	1	5	4	1.25	16.7828	3	7
c749	c749.a2	c749.a2.a2	Mapoly0180s0030.1.p	pacid=33006320 transcript=Mapoly0180s0030.1 locus=Mapoly0180s0030 ID=Mapoly0180s0030.1.v3.1 annot-version=v3.1	-21.9446	0.19196	23725.3	224	16	0	5	1	5	4	1.25	16.7828	3	7
c749	c749.a2	c749.a2.a3	Mapoly0377s0001.1.p	pacid=33016386 transcript=Mapoly0377s0001.1 locus=Mapoly0377s0001 ID=Mapoly0377s0001.1.v3.1 annot-version=v3.1	-21.9446	0.19111	23942.3	225	16	0	5	1	5	4	1.25	16.7828	3	7
c749	c749.a3	c749.a3.a1	Mapoly0377s0002.1.p	pacid=33016385 transcript=Mapoly0377s0002.1 locus=Mapoly0377s0002 ID=Mapoly0377s0002.1.v3.1 annot-version=v3.1	-22.2069	0.19111	23949.3	225	15	4	5	1	5	4	1.25	16.7828	1	7
c750	c750.a1	c750.a1.a1	Mapoly0055s0047.1.p	pacid=33010592 transcript=Mapoly0055s0047.1 locus=Mapoly0055s0047 ID=Mapoly0055s0047.1.v3.1 annot-version=v3.1	-27.2378	0.30244	21648.9	205	16	16	4	4	5	5	1	9	2	6
c750	c750.a1	c750.a1.a2	Mapoly0055s0047.2.p	pacid=33010593 transcript=Mapoly0055s0047.2 locus=Mapoly0055s0047 ID=Mapoly0055s0047.2.v3.1 annot-version=v3.1	-27.2378	0.30244	21648.9	205	16	16	4	4	5	5	1	9	2	6
c751	c751.a1	c751.a1.a1	Mapoly0057s0060.1.p	pacid=33011765 transcript=Mapoly0057s0060.1 locus=Mapoly0057s0060 ID=Mapoly0057s0060.1.v3.1 annot-version=v3.1	-26.8833	0.23894	24511.1	226	16	16	5	5	5	11	0.454545	1.84804	2	5
c751	c751.a1	c751.a1.a2	Mapoly0057s0060.2.p	pacid=33011766 transcript=Mapoly0057s0060.2 locus=Mapoly0057s0060 ID=Mapoly0057s0060.2.v3.1 annot-version=v3.1	-26.8833	0.25714	23291.6	210	16	16	5	5	5	10	0.5	2.16228	2	5
c752	c752.a1	c752.a1.a1	Mapoly0085s0036.1.p	pacid=33005334 transcript=Mapoly0085s0036.1 locus=Mapoly0085s0036 ID=Mapoly0085s0036.1.v3.1 annot-version=v3.1	-21.2771	0.31373	16665.7	153	16	16	5	5	5	10	0.5	2.16228	2	6
c752	c752.a1	c752.a1.a2	Mapoly0085s0036.2.p	pacid=33005335 transcript=Mapoly0085s0036.2 locus=Mapoly0085s0036 ID=Mapoly0085s0036.2.v3.1 annot-version=v3.1	-21.2771	0.31373	16665.7	153	16	16	5	5	5	10	0.5	2.16228	2	6
c753	c753.a1	c753.a1.a1	Mapoly0102s0024.1.p	pacid=33007428 transcript=Mapoly0102s0024.1 locus=Mapoly0102s0024 ID=Mapoly0102s0024.1.v3.1 annot-version=v3.1	-50.808	0.06523	142618	1303	16	16	5	5	5	46	0.108696	0.284386	2	4
c753	c753.a1	c753.a1.a2	Mapoly0102s0024.2.p	pacid=33007429 transcript=Mapoly0102s0024.2 locus=Mapoly0102s0024 ID=Mapoly0102s0024.2.v3.1 annot-version=v3.1	-50.808	0.06599	140686	1288	16	16	5	5	5	44	0.113636	0.299081	2	4
c754	c754.a1	c754.a1.a1	Mapoly0014s0159.1.p	pacid=33015483 transcript=Mapoly0014s0159.1 locus=Mapoly0014s0159 ID=Mapoly0014s0159.1.v3.1 annot-version=v3.1	-28.6709	0.31884	15568.7	138	16	16	5	5	7	3	2.33333	214.443	1	7
c755	c755.a1	c755.a1.a1	Mapoly0089s0009.1.p	pacid=33014564 transcript=Mapoly0089s0009.1 locus=Mapoly0089s0009 ID=Mapoly0089s0009.1.v3.1 annot-version=v3.1	-44.7623	0.13115	60429.5	549	16	16	5	5	5	20	0.25	0.778279	1	8
c756	c756.a1	c756.a1.a1	Mapoly0131s0018.1.p	pacid=33013993 transcript=Mapoly0131s0018.1 locus=Mapoly0131s0018 ID=Mapoly0131s0018.1.v3.1 annot-version=v3.1	-19.9952	0.19476	29170.6	267	16	16	5	5	5	8	0.625	3.21697	1	7
c757	c757.a1	c757.a1.a1	Mapoly0148s0015.1.p	pacid=33012111 transcript=Mapoly0148s0015.1 locus=Mapoly0148s0015 ID=Mapoly0148s0015.1.v3.1 annot-version=v3.1	-24.4444	0.24898	27360.1	245	16	16	5	5	5	13	0.384615	1.42446	1	9
c758	c758.a1	c758.a1.a1	Mapoly0097s0074.1.p	pacid=33009646 transcript=Mapoly0097s0074.1 locus=Mapoly0097s0074 ID=Mapoly0097s0074.1.v3.1 annot-version=v3.1	-23.7368	0.14467	42431.9	394	15	15	5	5	5	17	0.294118	0.968419	3	6
c758	c758.a1	c758.a1.a2	Mapoly0097s0074.2.p	pacid=33009648 transcript=Mapoly0097s0074.2 locus=Mapoly0097s0074 ID=Mapoly0097s0074.2.v3.1 annot-version=v3.1	-23.7368	0.16239	37427.3	351	15	15	5	5	5	17	0.294118	0.968419	3	6
c758	c758.a1	c758.a1.a3	Mapoly0097s0074.3.p	pacid=33009647 transcript=Mapoly0097s0074.3 locus=Mapoly0097s0074 ID=Mapoly0097s0074.3.v3.1 annot-version=v3.1	-23.7368	0.152	40209.7	375	15	15	5	5	5	16	0.3125	1.05353	3	6
c759	c759.a1	c759.a1.a1	Mapoly0016s0050.1.p	pacid=33027116 transcript=Mapoly0016s0050.1 locus=Mapoly0016s0050 ID=Mapoly0016s0050.1.v3.1 annot-version=v3.1	-24.032	0.29412	26471.5	238	15	15	5	5	5	12	0.416667	1.61016	1	7
c760	c760.a1	c760.a1.a1	Mapoly0019s0036.1.p	pacid=33011267 transcript=Mapoly0019s0036.1 locus=Mapoly0019s0036 ID=Mapoly0019s0036.1.v3.1 annot-version=v3.1	-25.6419	0.17188	43590.9	384	15	15	5	5	6	14	0.428571	1.6827	1	6
c761	c761.a1	c761.a1.a1	Mapoly0023s0178.1.p	pacid=33014058 transcript=Mapoly0023s0178.1 locus=Mapoly0023s0178 ID=Mapoly0023s0178.1.v3.1 annot-version=v3.1	-36.4529	0.19689	44016.3	386	15	15	5	5	5	11	0.454545	1.84804	1	7
c762	c762.a1	c762.a1.a1	Mapoly0060s0109.1.p	pacid=33018396 transcript=Mapoly0060s0109.1 locus=Mapoly0060s0109 ID=Mapoly0060s0109.1.v3.1 annot-version=v3.1	-39.1457	0.30612	22499.3	196	15	15	5	5	5	8	0.625	3.21697	1	6
c763	c763.a1	c763.a1.a1	Mapoly0067s0039.1.p	pacid=33019839 transcript=Mapoly0067s0039.1 locus=Mapoly0067s0039 ID=Mapoly0067s0039.1.v3.1 annot-version=v3.1	-36.6596	0.21321	34363.7	333	15	15	5	5	5	7	0.714286	4.17947	1	6
c764	c764.a1	c764.a1.a1	Mapoly0001s0371.1.p	pacid=33020366 transcript=Mapoly0001s0371.1 locus=Mapoly0001s0371 ID=Mapoly0001s0371.1.v3.1 annot-version=v3.1	-25.7773	0.05158	128199	1202	14	14	5	5	5	48	0.104167	0.271062	2	6
c764	c764.a1	c764.a1.a2	Mapoly0001s0371.2.p	pacid=33020367 transcript=Mapoly0001s0371.2 locus=Mapoly0001s0371 ID=Mapoly0001s0371.2.v3.1 annot-version=v3.1	-25.7773	0.0518	127695	1197	14	14	5	5	5	47	0.106383	0.277565	2	6
c765	c765.a1	c765.a1.a1	Mapoly0187s0004.1.p	pacid=33007577 transcript=Mapoly0187s0004.1 locus=Mapoly0187s0004 ID=Mapoly0187s0004.1.v3.1 annot-version=v3.1	-26.6103	0.27064	25344.9	218	14	14	4	4	6	6	1	9	2	3
c765	c765.a1	c765.a1.a2	Mapoly0187s0004.2.p	pacid=33007578 transcript=Mapoly0187s0004.2 locus=Mapoly0187s0004 ID=Mapoly0187s0004.2.v3.1 annot-version=v3.1	-26.6103	0.27189	25273.8	217	14	14	4	4	6	6	1	9	2	3
c766	c766.a1	c766.a1.a1	Mapoly0005s0034.1.p	pacid=33003293 transcript=Mapoly0005s0034.1 locus=Mapoly0005s0034 ID=Mapoly0005s0034.1.v3.1 annot-version=v3.1	-28.9001	0.24638	22479.4	207	14	14	5	5	7	14	0.5	2.16228	1	6
c767	c767.a1	c767.a1.a1	Mapoly0052s0092.1.p	pacid=33026770 transcript=Mapoly0052s0092.1 locus=Mapoly0052s0092 ID=Mapoly0052s0092.1.v3.1 annot-version=v3.1	-20.6229	0.17097	35256.8	310	14	14	5	5	5	9	0.555556	2.59381	1	5
c768	c768.a1	c768.a1.a1	Mapoly0091s0050.1.p	pacid=33025138 transcript=Mapoly0091s0050.1 locus=Mapoly0091s0050 ID=Mapoly0091s0050.1.v3.1 annot-version=v3.1	-49.8538	0.3691	24734.8	233	14	14	5	5	6	9	0.666667	3.64159	1	3
c769	c769.a1	c769.a1.a1	Mapoly0161s0016.1.p	pacid=33023896 transcript=Mapoly0161s0016.1 locus=Mapoly0161s0016 ID=Mapoly0161s0016.1.v3.1 annot-version=v3.1	-41.7649	0.36957	19883.8	184	14	14	5	5	5	5	1	9	1	8
c770	c770.a1	c770.a1.a1	Mapoly0003s0097.1.p	pacid=33010122 transcript=Mapoly0003s0097.1 locus=Mapoly0003s0097 ID=Mapoly0003s0097.1.v3.1 annot-version=v3.1	-30.0257	0.31088	20845.2	193	13	13	4	4	6	4	1.5	30.6228	3	3
c770	c770.a1	c770.a1.a2	Mapoly0003s0098.1.p	pacid=33009903 transcript=Mapoly0003s0098.1 locus=Mapoly0003s0098 ID=Mapoly0003s0098.1.v3.1 annot-version=v3.1	-30.0257	0.31088	20845.2	193	13	13	4	4	6	4	1.5	30.6228	3	3
c770	c770.a1	c770.a1.a3	Mapoly0003s0099.1.p	pacid=33009850 transcript=Mapoly0003s0099.1 locus=Mapoly0003s0099 ID=Mapoly0003s0099.1.v3.1 annot-version=v3.1	-30.0257	0.31088	20874	193	13	13	4	4	6	4	1.5	30.6228	3	3
c771	c771.a1	c771.a1.a1	Mapoly0005s0293.1.p	pacid=33003350 transcript=Mapoly0005s0293.1 locus=Mapoly0005s0293 ID=Mapoly0005s0293.1.v3.1 annot-version=v3.1	-46.0616	0.10127	81323.8	790	13	13	5	5	5	29	0.172414	0.487352	2	3
c771	c771.a1	c771.a1.a2	Mapoly0005s0293.2.p	pacid=33003351 transcript=Mapoly0005s0293.2 locus=Mapoly0005s0293 ID=Mapoly0005s0293.2.v3.1 annot-version=v3.1	-46.0616	0.10485	78450.4	763	13	13	5	5	5	28	0.178571	0.508591	2	3
c772	c772.a1	c772.a1.a1	Mapoly0027s0126.1.p	pacid=33021396 transcript=Mapoly0027s0126.1 locus=Mapoly0027s0126 ID=Mapoly0027s0126.1.v3.1 annot-version=v3.1	-38.3072	0.20285	30896.7	281	13	13	5	5	5	9	0.555556	2.59381	2	4
c772	c772.a1	c772.a1.a2	Mapoly0027s0187.1.p	pacid=33021416 transcript=Mapoly0027s0187.1 locus=Mapoly0027s0187 ID=Mapoly0027s0187.1.v3.1 annot-version=v3.1	-38.3072	0.20285	30896.7	281	13	13	5	5	5	9	0.555556	2.59381	2	4
c773	c773.a1	c773.a1.a1	Mapoly0023s0068.1.p	pacid=33014249 transcript=Mapoly0023s0068.1 locus=Mapoly0023s0068 ID=Mapoly0023s0068.1.v3.1 annot-version=v3.1	-30.8541	0.03234	203729	1886	13	13	4	4	5	86	0.0581395	0.143246	1	4
c774	c774.a1	c774.a1.a1	Mapoly0117s0009.1.p	pacid=33027489 transcript=Mapoly0117s0009.1 locus=Mapoly0117s0009 ID=Mapoly0117s0009.1.v3.1 annot-version=v3.1	-23.6235	0.08777	69976.3	638	13	13	5	5	5	24	0.208333	0.615598	1	7
c775	c775.a1	c775.a1.a1	Mapoly0010s0210.1.p	pacid=33022028 transcript=Mapoly0010s0210.1 locus=Mapoly0010s0210 ID=Mapoly0010s0210.1.v3.1 annot-version=v3.1	-32.8679	0.33654	11436.4	104	12	12	4	4	6	5	1.2	14.8489	8	6
c775	c775.a1	c775.a1.a2	Mapoly0010s0211.1.p	pacid=33021849 transcript=Mapoly0010s0211.1 locus=Mapoly0010s0211 ID=Mapoly0010s0211.1.v3.1 annot-version=v3.1	-32.8679	0.33654	11436.4	104	12	12	4	4	6	5	1.2	14.8489	8	6
c775	c775.a1	c775.a1.a3	Mapoly0010s0212.1.p	pacid=33022004 transcript=Mapoly0010s0212.1 locus=Mapoly0010s0212 ID=Mapoly0010s0212.1.v3.1 annot-version=v3.1	-32.8679	0.33654	11436.4	104	12	12	4	4	6	5	1.2	14.8489	8	6
c775	c775.a1	c775.a1.a4	Mapoly0117s0022.1.p	pacid=33027507 transcript=Mapoly0117s0022.1 locus=Mapoly0117s0022 ID=Mapoly0117s0022.1.v3.1 annot-version=v3.1	-32.8679	0.33654	11436.4	104	12	12	4	4	6	5	1.2	14.8489	8	6
c775	c775.a1	c775.a1.a5	Mapoly0172s0017.1.p	pacid=33024291 transcript=Mapoly0172s0017.1 locus=Mapoly0172s0017 ID=Mapoly0172s0017.1.v3.1 annot-version=v3.1	-32.8679	0.33654	11436.4	104	12	12	4	4	6	5	1.2	14.8489	8	6
c775	c775.a1	c775.a1.a6	Mapoly0172s0018.1.p	pacid=33024304 transcript=Mapoly0172s0018.1 locus=Mapoly0172s0018 ID=Mapoly0172s0018.1.v3.1 annot-version=v3.1	-32.8679	0.33654	11436.4	104	12	12	4	4	6	5	1.2	14.8489	8	6
c775	c775.a1	c775.a1.a7	Mapoly0214s0009.1.p	pacid=33016401 transcript=Mapoly0214s0009.1 locus=Mapoly0214s0009 ID=Mapoly0214s0009.1.v3.1 annot-version=v3.1	-32.8679	0.33654	11436.4	104	12	12	4	4	6	5	1.2	14.8489	8	6
c775	c775.a1	c775.a1.a8	Mapoly0214s0010.1.p	pacid=33016407 transcript=Mapoly0214s0010.1 locus=Mapoly0214s0010 ID=Mapoly0214s0010.1.v3.1 annot-version=v3.1	-32.8679	0.33654	11436.4	104	12	12	4	4	6	5	1.2	14.8489	8	6
c776	c776.a1	c776.a1.a1	Mapoly0004s0107.1.p	pacid=33015716 transcript=Mapoly0004s0107.1 locus=Mapoly0004s0107 ID=Mapoly0004s0107.1.v3.1 annot-version=v3.1	-32.5035	0.14367	58102.5	529	12	12	5	5	5	19	0.263158	0.832981	2	7
c776	c776.a1	c776.a1.a2	Mapoly0004s0107.2.p	pacid=33015717 transcript=Mapoly0004s0107.2 locus=Mapoly0004s0107 ID=Mapoly0004s0107.2.v3.1 annot-version=v3.1	-32.5035	0.14367	58102.5	529	12	12	5	5	5	19	0.263158	0.832981	2	7
c777	c777.a1	c777.a1.a1	Mapoly0027s0081.1.p	pacid=33021383 transcript=Mapoly0027s0081.1 locus=Mapoly0027s0081 ID=Mapoly0027s0081.1.v3.1 annot-version=v3.1	-29.6545	0.10742	40614	391	12	12	5	5	5	7	0.714286	4.17947	2	5
c777	c777.a1	c777.a1.a2	Mapoly0027s0084.1.p	pacid=33021424 transcript=Mapoly0027s0084.1 locus=Mapoly0027s0084 ID=Mapoly0027s0084.1.v3.1 annot-version=v3.1	-29.6545	0.10742	40614	391	12	12	5	5	5	7	0.714286	4.17947	2	5
c778	c778.a1	c778.a1.a1	Mapoly0032s0030.1.p	pacid=33011496 transcript=Mapoly0032s0030.1 locus=Mapoly0032s0030 ID=Mapoly0032s0030.1.v3.1 annot-version=v3.1	-31.4205	0.29885	27610.6	261	12	12	5	5	5	14	0.357143	1.27585	1	6
c779	c779.a1	c779.a1.a1	Mapoly0052s0004.1.p	pacid=33026842 transcript=Mapoly0052s0004.1 locus=Mapoly0052s0004 ID=Mapoly0052s0004.1.v3.1 annot-version=v3.1	-28.2532	0.15836	38103.5	341	12	12	5	5	5	13	0.384615	1.42446	1	7
c780	c780.a1	c780.a1.a1	Mapoly0068s0047.1.p	pacid=33024911 transcript=Mapoly0068s0047.1 locus=Mapoly0068s0047 ID=Mapoly0068s0047.1.v3.1 annot-version=v3.1	-41.1754	0.23485	28422.5	264	12	12	4	4	6	11	0.545455	2.51119	1	3
c781	c781.a1	c781.a1.a1	Mapoly0069s0088.2.p	pacid=33018897 transcript=Mapoly0069s0088.2 locus=Mapoly0069s0088 ID=Mapoly0069s0088.2.v3.1 annot-version=v3.1	-30.8946	0.0795	91053.2	805	12	12	5	5	7	27	0.259259	0.8166	1	4
c782	c782.a1	c782.a1.a1	Mapoly0209s0006.1.p	pacid=33026674 transcript=Mapoly0209s0006.1 locus=Mapoly0209s0006 ID=Mapoly0209s0006.1.v3.1 annot-version=v3.1	-27.3402	0.09236	70125.9	628	12	12	5	5	5	22	0.227273	0.687612	1	7
c783	c783.a1	c783.a1.a1	Mapoly0001s0375.1.p	pacid=33019969 transcript=Mapoly0001s0375.1 locus=Mapoly0001s0375 ID=Mapoly0001s0375.1.v3.1 annot-version=v3.1	-15.5776	0.18731	34987.3	331	11	11	5	5	5	14	0.357143	1.27585	1	6
c784	c784.a1	c784.a1.a1	Mapoly0006s0006.1.p	pacid=33006990 transcript=Mapoly0006s0006.1 locus=Mapoly0006s0006 ID=Mapoly0006s0006.1.v3.1 annot-version=v3.1	-31.2615	0.12624	45027.3	404	11	11	4	4	5	14	0.357143	1.27585	1	6
c785	c785.a1	c785.a1.a1	Mapoly0010s0085.1.p	pacid=33022016 transcript=Mapoly0010s0085.1 locus=Mapoly0010s0085 ID=Mapoly0010s0085.1.v3.1 annot-version=v3.1	-24.8511	0.14063	33235.6	320	11	11	4	4	5	14	0.357143	1.27585	1	4
c786	c786.a1	c786.a1.a1	Mapoly0093s0020.1.p	pacid=33025259 transcript=Mapoly0093s0020.1 locus=Mapoly0093s0020 ID=Mapoly0093s0020.1.v3.1 annot-version=v3.1	-18.2295	0.14444	38633	360	11	11	5	5	5	20	0.25	0.778279	1	7
c787	c787.a1	c787.a1.a1	Mapoly0154s0008.1.p	pacid=33016008 transcript=Mapoly0154s0008.1 locus=Mapoly0154s0008 ID=Mapoly0154s0008.1.v3.1 annot-version=v3.1	-34.3937	0.21538	35051.3	325	11	11	5	5	5	13	0.384615	1.42446	1	5
c788	c788.a1	c788.a1.a1	Mapoly0006s0307.1.p	pacid=33007116 transcript=Mapoly0006s0307.1 locus=Mapoly0006s0307 ID=Mapoly0006s0307.1.v3.1 annot-version=v3.1	-27.6398	0.26316	27220	247	10	10	5	5	5	12	0.416667	1.61016	1	6
c789	c789.a1	c789.a1.a1	Mapoly0014s0184.1.p	pacid=33015322 transcript=Mapoly0014s0184.1 locus=Mapoly0014s0184 ID=Mapoly0014s0184.1.v3.1 annot-version=v3.1	-26.6771	0.2087	25591.5	230	10	10	5	5	5	18	0.277778	0.895736	1	5
c790	c790.a1	c790.a1.a1	Mapoly0049s0009.1.p	pacid=33009361 transcript=Mapoly0049s0009.1 locus=Mapoly0049s0009 ID=Mapoly0049s0009.1.v3.1 annot-version=v3.1	-32.7327	0.12164	70664.4	633	10	10	5	5	5	31	0.16129	0.449741	1	6
c791	c791.a1	c791.a1.a1	Mapoly0142s0007.1.p	pacid=33013803 transcript=Mapoly0142s0007.1 locus=Mapoly0142s0007 ID=Mapoly0142s0007.1.v3.1 annot-version=v3.1	-27.0194	0.17291	36883	347	10	10	4	4	5	12	0.416667	1.61016	1	4
c792	c792.a1	c792.a1.a1	Mapoly0206s0011.1.p	pacid=33011869 transcript=Mapoly0206s0011.1 locus=Mapoly0206s0011 ID=Mapoly0206s0011.1.v3.1 annot-version=v3.1	-31.6458	0.17479	37476	349	10	10	5	5	5	16	0.3125	1.05353	1	5
c793	c793.a1	c793.a1.a1	Mapoly0002s0087.1.p	pacid=33023312 transcript=Mapoly0002s0087.1 locus=Mapoly0002s0087 ID=Mapoly0002s0087.1.v3.1 annot-version=v3.1	-19.0458	0.12335	50115.9	454	9	9	5	5	6	18	0.333333	1.15443	1	2
c794	c794.a1	c794.a1.a1	Mapoly0003s0250.1.p	pacid=33009922 transcript=Mapoly0003s0250.1 locus=Mapoly0003s0250 ID=Mapoly0003s0250.1.v3.1 annot-version=v3.1	-38.9315	0.17073	53927.7	492	9	9	5	5	5	16	0.3125	1.05353	1	6
c795	c795.a1	c795.a1.a1	Mapoly0067s0035.1.p	pacid=33019784 transcript=Mapoly0067s0035.1 locus=Mapoly0067s0035 ID=Mapoly0067s0035.1.v3.1 annot-version=v3.1	-32.3718	0.26462	34868.3	325	9	9	5	5	5	20	0.25	0.778279	1	4
c796	c796.a1	c796.a1.a1	Mapoly0095s0009.1.p	pacid=33008839 transcript=Mapoly0095s0009.1 locus=Mapoly0095s0009 ID=Mapoly0095s0009.1.v3.1 annot-version=v3.1	-23.1645	0.44828	9612.87	87	9	9	4	4	5	3	1.66667	45.4159	1	5
c797	c797.a1	c797.a1.a1	Mapoly0005s0129.1.p	pacid=33003367 transcript=Mapoly0005s0129.1 locus=Mapoly0005s0129 ID=Mapoly0005s0129.1.v3.1 annot-version=v3.1	-25.8478	0.1444	50428.9	464	8	8	5	5	5	18	0.277778	0.895736	1	4
c798	c798.a1	c798.a1.a1	Mapoly0029s0149.1.p	pacid=33014723 transcript=Mapoly0029s0149.1 locus=Mapoly0029s0149 ID=Mapoly0029s0149.1.v3.1 annot-version=v3.1	-21.2029	0.2381	18133.3	168	8	8	4	4	5	5	1	9	1	3
c799	c799.a1	c799.a1.a1	Mapoly0043s0009.1.p	pacid=33021208 transcript=Mapoly0043s0009.1 locus=Mapoly0043s0009 ID=Mapoly0043s0009.1.v3.1 annot-version=v3.1	-25.194	0.23839	34127.6	323	8	1	5	1	5	9	0.555556	2.59381	1	4
c799	c799.a2	c799.a2.a1	Mapoly0043s0105.1.p	pacid=33021057 transcript=Mapoly0043s0105.1 locus=Mapoly0043s0105 ID=Mapoly0043s0105.1.v3.1 annot-version=v3.1	-23.8086	0.23839	34053.6	323	8	1	5	1	5	9	0.555556	2.59381	1	4
c800	c800.a1	c800.a1.a1	Mapoly0073s0049.1.p	pacid=33005711 transcript=Mapoly0073s0049.1 locus=Mapoly0073s0049 ID=Mapoly0073s0049.1.v3.1 annot-version=v3.1	-31.4713	0.19643	37036.5	336	8	8	5	5	5	18	0.277778	0.895736	1	3
c801	c801.a1	c801.a1.a1	Mapoly0046s0091.1.p	pacid=33006489 transcript=Mapoly0046s0091.1 locus=Mapoly0046s0091 ID=Mapoly0046s0091.1.v3.1 annot-version=v3.1	-22.9993	0.09667	67183.8	631	7	7	5	5	6	16	0.375	1.37137	2	3
c801	c801.a1	c801.a1.a2	Mapoly0046s0091.2.p	pacid=33006490 transcript=Mapoly0046s0091.2 locus=Mapoly0046s0091 ID=Mapoly0046s0091.2.v3.1 annot-version=v3.1	-22.9993	0.09667	67183.8	631	7	7	5	5	6	16	0.375	1.37137	2	3
c802	c802.a1	c802.a1.a1	Mapoly0015s0122.1.p	pacid=33019339 transcript=Mapoly0015s0122.1 locus=Mapoly0015s0122 ID=Mapoly0015s0122.1.v3.1 annot-version=v3.1	-19.9399	0.12952	57643.5	525	7	7	5	5	5	26	0.192308	0.557068	1	5
c803	c803.a1	c803.a1.a1	Mapoly0021s0041.1.p	pacid=33007745 transcript=Mapoly0021s0041.1 locus=Mapoly0021s0041 ID=Mapoly0021s0041.1.v3.1 annot-version=v3.1	-22.0493	0.12	48525	425	7	7	5	5	5	13	0.384615	1.42446	1	3
c804	c804.a1	c804.a1.a1	Mapoly0097s0091.1.p	pacid=33009703 transcript=Mapoly0097s0091.1 locus=Mapoly0097s0091 ID=Mapoly0097s0091.1.v3.1 annot-version=v3.1	-25.2153	0.06455	104404	945	7	7	5	5	5	37	0.135135	0.365008	1	3
c805	c805.a1	c805.a1.a1	Mapoly0023s0144.1.p	pacid=33014060 transcript=Mapoly0023s0144.1 locus=Mapoly0023s0144 ID=Mapoly0023s0144.1.v3.1 annot-version=v3.1	-20.792	0.12271	61347.8	546	5	5	5	5	5	22	0.227273	0.687612	2	2
c805	c805.a1	c805.a1.a2	Mapoly0023s0144.2.p	pacid=33014061 transcript=Mapoly0023s0144.2 locus=Mapoly0023s0144 ID=Mapoly0023s0144.2.v3.1 annot-version=v3.1	-20.792	0.12642	59490	530	5	5	5	5	5	22	0.227273	0.687612	2	2
c806	c806.a1	c806.a1.a1	Mapoly0006s0217.1.p	pacid=33007052 transcript=Mapoly0006s0217.1 locus=Mapoly0006s0217 ID=Mapoly0006s0217.1.v3.1 annot-version=v3.1	-38.8539	0.33721	18220.5	172	39	39	3	3	6	4	1.5	30.6228	1	9
c807	c807.a1	c807.a1.a1	Mapoly0083s0050.1.p	pacid=33025417 transcript=Mapoly0083s0050.1 locus=Mapoly0083s0050 ID=Mapoly0083s0050.1.v3.1 annot-version=v3.1	-33.1563	0.14184	33026.8	282	33	33	4	4	6	14	0.428571	1.6827	3	9
c807	c807.a1	c807.a1.a2	Mapoly0083s0050.2.p	pacid=33025419 transcript=Mapoly0083s0050.2 locus=Mapoly0083s0050 ID=Mapoly0083s0050.2.v3.1 annot-version=v3.1	-33.1563	0.16736	26863.9	239	33	33	4	4	6	11	0.545455	2.51119	3	9
c807	c807.a1	c807.a1.a3	Mapoly0083s0050.3.p	pacid=33025418 transcript=Mapoly0083s0050.3 locus=Mapoly0083s0050 ID=Mapoly0083s0050.3.v3.1 annot-version=v3.1	-33.1563	0.15326	30493.5	261	33	33	4	4	6	12	0.5	2.16228	3	9
c808	c808.a1	c808.a1.a1	Mapoly0135s0037.1.p	pacid=33005226 transcript=Mapoly0135s0037.1 locus=Mapoly0135s0037 ID=Mapoly0135s0037.1.v3.1 annot-version=v3.1	-15.3089	0.16204	22457.9	216	30	30	3	3	5	11	0.454545	1.84804	1	9
c809	c809.a1	c809.a1.a1	Mapoly0188s0003.1.p	pacid=33024320 transcript=Mapoly0188s0003.1 locus=Mapoly0188s0003 ID=Mapoly0188s0003.1.v3.1 annot-version=v3.1	-25.2598	0.15409	33958	318	28	28	4	4	5	8	0.625	3.21697	2	9
c809	c809.a1	c809.a1.a2	Mapoly0188s0003.2.p	pacid=33024321 transcript=Mapoly0188s0003.2 locus=Mapoly0188s0003 ID=Mapoly0188s0003.2.v3.1 annot-version=v3.1	-25.2598	0.17314	29993.7	283	28	28	4	4	5	7	0.714286	4.17947	2	9
c810	c810.a1	c810.a1.a1	Mapoly0024s0020.1.p	pacid=33023057 transcript=Mapoly0024s0020.1 locus=Mapoly0024s0020 ID=Mapoly0024s0020.1.v3.1 annot-version=v3.1	-10.8894	0.1236	19090.6	178	27	27	2	2	4	2	2	99	1	9
c811	c811.a1	c811.a1.a1	Mapoly0003s0041.1.p	pacid=33010109 transcript=Mapoly0003s0041.1 locus=Mapoly0003s0041 ID=Mapoly0003s0041.1.v3.1 annot-version=v3.1	-51.3855	0.125	21002.3	192	26	26	4	4	6	5	1.2	14.8489	1	7
c812	c812.a1	c812.a1.a1	Mapoly0005s0217.1.p	pacid=33003444 transcript=Mapoly0005s0217.1 locus=Mapoly0005s0217 ID=Mapoly0005s0217.1.v3.1 annot-version=v3.1	-24.489	0.2087	12614	115	26	26	4	4	5	5	1	9	1	9
c813	c813.a1	c813.a1.a1	Mapoly0077s0034.1.p	pacid=33019248 transcript=Mapoly0077s0034.1 locus=Mapoly0077s0034 ID=Mapoly0077s0034.1.v3.1 annot-version=v3.1	-36.4757	0.12136	45191.4	412	25	25	4	4	6	11	0.545455	2.51119	1	9
c814	c814.a1	c814.a1.a1	Mapoly0088s0069.1.p	pacid=33011981 transcript=Mapoly0088s0069.1 locus=Mapoly0088s0069 ID=Mapoly0088s0069.1.v3.1 annot-version=v3.1	-26.7575	0.12308	49783.6	455	25	25	4	4	4	10	0.4	1.51189	1	9
c815	c815.a1	c815.a1.a1	Mapoly0008s0045.1.p	pacid=33026467 transcript=Mapoly0008s0045.1 locus=Mapoly0008s0045 ID=Mapoly0008s0045.1.v3.1 annot-version=v3.1	-34.0883	0.33889	19885.4	180	24	24	4	4	5	7	0.714286	4.17947	1	8
c816	c816.a1	c816.a1.a1	Mapoly0031s0018.1.p	pacid=33022773 transcript=Mapoly0031s0018.1 locus=Mapoly0031s0018 ID=Mapoly0031s0018.1.v3.1 annot-version=v3.1	-23.5549	0.17358	29942.1	265	24	24	4	4	5	7	0.714286	4.17947	1	9
c817	c817.a1	c817.a1.a1	Mapoly0011s0195.1.p	pacid=33017805 transcript=Mapoly0011s0195.1 locus=Mapoly0011s0195 ID=Mapoly0011s0195.1.v3.1 annot-version=v3.1	-43.1959	0.33889	19051.3	180	23	23	4	4	6	5	1.2	14.8489	1	6
c818	c818.a1	c818.a1.a1	Mapoly0153s0010.1.p	pacid=33027611 transcript=Mapoly0153s0010.1 locus=Mapoly0153s0010 ID=Mapoly0153s0010.1.v3.1 annot-version=v3.1	-35.1441	0.42222	14962.4	135	23	23	4	4	6	9	0.666667	3.64159	1	7
c819	c819.a1	c819.a1.a1	Mapoly0019s0067.1.p	pacid=33011243 transcript=Mapoly0019s0067.1 locus=Mapoly0019s0067 ID=Mapoly0019s0067.1.v3.1 annot-version=v3.1	-21.3711	0.19196	25062.2	224	22	22	4	4	4	13	0.307692	1.03092	2	9
c819	c819.a1	c819.a1.a2	Mapoly0019s0067.2.p	pacid=33011244 transcript=Mapoly0019s0067.2 locus=Mapoly0019s0067 ID=Mapoly0019s0067.2.v3.1 annot-version=v3.1	-21.3711	0.21827	21855.3	197	22	22	4	4	4	12	0.333333	1.15443	2	9
c820	c820.a1	c820.a1.a1	Mapoly0113s0061.1.p	pacid=33005164 transcript=Mapoly0113s0061.1 locus=Mapoly0113s0061 ID=Mapoly0113s0061.1.v3.1 annot-version=v3.1	-31.3675	0.17778	38756.5	360	22	22	4	4	5	12	0.416667	1.61016	1	7
c821	c821.a1	c821.a1.a1	Mapoly0135s0043.1.p	pacid=33005220 transcript=Mapoly0135s0043.1 locus=Mapoly0135s0043 ID=Mapoly0135s0043.1.v3.1 annot-version=v3.1	-36.7913	0.36313	18860.5	179	22	22	4	4	4	6	0.666667	3.64159	1	9
c822	c822.a1	c822.a1.a1	Mapoly0053s0080.1.p	pacid=33015005 transcript=Mapoly0053s0080.1 locus=Mapoly0053s0080 ID=Mapoly0053s0080.1.v3.1 annot-version=v3.1	-35.0878	0.06931	88586.8	808	21	21	4	4	4	26	0.153846	0.425103	7	9
c822	c822.a1	c822.a1.a2	Mapoly0053s0080.2.p	pacid=33015007 transcript=Mapoly0053s0080.2 locus=Mapoly0053s0080 ID=Mapoly0053s0080.2.v3.1 annot-version=v3.1	-35.0878	0.06931	88586.8	808	21	21	4	4	4	26	0.153846	0.425103	7	9
c822	c822.a1	c822.a1.a3	Mapoly0053s0080.3.p	pacid=33015009 transcript=Mapoly0053s0080.3 locus=Mapoly0053s0080 ID=Mapoly0053s0080.3.v3.1 annot-version=v3.1	-35.0878	0.06931	88586.8	808	21	21	4	4	4	26	0.153846	0.425103	7	9
c822	c822.a1	c822.a1.a4	Mapoly0053s0080.4.p	pacid=33015008 transcript=Mapoly0053s0080.4 locus=Mapoly0053s0080 ID=Mapoly0053s0080.4.v3.1 annot-version=v3.1	-35.0878	0.06931	88586.8	808	21	21	4	4	4	26	0.153846	0.425103	7	9
c822	c822.a1	c822.a1.a5	Mapoly0053s0080.5.p	pacid=33015010 transcript=Mapoly0053s0080.5 locus=Mapoly0053s0080 ID=Mapoly0053s0080.5.v3.1 annot-version=v3.1	-35.0878	0.09689	63820	578	21	21	4	4	4	16	0.25	0.778279	7	9
c822	c822.a1	c822.a1.a6	Mapoly0053s0080.6.p	pacid=33015006 transcript=Mapoly0053s0080.6 locus=Mapoly0053s0080 ID=Mapoly0053s0080.6.v3.1 annot-version=v3.1	-35.0878	0.06931	88586.8	808	21	21	4	4	4	26	0.153846	0.425103	7	9
c822	c822.a1	c822.a1.a7	Mapoly0053s0080.7.p	pacid=33015011 transcript=Mapoly0053s0080.7 locus=Mapoly0053s0080 ID=Mapoly0053s0080.7.v3.1 annot-version=v3.1	-35.0878	0.09689	63820	578	21	21	4	4	4	16	0.25	0.778279	7	9
c823	c823.a1	c823.a1.a1	Mapoly0026s0046.1.p	pacid=33024410 transcript=Mapoly0026s0046.1 locus=Mapoly0026s0046 ID=Mapoly0026s0046.1.v3.1 annot-version=v3.1	-21.3445	0.06599	65493.8	591	21	21	4	4	6	27	0.222222	0.668101	1	9
c824	c824.a1	c824.a1.a1	Mapoly0052s0039.1.p	pacid=33026831 transcript=Mapoly0052s0039.1 locus=Mapoly0052s0039 ID=Mapoly0052s0039.1.v3.1 annot-version=v3.1	-28.5494	0.14815	28709.7	270	21	21	3	3	5	10	0.5	2.16228	1	9
c825	c825.a1	c825.a1.a1	Mapoly0352s0004.1.p	pacid=33025801 transcript=Mapoly0352s0004.1 locus=Mapoly0352s0004 ID=Mapoly0352s0004.1.v3.1 annot-version=v3.1	-43.2104	0.23248	32420.7	314	21	15	3	2	5	4	1.25	16.7828	1	9
c825	c825.a2	c825.a2.a1	Mapoly0023s0114.1.p	pacid=33014072 transcript=Mapoly0023s0114.1 locus=Mapoly0023s0114 ID=Mapoly0023s0114.1.v3.1 annot-version=v3.1	-17.0778	0.09873	32871	314	9	3	2	1	3	5	0.6	2.98107	1	3
c826	c826.a1	c826.a1.a1	Mapoly0006s0286.1.p	pacid=33006955 transcript=Mapoly0006s0286.1 locus=Mapoly0006s0286 ID=Mapoly0006s0286.1.v3.1 annot-version=v3.1	-19.6464	0.24309	19911	181	20	20	3	3	4	9	0.444444	1.78256	1	7
c827	c827.a1	c827.a1.a1	Mapoly0016s0054.1.p	pacid=33027148 transcript=Mapoly0016s0054.1 locus=Mapoly0016s0054 ID=Mapoly0016s0054.1.v3.1 annot-version=v3.1	-20.2676	0.53488	9426.87	86	20	20	3	3	5	2	2.5	315.228	1	9
c828	c828.a1	c828.a1.a1	Mapoly0084s0084.1.p	pacid=33025745 transcript=Mapoly0084s0084.1 locus=Mapoly0084s0084 ID=Mapoly0084s0084.1.v3.1 annot-version=v3.1	-32.5552	0.5	11435.8	100	19	19	4	4	6	4	1.5	30.6228	1	9
c829	c829.a1	c829.a1.a1	Mapoly0108s0058.1.p	pacid=33021765 transcript=Mapoly0108s0058.1 locus=Mapoly0108s0058 ID=Mapoly0108s0058.1.v3.1 annot-version=v3.1	-30.8022	0.06798	97754.7	912	19	19	4	4	4	37	0.108108	0.28265	1	9
c830	c830.a1	c830.a1.a1	Mapoly0185s0016.1.p	pacid=33015963 transcript=Mapoly0185s0016.1 locus=Mapoly0185s0016 ID=Mapoly0185s0016.1.v3.1 annot-version=v3.1	-25.8168	0.15546	25768.4	238	19	19	3	3	4	12	0.333333	1.15443	1	6
c831	c831.a1	c831.a1.a1	Mapoly0125s0001.1.p	pacid=33016453 transcript=Mapoly0125s0001.1 locus=Mapoly0125s0001 ID=Mapoly0125s0001.1.v3.1 annot-version=v3.1	-23.6224	0.20455	28311.4	264	18	18	4	4	4	8	0.5	2.16228	4	7
c831	c831.a1	c831.a1.a2	Mapoly0125s0001.2.p	pacid=33016456 transcript=Mapoly0125s0001.2 locus=Mapoly0125s0001 ID=Mapoly0125s0001.2.v3.1 annot-version=v3.1	-23.6224	0.21012	27422	257	18	18	4	4	4	8	0.5	2.16228	4	7
c831	c831.a1	c831.a1.a3	Mapoly0125s0001.3.p	pacid=33016454 transcript=Mapoly0125s0001.3 locus=Mapoly0125s0001 ID=Mapoly0125s0001.3.v3.1 annot-version=v3.1	-23.6224	0.21012	27422	257	18	18	4	4	4	8	0.5	2.16228	4	7
c831	c831.a1	c831.a1.a4	Mapoly0125s0001.4.p	pacid=33016455 transcript=Mapoly0125s0001.4 locus=Mapoly0125s0001 ID=Mapoly0125s0001.4.v3.1 annot-version=v3.1	-23.6224	0.21012	27422	257	18	18	4	4	4	8	0.5	2.16228	4	7
c832	c832.a1	c832.a1.a1	Mapoly0060s0105.1.p	pacid=33018347 transcript=Mapoly0060s0105.1 locus=Mapoly0060s0105 ID=Mapoly0060s0105.1.v3.1 annot-version=v3.1	-31.9599	0.21456	26247.9	261	18	18	4	4	5	13	0.384615	1.42446	1	6
c833	c833.a1	c833.a1.a1	Mapoly0104s0027.1.p	pacid=33012563 transcript=Mapoly0104s0027.1 locus=Mapoly0104s0027 ID=Mapoly0104s0027.1.v3.1 annot-version=v3.1	-27.5614	0.15235	37767.6	361	18	18	4	4	4	8	0.5	2.16228	1	8
c834	c834.a1	c834.a1.a1	Mapoly0111s0026.1.p	pacid=33009446 transcript=Mapoly0111s0026.1 locus=Mapoly0111s0026 ID=Mapoly0111s0026.1.v3.1 annot-version=v3.1	-38.0009	0.28063	26414.5	253	18	18	4	4	5	10	0.5	2.16228	1	8
c835	c835.a1	c835.a1.a1	Mapoly0115s0069.1.p	pacid=33007350 transcript=Mapoly0115s0069.1 locus=Mapoly0115s0069 ID=Mapoly0115s0069.1.v3.1 annot-version=v3.1	-42.0654	0.16667	36405.8	324	17	17	4	4	4	6	0.666667	3.64159	2	9
c835	c835.a1	c835.a1.a2	Mapoly0115s0069.2.p	pacid=33007351 transcript=Mapoly0115s0069.2 locus=Mapoly0115s0069 ID=Mapoly0115s0069.2.v3.1 annot-version=v3.1	-42.0654	0.16667	36405.8	324	17	17	4	4	4	6	0.666667	3.64159	2	9
c836	c836.a1	c836.a1.a1	Mapoly0014s0021.1.p	pacid=33015444 transcript=Mapoly0014s0021.1 locus=Mapoly0014s0021 ID=Mapoly0014s0021.1.v3.1 annot-version=v3.1	-23.8352	0.18067	26613.9	238	17	17	4	4	4	14	0.285714	0.930698	1	9
c837	c837.a1	c837.a1.a1	Mapoly0073s0082.1.p	pacid=33005727 transcript=Mapoly0073s0082.1 locus=Mapoly0073s0082 ID=Mapoly0073s0082.1.v3.1 annot-version=v3.1	-23.7125	0.06825	81177.8	718	17	17	4	4	4	25	0.16	0.44544	1	9
c838	c838.a1	c838.a1.a1	Mapoly0078s0003.1.p	pacid=33010712 transcript=Mapoly0078s0003.1 locus=Mapoly0078s0003 ID=Mapoly0078s0003.1.v3.1 annot-version=v3.1	-31.5501	0.18954	33196	306	17	17	4	4	4	16	0.25	0.778279	1	7
c839	c839.a1	c839.a1.a1	Mapoly0007s0166.1.p	pacid=33022390 transcript=Mapoly0007s0166.1 locus=Mapoly0007s0166 ID=Mapoly0007s0166.1.v3.1 annot-version=v3.1	-38.8624	0.25664	23621.7	226	16	16	4	4	5	10	0.5	2.16228	1	8
c840	c840.a1	c840.a1.a1	Mapoly0009s0040.1.p	pacid=33017118 transcript=Mapoly0009s0040.1 locus=Mapoly0009s0040 ID=Mapoly0009s0040.1.v3.1 annot-version=v3.1	-22.9524	0.078	69708.3	641	16	16	4	4	4	24	0.166667	0.467799	1	7
c841	c841.a1	c841.a1.a1	Mapoly0014s0073.1.p	pacid=33015340 transcript=Mapoly0014s0073.1 locus=Mapoly0014s0073 ID=Mapoly0014s0073.1.v3.1 annot-version=v3.1	-21.8257	0.16549	31213	284	16	16	4	4	4	12	0.333333	1.15443	1	8
c842	c842.a1	c842.a1.a1	Mapoly0158s0034.1.p	pacid=33010469 transcript=Mapoly0158s0034.1 locus=Mapoly0158s0034 ID=Mapoly0158s0034.1.v3.1 annot-version=v3.1	-21.4862	0.20476	21992.3	210	16	16	3	3	5	7	0.714286	4.17947	1	8
c843	c843.a1	c843.a1.a1	Mapoly0189s0018.1.p	pacid=33003685 transcript=Mapoly0189s0018.1 locus=Mapoly0189s0018 ID=Mapoly0189s0018.1.v3.1 annot-version=v3.1	-41.5011	0.105	42109.1	400	16	16	4	4	5	13	0.384615	1.42446	1	5
c844	c844.a1	c844.a1.a1	Mapoly0036s0073.1.p	pacid=33024221 transcript=Mapoly0036s0073.1 locus=Mapoly0036s0073 ID=Mapoly0036s0073.1.v3.1 annot-version=v3.1	-20.6871	0.20492	25786.5	244	15	15	4	4	4	12	0.333333	1.15443	2	6
c844	c844.a1	c844.a1.a2	Mapoly0036s0073.2.p	pacid=33024222 transcript=Mapoly0036s0073.2 locus=Mapoly0036s0073 ID=Mapoly0036s0073.2.v3.1 annot-version=v3.1	-20.6871	0.20576	25658.4	243	15	15	4	4	4	12	0.333333	1.15443	2	6
c845	c845.a1	c845.a1.a1	Mapoly0045s0091.1.p	pacid=33015121 transcript=Mapoly0045s0091.1 locus=Mapoly0045s0091 ID=Mapoly0045s0091.1.v3.1 annot-version=v3.1	-15.4009	0.16327	31545.1	294	15	15	4	4	4	17	0.235294	0.719072	2	7
c845	c845.a1	c845.a1.a2	Mapoly0045s0091.2.p	pacid=33015122 transcript=Mapoly0045s0091.2 locus=Mapoly0045s0091 ID=Mapoly0045s0091.2.v3.1 annot-version=v3.1	-15.4009	0.16327	31545.1	294	15	15	4	4	4	17	0.235294	0.719072	2	7
c846	c846.a1	c846.a1.a1	Mapoly0003s0072.1.p	pacid=33010153 transcript=Mapoly0003s0072.1 locus=Mapoly0003s0072 ID=Mapoly0003s0072.1.v3.1 annot-version=v3.1	-19.9786	0.13866	25518.2	238	15	15	3	3	4	11	0.363636	1.31013	1	9
c847	c847.a1	c847.a1.a1	Mapoly0027s0011.1.p	pacid=33021469 transcript=Mapoly0027s0011.1 locus=Mapoly0027s0011 ID=Mapoly0027s0011.1.v3.1 annot-version=v3.1	-22.5945	0.18841	22221.4	207	15	15	3	3	5	5	1	9	1	6
c848	c848.a1	c848.a1.a1	Mapoly0040s0119.1.p	pacid=33020890 transcript=Mapoly0040s0119.1 locus=Mapoly0040s0119 ID=Mapoly0040s0119.1.v3.1 annot-version=v3.1	-16.6199	0.3252	12827.7	123	15	10	4	3	4	7	0.571429	2.72759	1	6
c848	c848.a2	c848.a2.a1	Mapoly0059s0074.1.p	pacid=33006616 transcript=Mapoly0059s0074.1 locus=Mapoly0059s0074 ID=Mapoly0059s0074.1.v3.1 annot-version=v3.1	-29.7702	0.15176	39496.8	369	11	6	4	3	4	13	0.307692	1.03092	1	5
c849	c849.a1	c849.a1.a1	Mapoly0042s0090.1.p	pacid=33016571 transcript=Mapoly0042s0090.1 locus=Mapoly0042s0090 ID=Mapoly0042s0090.1.v3.1 annot-version=v3.1	-17.9628	0.18018	24204.4	222	15	15	4	4	4	9	0.444444	1.78256	1	7
c850	c850.a1	c850.a1.a1	Mapoly0053s0070.1.p	pacid=33014938 transcript=Mapoly0053s0070.1 locus=Mapoly0053s0070 ID=Mapoly0053s0070.1.v3.1 annot-version=v3.1	-43.0177	0.12475	50768.6	497	15	15	4	4	5	21	0.238095	0.730196	1	4
c851	c851.a1	c851.a1.a1	Mapoly0035s0080.1.p	pacid=33026130 transcript=Mapoly0035s0080.1 locus=Mapoly0035s0080 ID=Mapoly0035s0080.1.v3.1 annot-version=v3.1	-20.0953	0.09231	42482	390	14	14	3	3	4	12	0.333333	1.15443	1	9
c852	c852.a1	c852.a1.a1	Mapoly0064s0044.1.p	pacid=33013529 transcript=Mapoly0064s0044.1 locus=Mapoly0064s0044 ID=Mapoly0064s0044.1.v3.1 annot-version=v3.1	-13.5716	0.04435	77858.1	699	14	14	4	4	4	37	0.108108	0.28265	1	8
c853	c853.a1	c853.a1.a1	Mapoly0084s0007.1.p	pacid=33025643 transcript=Mapoly0084s0007.1 locus=Mapoly0084s0007 ID=Mapoly0084s0007.1.v3.1 annot-version=v3.1	-21.7905	0.1125	44229.9	400	14	14	4	4	4	21	0.190476	0.550516	1	7
c854	c854.a1	c854.a1.a1	Mapoly0085s0082.1.p	pacid=33005306 transcript=Mapoly0085s0082.1 locus=Mapoly0085s0082 ID=Mapoly0085s0082.1.v3.1 annot-version=v3.1	-18.8925	0.21939	22392.3	196	14	14	4	4	5	10	0.5	2.16228	1	7
c855	c855.a1	c855.a1.a1	Mapoly0115s0039.1.p	pacid=33007355 transcript=Mapoly0115s0039.1 locus=Mapoly0115s0039 ID=Mapoly0115s0039.1.v3.1 annot-version=v3.1	-13.6753	0.38462	8669.56	78	14	14	3	3	4	4	1	9	1	7
c856	c856.a1	c856.a1.a1	Mapoly0003s0086.1.p	pacid=33009805 transcript=Mapoly0003s0086.1 locus=Mapoly0003s0086 ID=Mapoly0003s0086.1.v3.1 annot-version=v3.1	-16.8395	0.24088	15316.5	137	13	13	4	4	4	3	1.33333	20.5443	7	8
c856	c856.a1	c856.a1.a2	Mapoly0003s0088.1.p	pacid=33010025 transcript=Mapoly0003s0088.1 locus=Mapoly0003s0088 ID=Mapoly0003s0088.1.v3.1 annot-version=v3.1	-16.8395	0.24088	15316.5	137	13	13	4	4	4	3	1.33333	20.5443	7	8
c856	c856.a1	c856.a1.a3	Mapoly0006s0250.1.p	pacid=33007294 transcript=Mapoly0006s0250.1 locus=Mapoly0006s0250 ID=Mapoly0006s0250.1.v3.1 annot-version=v3.1	-16.8395	0.24088	15316.5	137	13	13	4	4	4	3	1.33333	20.5443	7	8
c856	c856.a1	c856.a1.a4	Mapoly0037s0056.1.p	pacid=33008368 transcript=Mapoly0037s0056.1 locus=Mapoly0037s0056 ID=Mapoly0037s0056.1.v3.1 annot-version=v3.1	-16.8395	0.24088	15396.6	137	13	13	4	4	4	4	1	9	7	8
c856	c856.a1	c856.a1.a5	Mapoly0102s0037.1.p	pacid=33007463 transcript=Mapoly0102s0037.1 locus=Mapoly0102s0037 ID=Mapoly0102s0037.1.v3.1 annot-version=v3.1	-16.8395	0.24088	15316.5	137	13	13	4	4	4	3	1.33333	20.5443	7	8
c856	c856.a1	c856.a1.a6	Mapoly0105s0008.1.p	pacid=33016146 transcript=Mapoly0105s0008.1 locus=Mapoly0105s0008 ID=Mapoly0105s0008.1.v3.1 annot-version=v3.1	-16.8395	0.24088	15396.6	137	13	13	4	4	4	4	1	9	7	8
c856	c856.a1	c856.a1.a7	Mapoly0123s0001.1.p	pacid=33019019 transcript=Mapoly0123s0001.1 locus=Mapoly0123s0001 ID=Mapoly0123s0001.1.v3.1 annot-version=v3.1	-16.8395	0.24088	15316.5	137	13	13	4	4	4	3	1.33333	20.5443	7	8
c857	c857.a1	c857.a1.a1	Mapoly0104s0033.1.p	pacid=33012542 transcript=Mapoly0104s0033.1 locus=Mapoly0104s0033 ID=Mapoly0104s0033.1.v3.1 annot-version=v3.1	-22.3192	0.07134	84167.6	771	13	13	4	4	4	38	0.105263	0.274275	2	8
c857	c857.a1	c857.a1.a2	Mapoly0104s0034.1.p	pacid=33012554 transcript=Mapoly0104s0034.1 locus=Mapoly0104s0034 ID=Mapoly0104s0034.1.v3.1 annot-version=v3.1	-22.3192	0.17915	33834.4	307	13	13	4	4	4	13	0.307692	1.03092	2	8
c858	c858.a1	c858.a1.a1	Mapoly0016s0185.1.p	pacid=33027013 transcript=Mapoly0016s0185.1 locus=Mapoly0016s0185 ID=Mapoly0016s0185.1.v3.1 annot-version=v3.1	-30.7178	0.14409	37828.1	347	13	13	4	4	4	10	0.4	1.51189	1	6
c859	c859.a1	c859.a1.a1	Mapoly0037s0140.1.p	pacid=33008333 transcript=Mapoly0037s0140.1 locus=Mapoly0037s0140 ID=Mapoly0037s0140.1.v3.1 annot-version=v3.1	-27.7178	0.07803	37897.4	346	13	13	3	3	4	13	0.307692	1.03092	1	6
c860	c860.a1	c860.a1.a1	Mapoly0119s0036.1.p	pacid=33010415 transcript=Mapoly0119s0036.1 locus=Mapoly0119s0036 ID=Mapoly0119s0036.1.v3.1 annot-version=v3.1	-20.6259	0.19262	26470.4	244	13	13	4	4	4	11	0.363636	1.31013	1	5
c861	c861.a1	c861.a1.a1	Mapoly0035s0073.1.p	pacid=33026213 transcript=Mapoly0035s0073.1 locus=Mapoly0035s0073 ID=Mapoly0035s0073.1.v3.1 annot-version=v3.1	-31.0239	0.12673	45240.1	434	12	4	4	1	4	17	0.235294	0.719072	3	7
c861	c861.a1	c861.a1.a2	Mapoly0035s0073.2.p	pacid=33026215 transcript=Mapoly0035s0073.2 locus=Mapoly0035s0073 ID=Mapoly0035s0073.2.v3.1 annot-version=v3.1	-31.0239	0.12673	45240.1	434	12	4	4	1	4	17	0.235294	0.719072	3	7
c861	c861.a1	c861.a1.a3	Mapoly0035s0073.3.p	pacid=33026214 transcript=Mapoly0035s0073.3 locus=Mapoly0035s0073 ID=Mapoly0035s0073.3.v3.1 annot-version=v3.1	-31.0239	0.12673	45240.1	434	12	4	4	1	4	17	0.235294	0.719072	3	7
c861	c861.a2	c861.a2.a1	Mapoly0035s0014.1.p	pacid=33026260 transcript=Mapoly0035s0014.1 locus=Mapoly0035s0014 ID=Mapoly0035s0014.1.v3.1 annot-version=v3.1	-30.5223	0.12933	45724.3	433	9	1	4	1	4	20	0.2	0.584893	1	6
c862	c862.a1	c862.a1.a1	Mapoly0001s0100.1.p	pacid=33020493 transcript=Mapoly0001s0100.1 locus=Mapoly0001s0100 ID=Mapoly0001s0100.1.v3.1 annot-version=v3.1	-28.1855	0.08745	76564.2	709	12	12	4	4	5	20	0.25	0.778279	1	5
c863	c863.a1	c863.a1.a1	Mapoly0001s0227.1.p	pacid=33020481 transcript=Mapoly0001s0227.1 locus=Mapoly0001s0227 ID=Mapoly0001s0227.1.v3.1 annot-version=v3.1	-11.4605	0.05587	75770.6	698	12	12	4	4	4	20	0.2	0.584893	1	7
c864	c864.a1	c864.a1.a1	Mapoly0002s0316.1.p	pacid=33023515 transcript=Mapoly0002s0316.1 locus=Mapoly0002s0316 ID=Mapoly0002s0316.1.v3.1 annot-version=v3.1	-30.9069	0.13277	39338.1	354	12	12	4	4	4	17	0.235294	0.719072	1	6
c865	c865.a1	c865.a1.a1	Mapoly0014s0128.1.p	pacid=33015454 transcript=Mapoly0014s0128.1 locus=Mapoly0014s0128 ID=Mapoly0014s0128.1.v3.1 annot-version=v3.1	-27.0812	0.17089	33929	316	12	12	4	4	4	14	0.285714	0.930698	1	6
c866	c866.a1	c866.a1.a1	Mapoly0037s0113.1.p	pacid=33008403 transcript=Mapoly0037s0113.1 locus=Mapoly0037s0113 ID=Mapoly0037s0113.1.v3.1 annot-version=v3.1	-23.8184	0.06138	97991.3	896	12	12	4	4	4	47	0.0851064	0.216484	1	8
c867	c867.a1	c867.a1.a1	Mapoly0042s0007.1.p	pacid=33016536 transcript=Mapoly0042s0007.1 locus=Mapoly0042s0007 ID=Mapoly0042s0007.1.v3.1 annot-version=v3.1	-29.4829	0.06828	77360.2	703	12	12	4	4	4	33	0.121212	0.321941	1	7
c868	c868.a1	c868.a1.a1	Mapoly0042s0016.1.p	pacid=33016594 transcript=Mapoly0042s0016.1 locus=Mapoly0042s0016 ID=Mapoly0042s0016.1.v3.1 annot-version=v3.1	-28.1833	0.2	21964.1	215	12	12	4	4	4	1	4	9999	1	9
c869	c869.a1	c869.a1.a1	Mapoly0043s0143.1.p	pacid=33021224 transcript=Mapoly0043s0143.1 locus=Mapoly0043s0143 ID=Mapoly0043s0143.1.v3.1 annot-version=v3.1	-22.8904	0.1319	35263.7	326	12	12	4	4	4	10	0.4	1.51189	1	8
c870	c870.a1	c870.a1.a1	Mapoly0094s0001.1.p	pacid=33005674 transcript=Mapoly0094s0001.1 locus=Mapoly0094s0001 ID=Mapoly0094s0001.1.v3.1 annot-version=v3.1	-16.4283	0.29697	18290.5	165	12	12	4	4	5	8	0.625	3.21697	1	5
c871	c871.a1	c871.a1.a1	Mapoly0204s0015.1.p	pacid=33008135 transcript=Mapoly0204s0015.1 locus=Mapoly0204s0015 ID=Mapoly0204s0015.1.v3.1 annot-version=v3.1	-28.1467	0.10703	69697.4	626	12	12	4	4	5	19	0.263158	0.832981	1	8
c872	c872.a1	c872.a1.a1	Mapoly0052s0002.1.p	pacid=33026736 transcript=Mapoly0052s0002.1 locus=Mapoly0052s0002 ID=Mapoly0052s0002.1.v3.1 annot-version=v3.1	-20.2774	0.11924	41159.6	369	11	11	4	4	4	16	0.25	0.778279	5	8
c872	c872.a1	c872.a1.a2	Mapoly0052s0002.2.p	pacid=33026737 transcript=Mapoly0052s0002.2 locus=Mapoly0052s0002 ID=Mapoly0052s0002.2.v3.1 annot-version=v3.1	-20.2774	0.11924	41159.6	369	11	11	4	4	4	16	0.25	0.778279	5	8
c872	c872.a1	c872.a1.a3	Mapoly0052s0002.3.p	pacid=33026739 transcript=Mapoly0052s0002.3 locus=Mapoly0052s0002 ID=Mapoly0052s0002.3.v3.1 annot-version=v3.1	-20.2774	0.11924	41159.6	369	11	11	4	4	4	16	0.25	0.778279	5	8
c872	c872.a1	c872.a1.a4	Mapoly0052s0002.4.p	pacid=33026738 transcript=Mapoly0052s0002.4 locus=Mapoly0052s0002 ID=Mapoly0052s0002.4.v3.1 annot-version=v3.1	-20.2774	0.11924	41159.6	369	11	11	4	4	4	16	0.25	0.778279	5	8
c872	c872.a1	c872.a1.a5	Mapoly0052s0002.5.p	pacid=33026740 transcript=Mapoly0052s0002.5 locus=Mapoly0052s0002 ID=Mapoly0052s0002.5.v3.1 annot-version=v3.1	-20.2774	0.11924	41159.6	369	11	11	4	4	4	16	0.25	0.778279	5	8
c873	c873.a1	c873.a1.a1	Mapoly0049s0105.1.p	pacid=33009267 transcript=Mapoly0049s0105.1 locus=Mapoly0049s0105 ID=Mapoly0049s0105.1.v3.1 annot-version=v3.1	-9.2543	0.19728	16414.6	147	11	11	3	3	4	8	0.5	2.16228	3	6
c873	c873.a1	c873.a1.a2	Mapoly0049s0105.2.p	pacid=33009269 transcript=Mapoly0049s0105.2 locus=Mapoly0049s0105 ID=Mapoly0049s0105.2.v3.1 annot-version=v3.1	-9.2543	0.19728	16414.6	147	11	11	3	3	4	8	0.5	2.16228	3	6
c873	c873.a1	c873.a1.a3	Mapoly0049s0105.3.p	pacid=33009268 transcript=Mapoly0049s0105.3 locus=Mapoly0049s0105 ID=Mapoly0049s0105.3.v3.1 annot-version=v3.1	-9.2543	0.19728	16414.6	147	11	11	3	3	4	8	0.5	2.16228	3	6
c874	c874.a1	c874.a1.a1	Mapoly0001s0344.1.p	pacid=33020083 transcript=Mapoly0001s0344.1 locus=Mapoly0001s0344 ID=Mapoly0001s0344.1.v3.1 annot-version=v3.1	-20.0211	0.08802	46017.2	409	11	11	4	4	4	24	0.166667	0.467799	2	6
c874	c874.a1	c874.a1.a2	Mapoly0001s0344.2.p	pacid=33020084 transcript=Mapoly0001s0344.2 locus=Mapoly0001s0344 ID=Mapoly0001s0344.2.v3.1 annot-version=v3.1	-20.0211	0.09045	44490.3	398	11	11	4	4	4	23	0.173913	0.492496	2	6
c875	c875.a1	c875.a1.a1	Mapoly0012s0079.1.p	pacid=33017675 transcript=Mapoly0012s0079.1 locus=Mapoly0012s0079 ID=Mapoly0012s0079.1.v3.1 annot-version=v3.1	-29.6821	0.08833	67965.5	600	11	11	4	4	4	26	0.153846	0.425103	2	6
c875	c875.a1	c875.a1.a2	Mapoly0012s0079.2.p	pacid=33017676 transcript=Mapoly0012s0079.2 locus=Mapoly0012s0079 ID=Mapoly0012s0079.2.v3.1 annot-version=v3.1	-29.6821	0.08833	67965.5	600	11	11	4	4	4	26	0.153846	0.425103	2	6
c876	c876.a1	c876.a1.a1	Mapoly0005s0125.1.p	pacid=33003390 transcript=Mapoly0005s0125.1 locus=Mapoly0005s0125 ID=Mapoly0005s0125.1.v3.1 annot-version=v3.1	-25.5907	0.10638	46333.6	423	11	11	4	4	4	19	0.210526	0.623777	1	7
c877	c877.a1	c877.a1.a1	Mapoly0010s0004.1.p	pacid=33021856 transcript=Mapoly0010s0004.1 locus=Mapoly0010s0004 ID=Mapoly0010s0004.1.v3.1 annot-version=v3.1	-36.7664	0.41358	16969.3	162	11	11	4	4	4	8	0.5	2.16228	1	6
c878	c878.a1	c878.a1.a1	Mapoly0010s0169.1.p	pacid=33021913 transcript=Mapoly0010s0169.1 locus=Mapoly0010s0169 ID=Mapoly0010s0169.1.v3.1 annot-version=v3.1	-34.4139	0.36607	12701.4	112	11	11	4	4	4	5	0.8	5.30957	1	4
c879	c879.a1	c879.a1.a1	Mapoly0020s0168.1.p	pacid=33004247 transcript=Mapoly0020s0168.1 locus=Mapoly0020s0168 ID=Mapoly0020s0168.1.v3.1 annot-version=v3.1	-21.8611	0.35955	10397	89	11	11	3	3	4	7	0.571429	2.72759	1	6
c880	c880.a1	c880.a1.a1	Mapoly0038s0054.1.p	pacid=33004797 transcript=Mapoly0038s0054.1 locus=Mapoly0038s0054 ID=Mapoly0038s0054.1.v3.1 annot-version=v3.1	-15.3354	0.12963	16885.7	162	11	11	2	2	4	9	0.444444	1.78256	1	7
c881	c881.a1	c881.a1.a1	Mapoly0054s0039.1.p	pacid=33017422 transcript=Mapoly0054s0039.1 locus=Mapoly0054s0039 ID=Mapoly0054s0039.1.v3.1 annot-version=v3.1	-19.9077	0.13669	27886.2	278	11	11	3	3	4	15	0.266667	0.84785	1	4
c882	c882.a1	c882.a1.a1	Mapoly0078s0013.1.p	pacid=33010784 transcript=Mapoly0078s0013.1 locus=Mapoly0078s0013 ID=Mapoly0078s0013.1.v3.1 annot-version=v3.1	-20.7454	0.34014	16172.7	147	11	9	4	2	4	8	0.5	2.16228	1	6
c882	c882.a2	c882.a2.a1	Mapoly0033s0117.1.p	pacid=33003885 transcript=Mapoly0033s0117.1 locus=Mapoly0033s0117 ID=Mapoly0033s0117.1.v3.1 annot-version=v3.1	-17.0091	0.27211	16172.7	147	4	2	3	1	3	8	0.375	1.37137	1	2
c883	c883.a1	c883.a1.a1	Mapoly0103s0045.1.p	pacid=33013330 transcript=Mapoly0103s0045.1 locus=Mapoly0103s0045 ID=Mapoly0103s0045.1.v3.1 annot-version=v3.1	-20.9486	0.14286	33599.9	301	11	11	3	3	4	12	0.333333	1.15443	1	6
c884	c884.a1	c884.a1.a1	Mapoly0108s0017.1.p	pacid=33021818 transcript=Mapoly0108s0017.1 locus=Mapoly0108s0017 ID=Mapoly0108s0017.1.v3.1 annot-version=v3.1	-26.7421	0.12903	57430.1	527	11	11	4	4	4	24	0.166667	0.467799	1	6
c885	c885.a1	c885.a1.a1	Mapoly0125s0005.1.p	pacid=33016443 transcript=Mapoly0125s0005.1 locus=Mapoly0125s0005 ID=Mapoly0125s0005.1.v3.1 annot-version=v3.1	-19.8214	0.08114	56473	493	11	11	4	4	4	18	0.222222	0.668101	1	6
c886	c886.a1	c886.a1.a1	Mapoly0162s0015.1.p	pacid=33011958 transcript=Mapoly0162s0015.1 locus=Mapoly0162s0015 ID=Mapoly0162s0015.1.v3.1 annot-version=v3.1	-19.6873	0.08915	56231.1	516	11	11	4	4	4	16	0.25	0.778279	1	6
c887	c887.a1	c887.a1.a1	Mapoly0029s0063.1.p	pacid=33014631 transcript=Mapoly0029s0063.1 locus=Mapoly0029s0063 ID=Mapoly0029s0063.1.v3.1 annot-version=v3.1	-31.2093	0.15101	32349	298	10	10	4	4	4	12	0.333333	1.15443	3	6
c887	c887.a1	c887.a1.a2	Mapoly0029s0063.2.p	pacid=33014632 transcript=Mapoly0029s0063.2 locus=Mapoly0029s0063 ID=Mapoly0029s0063.2.v3.1 annot-version=v3.1	-31.2093	0.18908	25551.4	238	10	10	4	4	4	9	0.444444	1.78256	3	6
c887	c887.a1	c887.a1.a3	Mapoly0029s0063.3.p	pacid=33014633 transcript=Mapoly0029s0063.3 locus=Mapoly0029s0063 ID=Mapoly0029s0063.3.v3.1 annot-version=v3.1	-31.2093	0.20089	23981.5	224	10	10	4	4	4	10	0.4	1.51189	3	6
c888	c888.a1	c888.a1.a1	Mapoly0075s0037.1.p	pacid=33018588 transcript=Mapoly0075s0037.1 locus=Mapoly0075s0037 ID=Mapoly0075s0037.1.v3.1 annot-version=v3.1	-24.4918	0.1256	47083.1	414	10	10	4	4	4	20	0.2	0.584893	2	7
c888	c888.a1	c888.a1.a2	Mapoly0075s0037.2.p	pacid=33018589 transcript=Mapoly0075s0037.2 locus=Mapoly0075s0037 ID=Mapoly0075s0037.2.v3.1 annot-version=v3.1	-24.4918	0.1256	47083.1	414	10	10	4	4	4	20	0.2	0.584893	2	7
c889	c889.a1	c889.a1.a1	Mapoly0005s0152.1.p	pacid=33003379 transcript=Mapoly0005s0152.1 locus=Mapoly0005s0152 ID=Mapoly0005s0152.1.v3.1 annot-version=v3.1	-12.6242	0.12238	31552.1	286	10	10	3	3	4	7	0.571429	2.72759	1	7
c890	c890.a1	c890.a1.a1	Mapoly0006s0174.1.p	pacid=33007002 transcript=Mapoly0006s0174.1 locus=Mapoly0006s0174 ID=Mapoly0006s0174.1.v3.1 annot-version=v3.1	-24.4535	0.33065	12337.9	124	10	10	3	3	4	4	1	9	1	5
c891	c891.a1	c891.a1.a1	Mapoly0009s0036.1.p	pacid=33016934 transcript=Mapoly0009s0036.1 locus=Mapoly0009s0036 ID=Mapoly0009s0036.1.v3.1 annot-version=v3.1	-32.8184	0.15667	31592.5	300	10	10	4	4	4	11	0.363636	1.31013	1	5
c892	c892.a1	c892.a1.a1	Mapoly0067s0002.1.p	pacid=33019822 transcript=Mapoly0067s0002.1 locus=Mapoly0067s0002 ID=Mapoly0067s0002.1.v3.1 annot-version=v3.1	-23.3849	0.10366	52619.5	492	10	10	4	4	4	20	0.2	0.584893	1	5
c893	c893.a1	c893.a1.a1	Mapoly0090s0063.1.p	pacid=33014333 transcript=Mapoly0090s0063.1 locus=Mapoly0090s0063 ID=Mapoly0090s0063.1.v3.1 annot-version=v3.1	-28.6508	0.16489	20356	188	10	10	4	4	4	12	0.333333	1.15443	1	5
c894	c894.a1	c894.a1.a1	Mapoly0093s0012.1.p	pacid=33025302 transcript=Mapoly0093s0012.1 locus=Mapoly0093s0012 ID=Mapoly0093s0012.1.v3.1 annot-version=v3.1	-29.1069	0.09888	58006.9	536	10	10	4	4	4	13	0.307692	1.03092	1	7
c895	c895.a1	c895.a1.a1	Mapoly0158s0005.1.p	pacid=33010478 transcript=Mapoly0158s0005.1 locus=Mapoly0158s0005 ID=Mapoly0158s0005.1.v3.1 annot-version=v3.1	-22.7883	0.30539	17707	167	10	10	3	3	4	10	0.4	1.51189	1	4
c896	c896.a1	c896.a1.a1	Mapoly0004s0014.1.p	pacid=33015786 transcript=Mapoly0004s0014.1 locus=Mapoly0004s0014 ID=Mapoly0004s0014.1.v3.1 annot-version=v3.1	-15.8985	0.19457	25231.1	221	9	9	4	4	5	10	0.5	2.16228	4	7
c896	c896.a1	c896.a1.a2	Mapoly0004s0014.2.p	pacid=33015788 transcript=Mapoly0004s0014.2 locus=Mapoly0004s0014 ID=Mapoly0004s0014.2.v3.1 annot-version=v3.1	-15.8985	0.19457	25231.1	221	9	9	4	4	5	10	0.5	2.16228	4	7
c896	c896.a1	c896.a1.a3	Mapoly0004s0014.3.p	pacid=33015787 transcript=Mapoly0004s0014.3 locus=Mapoly0004s0014 ID=Mapoly0004s0014.3.v3.1 annot-version=v3.1	-15.8985	0.19457	25231.1	221	9	9	4	4	5	10	0.5	2.16228	4	7
c896	c896.a1	c896.a1.a4	Mapoly0004s0014.4.p	pacid=33015789 transcript=Mapoly0004s0014.4 locus=Mapoly0004s0014 ID=Mapoly0004s0014.4.v3.1 annot-version=v3.1	-15.8985	0.19457	25231.1	221	9	9	4	4	5	10	0.5	2.16228	4	7
c897	c897.a1	c897.a1.a1	Mapoly0001s0273.1.p	pacid=33020647 transcript=Mapoly0001s0273.1 locus=Mapoly0001s0273 ID=Mapoly0001s0273.1.v3.1 annot-version=v3.1	-25.4113	0.14	31138.5	300	9	9	3	3	4	9	0.444444	1.78256	2	6
c897	c897.a1	c897.a1.a2	Mapoly0001s0273.2.p	pacid=33020648 transcript=Mapoly0001s0273.2 locus=Mapoly0001s0273 ID=Mapoly0001s0273.2.v3.1 annot-version=v3.1	-25.4113	0.15441	28000	272	9	9	3	3	4	8	0.5	2.16228	2	6
c898	c898.a1	c898.a1.a1	Mapoly0004s0109.1.p	pacid=33015798 transcript=Mapoly0004s0109.1 locus=Mapoly0004s0109 ID=Mapoly0004s0109.1.v3.1 annot-version=v3.1	-26.7462	0.16719	34815.6	317	9	9	4	4	4	14	0.285714	0.930698	1	6
c899	c899.a1	c899.a1.a1	Mapoly0014s0204.1.p	pacid=33015546 transcript=Mapoly0014s0204.1 locus=Mapoly0014s0204 ID=Mapoly0014s0204.1.v3.1 annot-version=v3.1	-19.42	0.09395	52181.5	479	9	9	4	4	4	14	0.285714	0.930698	1	6
c900	c900.a1	c900.a1.a1	Mapoly0015s0074.1.p	pacid=33019338 transcript=Mapoly0015s0074.1 locus=Mapoly0015s0074 ID=Mapoly0015s0074.1.v3.1 annot-version=v3.1	-29.4895	0.24017	23958.2	229	9	9	4	4	4	10	0.4	1.51189	1	6
c901	c901.a1	c901.a1.a1	Mapoly0016s0172.1.p	pacid=33026964 transcript=Mapoly0016s0172.1 locus=Mapoly0016s0172 ID=Mapoly0016s0172.1.v3.1 annot-version=v3.1	-21.1608	0.1226	44510.8	416	9	9	4	4	4	17	0.235294	0.719072	1	6
c902	c902.a1	c902.a1.a1	Mapoly0033s0066.1.p	pacid=33003794 transcript=Mapoly0033s0066.1 locus=Mapoly0033s0066 ID=Mapoly0033s0066.1.v3.1 annot-version=v3.1	-18.0669	0.13456	41490.1	379	9	9	4	4	4	22	0.181818	0.519911	1	6
c903	c903.a1	c903.a1.a1	Mapoly0053s0067.1.p	pacid=33015002 transcript=Mapoly0053s0067.1 locus=Mapoly0053s0067 ID=Mapoly0053s0067.1.v3.1 annot-version=v3.1	-31.8587	0.15347	43423.8	404	9	9	4	4	4	11	0.363636	1.31013	1	4
c904	c904.a1	c904.a1.a1	Mapoly0053s0095.1.p	pacid=33015015 transcript=Mapoly0053s0095.1 locus=Mapoly0053s0095 ID=Mapoly0053s0095.1.v3.1 annot-version=v3.1	-21.8129	0.249	27055.3	249	9	9	4	4	4	10	0.4	1.51189	1	5
c905	c905.a1	c905.a1.a1	Mapoly0056s0073.1.p	pacid=33013190 transcript=Mapoly0056s0073.1 locus=Mapoly0056s0073 ID=Mapoly0056s0073.1.v3.1 annot-version=v3.1	-35.3411	0.16008	52716.3	506	9	9	4	4	4	13	0.307692	1.03092	1	4
c906	c906.a1	c906.a1.a1	Mapoly0057s0039.1.p	pacid=33011729 transcript=Mapoly0057s0039.1 locus=Mapoly0057s0039 ID=Mapoly0057s0039.1.v3.1 annot-version=v3.1	-25.7358	0.27128	20968.7	188	9	9	4	4	4	8	0.5	2.16228	1	4
c907	c907.a1	c907.a1.a1	Mapoly0079s0047.1.p	pacid=33012157 transcript=Mapoly0079s0047.1 locus=Mapoly0079s0047 ID=Mapoly0079s0047.1.v3.1 annot-version=v3.1	-22.7743	0.31288	17895	163	9	9	4	4	4	9	0.444444	1.78256	1	4
c908	c908.a1	c908.a1.a1	Mapoly0080s0038.1.p	pacid=33023853 transcript=Mapoly0080s0038.1 locus=Mapoly0080s0038 ID=Mapoly0080s0038.1.v3.1 annot-version=v3.1	-17.0451	0.04475	127529	1095	9	9	4	4	5	60	0.0833333	0.211528	1	4
c909	c909.a1	c909.a1.a1	Mapoly0087s0003.1.p	pacid=33025632 transcript=Mapoly0087s0003.1 locus=Mapoly0087s0003 ID=Mapoly0087s0003.1.v3.1 annot-version=v3.1	-10.4252	0.06034	78091.9	696	9	9	3	3	4	25	0.16	0.44544	1	5
c910	c910.a1	c910.a1.a1	Mapoly0106s0043.1.p	pacid=33017328 transcript=Mapoly0106s0043.1 locus=Mapoly0106s0043 ID=Mapoly0106s0043.1.v3.1 annot-version=v3.1	-26.5238	0.04452	125683	1168	9	9	4	4	4	42	0.0952381	0.245197	1	7
c911	c911.a1	c911.a1.a1	Mapoly0117s0051.1.p	pacid=33027540 transcript=Mapoly0117s0051.1 locus=Mapoly0117s0051 ID=Mapoly0117s0051.1.v3.1 annot-version=v3.1	-35.1593	0.20084	25653	239	9	9	4	4	4	6	0.666667	3.64159	1	4
c912	c912.a1	c912.a1.a1	Mapoly0017s0004.1.p	pacid=33005555 transcript=Mapoly0017s0004.1 locus=Mapoly0017s0004 ID=Mapoly0017s0004.1.v3.1 annot-version=v3.1	-13.319	0.15909	34130.1	308	8	8	4	4	4	14	0.285714	0.930698	15	5
c912	c912.a1	c912.a1.a2	Mapoly0017s0004.2.p	pacid=33005556 transcript=Mapoly0017s0004.2 locus=Mapoly0017s0004 ID=Mapoly0017s0004.2.v3.1 annot-version=v3.1	-13.319	0.15909	34130.1	308	8	8	4	4	4	14	0.285714	0.930698	15	5
c912	c912.a1	c912.a1.a3	Mapoly0017s0004.3.p	pacid=33005557 transcript=Mapoly0017s0004.3 locus=Mapoly0017s0004 ID=Mapoly0017s0004.3.v3.1 annot-version=v3.1	-13.319	0.16554	32860.4	296	8	8	4	4	4	13	0.307692	1.03092	15	5
c912	c912.a1	c912.a1.a4	Mapoly0017s0004.4.p	pacid=33005558 transcript=Mapoly0017s0004.4 locus=Mapoly0017s0004 ID=Mapoly0017s0004.4.v3.1 annot-version=v3.1	-13.319	0.16554	32860.4	296	8	8	4	4	4	13	0.307692	1.03092	15	5
c912	c912.a1	c912.a1.a5	MapolyY_A0024.1.p	pacid=33010258 transcript=MapolyY_A0024.1 locus=MapolyY_A0024 ID=MapolyY_A0024.1.v3.1 annot-version=v3.1	-13.319	0.15265	35427.6	321	8	8	4	4	4	17	0.235294	0.719072	15	5
c912	c912.a1	c912.a1.a6	MapolyY_A0024.10.p	pacid=33010260 transcript=MapolyY_A0024.10 locus=MapolyY_A0024 ID=MapolyY_A0024.10.v3.1 annot-version=v3.1	-13.319	0.15265	35427.6	321	8	8	4	4	4	17	0.235294	0.719072	15	5
c912	c912.a1	c912.a1.a7	MapolyY_A0024.11.p	pacid=33010261 transcript=MapolyY_A0024.11 locus=MapolyY_A0024 ID=MapolyY_A0024.11.v3.1 annot-version=v3.1	-13.319	0.15265	35427.6	321	8	8	4	4	4	17	0.235294	0.719072	15	5
c912	c912.a1	c912.a1.a8	MapolyY_A0024.2.p	pacid=33010264 transcript=MapolyY_A0024.2 locus=MapolyY_A0024 ID=MapolyY_A0024.2.v3.1 annot-version=v3.1	-13.319	0.15858	34121	309	8	8	4	4	4	16	0.25	0.778279	15	5
c912	c912.a1	c912.a1.a9	MapolyY_A0024.3.p	pacid=33010259 transcript=MapolyY_A0024.3 locus=MapolyY_A0024 ID=MapolyY_A0024.3.v3.1 annot-version=v3.1	-13.319	0.15265	35427.6	321	8	8	4	4	4	17	0.235294	0.719072	15	5
c912	c912.a1	c912.a1.b10	MapolyY_A0024.4.p	pacid=33010268 transcript=MapolyY_A0024.4 locus=MapolyY_A0024 ID=MapolyY_A0024.4.v3.1 annot-version=v3.1	-13.319	0.17438	31208.6	281	8	8	4	4	4	15	0.266667	0.84785	15	5
c912	c912.a1	c912.a1.b11	MapolyY_A0024.5.p	pacid=33010266 transcript=MapolyY_A0024.5 locus=MapolyY_A0024 ID=MapolyY_A0024.5.v3.1 annot-version=v3.1	-13.319	0.16724	32515.2	293	8	8	4	4	4	16	0.25	0.778279	15	5
c912	c912.a1	c912.a1.b12	MapolyY_A0024.6.p	pacid=33010263 transcript=MapolyY_A0024.6 locus=MapolyY_A0024 ID=MapolyY_A0024.6.v3.1 annot-version=v3.1	-13.319	0.15858	34121	309	8	8	4	4	4	16	0.25	0.778279	15	5
c912	c912.a1	c912.a1.b13	MapolyY_A0024.7.p	pacid=33010262 transcript=MapolyY_A0024.7 locus=MapolyY_A0024 ID=MapolyY_A0024.7.v3.1 annot-version=v3.1	-13.319	0.15265	35427.6	321	8	8	4	4	4	17	0.235294	0.719072	15	5
c912	c912.a1	c912.a1.b14	MapolyY_A0024.8.p	pacid=33010267 transcript=MapolyY_A0024.8 locus=MapolyY_A0024 ID=MapolyY_A0024.8.v3.1 annot-version=v3.1	-13.319	0.17438	31208.6	281	8	8	4	4	4	15	0.266667	0.84785	15	5
c912	c912.a1	c912.a1.b15	MapolyY_A0024.9.p	pacid=33010265 transcript=MapolyY_A0024.9 locus=MapolyY_A0024 ID=MapolyY_A0024.9.v3.1 annot-version=v3.1	-13.319	0.16724	32515.2	293	8	8	4	4	4	16	0.25	0.778279	15	5
c913	c913.a1	c913.a1.a1	Mapoly0171s0025.1.p	pacid=33027786 transcript=Mapoly0171s0025.1 locus=Mapoly0171s0025 ID=Mapoly0171s0025.1.v3.1 annot-version=v3.1	-16.8956	0.00794	809427	7682	5	5	4	4	4	279	0.0143369	0.0335629	4	3
c913	c913.a1	c913.a1.a2	Mapoly0171s0025.2.p	pacid=33027789 transcript=Mapoly0171s0025.2 locus=Mapoly0171s0025 ID=Mapoly0171s0025.2.v3.1 annot-version=v3.1	-16.8956	0.00806	797640	7570	5	5	4	4	4	275	0.0145455	0.0340593	4	3
c913	c913.a1	c913.a1.a3	Mapoly0171s0025.3.p	pacid=33027788 transcript=Mapoly0171s0025.3 locus=Mapoly0171s0025 ID=Mapoly0171s0025.3.v3.1 annot-version=v3.1	-16.8956	0.00803	800957	7599	5	5	4	4	4	277	0.0144404	0.0338093	4	3
c913	c913.a1	c913.a1.a4	Mapoly0171s0025.4.p	pacid=33027787 transcript=Mapoly0171s0025.4 locus=Mapoly0171s0025 ID=Mapoly0171s0025.4.v3.1 annot-version=v3.1	-16.8956	0.00797	806110	7653	5	5	4	4	4	277	0.0144404	0.0338093	4	3
c914	c914.a1	c914.a1.a1	Mapoly0043s0091.1.p	pacid=33021216 transcript=Mapoly0043s0091.1 locus=Mapoly0043s0091 ID=Mapoly0043s0091.1.v3.1 annot-version=v3.1	-18.1013	0.1	39094.1	370	8	8	3	3	4	10	0.4	1.51189	2	5
c914	c914.a1	c914.a1.a2	Mapoly0043s0091.2.p	pacid=33021217 transcript=Mapoly0043s0091.2 locus=Mapoly0043s0091 ID=Mapoly0043s0091.2.v3.1 annot-version=v3.1	-18.1013	0.1	39094.1	370	8	8	3	3	4	10	0.4	1.51189	2	5
c915	c915.a1	c915.a1.a1	Mapoly0001s0099.1.p	pacid=33020050 transcript=Mapoly0001s0099.1 locus=Mapoly0001s0099 ID=Mapoly0001s0099.1.v3.1 annot-version=v3.1	-21.0457	0.11944	45908.5	427	8	8	4	4	4	25	0.16	0.44544	1	4
c916	c916.a1	c916.a1.a1	Mapoly0002s0130.1.p	pacid=33023374 transcript=Mapoly0002s0130.1 locus=Mapoly0002s0130 ID=Mapoly0002s0130.1.v3.1 annot-version=v3.1	-29.5311	0.04663	153510	1394	8	8	4	4	4	30	0.133333	0.359356	1	6
c917	c917.a1	c917.a1.a1	Mapoly0005s0284.1.p	pacid=33003220 transcript=Mapoly0005s0284.1 locus=Mapoly0005s0284 ID=Mapoly0005s0284.1.v3.1 annot-version=v3.1	-26.3609	0.13874	42619.7	382	8	8	4	4	4	18	0.222222	0.668101	1	3
c918	c918.a1	c918.a1.a1	Mapoly0006s0261.1.p	pacid=33007016 transcript=Mapoly0006s0261.1 locus=Mapoly0006s0261 ID=Mapoly0006s0261.1.v3.1 annot-version=v3.1	-33.6429	0.24	27074.9	250	8	8	4	4	4	9	0.444444	1.78256	1	5
c919	c919.a1	c919.a1.a1	Mapoly0013s0121.1.p	pacid=33012287 transcript=Mapoly0013s0121.1 locus=Mapoly0013s0121 ID=Mapoly0013s0121.1.v3.1 annot-version=v3.1	-25.5624	0.31579	14496.4	133	8	8	3	3	4	8	0.5	2.16228	1	4
c920	c920.a1	c920.a1.a1	Mapoly0014s0127.1.p	pacid=33015305 transcript=Mapoly0014s0127.1 locus=Mapoly0014s0127 ID=Mapoly0014s0127.1.v3.1 annot-version=v3.1	-28.4895	0.15367	47775.3	449	8	8	4	4	4	15	0.266667	0.84785	1	4
c921	c921.a1	c921.a1.a1	Mapoly0022s0121.1.p	pacid=33010871 transcript=Mapoly0022s0121.1 locus=Mapoly0022s0121 ID=Mapoly0022s0121.1.v3.1 annot-version=v3.1	-18.2976	0.02079	210626	2020	8	8	4	4	4	69	0.057971	0.142802	1	3
c922	c922.a1	c922.a1.a1	Mapoly0034s0091.1.p	pacid=33024551 transcript=Mapoly0034s0091.1 locus=Mapoly0034s0091 ID=Mapoly0034s0091.1.v3.1 annot-version=v3.1	-26.5528	0.20588	21681.3	204	8	8	2	2	5	6	0.833333	5.81292	1	4
c923	c923.a1	c923.a1.a1	Mapoly0058s0048.1.p	pacid=33022893 transcript=Mapoly0058s0048.1 locus=Mapoly0058s0048 ID=Mapoly0058s0048.1.v3.1 annot-version=v3.1	-26.6308	0.15342	38997	365	8	8	4	4	4	15	0.266667	0.84785	1	3
c924	c924.a1	c924.a1.a1	Mapoly0069s0006.1.p	pacid=33018785 transcript=Mapoly0069s0006.1 locus=Mapoly0069s0006 ID=Mapoly0069s0006.1.v3.1 annot-version=v3.1	-17.5806	0.0679	53273.8	486	8	8	4	4	4	18	0.222222	0.668101	1	4
c925	c925.a1	c925.a1.a1	Mapoly0001s0408.1.p	pacid=33020234 transcript=Mapoly0001s0408.1 locus=Mapoly0001s0408 ID=Mapoly0001s0408.1.v3.1 annot-version=v3.1	-17.9651	0.10538	49910.7	446	7	7	4	4	4	19	0.210526	0.623777	4	3
c925	c925.a1	c925.a1.a2	Mapoly0004s0273.1.p	pacid=33015799 transcript=Mapoly0004s0273.1 locus=Mapoly0004s0273 ID=Mapoly0004s0273.1.v3.1 annot-version=v3.1	-17.9651	0.10562	49681.7	445	7	7	4	4	4	17	0.235294	0.719072	4	3
c925	c925.a1	c925.a1.a3	Mapoly0109s0019.1.p	pacid=33021265 transcript=Mapoly0109s0019.1 locus=Mapoly0109s0019 ID=Mapoly0109s0019.1.v3.1 annot-version=v3.1	-17.9651	0.10538	49892.7	446	7	7	4	4	4	19	0.210526	0.623777	4	3
c925	c925.a1	c925.a1.a4	Mapoly0158s0010.1.p	pacid=33010487 transcript=Mapoly0158s0010.1 locus=Mapoly0158s0010 ID=Mapoly0158s0010.1.v3.1 annot-version=v3.1	-17.9651	0.10586	49638.6	444	7	7	4	4	4	17	0.235294	0.719072	4	3
c926	c926.a1	c926.a1.a1	Mapoly0061s0057.1.p	pacid=33025991 transcript=Mapoly0061s0057.1 locus=Mapoly0061s0057 ID=Mapoly0061s0057.1.v3.1 annot-version=v3.1	-17.0671	0.0492	103608	935	7	7	4	4	4	40	0.1	0.258925	4	5
c926	c926.a1	c926.a1.a2	Mapoly0061s0057.2.p	pacid=33025993 transcript=Mapoly0061s0057.2 locus=Mapoly0061s0057 ID=Mapoly0061s0057.2.v3.1 annot-version=v3.1	-17.0671	0.05055	100867	910	7	7	4	4	4	41	0.097561	0.251875	4	5
c926	c926.a1	c926.a1.a3	Mapoly0061s0057.3.p	pacid=33025994 transcript=Mapoly0061s0057.3 locus=Mapoly0061s0057 ID=Mapoly0061s0057.3.v3.1 annot-version=v3.1	-17.0671	0.05055	100867	910	7	7	4	4	4	41	0.097561	0.251875	4	5
c926	c926.a1	c926.a1.a4	Mapoly0061s0057.4.p	pacid=33025992 transcript=Mapoly0061s0057.4 locus=Mapoly0061s0057 ID=Mapoly0061s0057.4.v3.1 annot-version=v3.1	-17.0671	0.0492	103608	935	7	7	4	4	4	40	0.1	0.258925	4	5
c927	c927.a1	c927.a1.a1	Mapoly0103s0019.1.p	pacid=33013294 transcript=Mapoly0103s0019.1 locus=Mapoly0103s0019 ID=Mapoly0103s0019.1.v3.1 annot-version=v3.1	-25.3454	0.1319	35793.8	326	7	7	3	3	4	11	0.363636	1.31013	2	5
c927	c927.a1	c927.a1.a2	Mapoly0103s0019.2.p	pacid=33013295 transcript=Mapoly0103s0019.2 locus=Mapoly0103s0019 ID=Mapoly0103s0019.2.v3.1 annot-version=v3.1	-25.3454	0.1319	35793.8	326	7	7	3	3	4	11	0.363636	1.31013	2	5
c928	c928.a1	c928.a1.a1	Mapoly0001s0368.1.p	pacid=33019984 transcript=Mapoly0001s0368.1 locus=Mapoly0001s0368 ID=Mapoly0001s0368.1.v3.1 annot-version=v3.1	-26.6074	0.12115	54166.4	487	7	7	4	4	4	11	0.363636	1.31013	1	3
c929	c929.a1	c929.a1.a1	Mapoly0002s0332.1.p	pacid=33023643 transcript=Mapoly0002s0332.1 locus=Mapoly0002s0332 ID=Mapoly0002s0332.1.v3.1 annot-version=v3.1	-36.6364	0.0854	68879.6	644	7	7	4	4	4	32	0.125	0.333521	1	3
c930	c930.a1	c930.a1.a1	Mapoly0071s0008.1.p	pacid=33008017 transcript=Mapoly0071s0008.1 locus=Mapoly0071s0008 ID=Mapoly0071s0008.1.v3.1 annot-version=v3.1	-24.4319	0.23858	21842.3	197	7	7	4	4	4	6	0.666667	3.64159	1	4
c931	c931.a1	c931.a1.a1	Mapoly0105s0015.1.p	pacid=33016118 transcript=Mapoly0105s0015.1 locus=Mapoly0105s0015 ID=Mapoly0105s0015.1.v3.1 annot-version=v3.1	-26.6424	0.06534	59372.1	551	7	7	4	4	4	17	0.235294	0.719072	1	4
c932	c932.a1	c932.a1.a1	Mapoly0027s0079.1.p	pacid=33021397 transcript=Mapoly0027s0079.1 locus=Mapoly0027s0079 ID=Mapoly0027s0079.1.v3.1 annot-version=v3.1	-36.3899	0.21357	41027.1	398	6	6	4	4	4	5	0.8	5.30957	3	4
c932	c932.a1	c932.a1.a2	Mapoly0027s0080.1.p	pacid=33021517 transcript=Mapoly0027s0080.1 locus=Mapoly0027s0080 ID=Mapoly0027s0080.1.v3.1 annot-version=v3.1	-36.3899	0.21357	41041.2	398	6	6	4	4	4	5	0.8	5.30957	3	4
c932	c932.a1	c932.a1.a3	Mapoly0027s0083.1.p	pacid=33021385 transcript=Mapoly0027s0083.1 locus=Mapoly0027s0083 ID=Mapoly0027s0083.1.v3.1 annot-version=v3.1	-36.3899	0.31599	28509.5	269	6	6	4	4	4	5	0.8	5.30957	3	4
c933	c933.a1	c933.a1.a1	Mapoly0023s0086.1.p	pacid=33014109 transcript=Mapoly0023s0086.1 locus=Mapoly0023s0086 ID=Mapoly0023s0086.1.v3.1 annot-version=v3.1	-15.2841	0.06089	82631.3	739	6	6	4	4	4	26	0.153846	0.425103	1	4
c934	c934.a1	c934.a1.a1	Mapoly0052s0053.1.p	pacid=33026778 transcript=Mapoly0052s0053.1 locus=Mapoly0052s0053 ID=Mapoly0052s0053.1.v3.1 annot-version=v3.1	-17.874	0.44944	9953.84	89	6	6	4	4	4	5	0.8	5.30957	1	4
c935	c935.a1	c935.a1.a1	Mapoly0121s0051.1.p	pacid=33026892 transcript=Mapoly0121s0051.1 locus=Mapoly0121s0051 ID=Mapoly0121s0051.1.v3.1 annot-version=v3.1	-27.7894	0.0235	304380	2851	6	6	4	4	4	96	0.0416667	0.100694	1	2
c936	c936.a1	c936.a1.a1	Mapoly0144s0027.1.p	pacid=33018284 transcript=Mapoly0144s0027.1 locus=Mapoly0144s0027 ID=Mapoly0144s0027.1.v3.1 annot-version=v3.1	-21.1519	0.07222	92308.1	817	6	6	4	4	4	33	0.121212	0.321941	1	2
c937	c937.a1	c937.a1.a1	Mapoly0074s0068.3.p	pacid=33027729 transcript=Mapoly0074s0068.3 locus=Mapoly0074s0068 ID=Mapoly0074s0068.3.v3.1 annot-version=v3.1	-31.8844	0.10019	57296.2	529	5	5	4	4	4	26	0.153846	0.425103	3	2
c937	c937.a1	c937.a1.a2	Mapoly0074s0068.6.p	pacid=33027726 transcript=Mapoly0074s0068.6 locus=Mapoly0074s0068 ID=Mapoly0074s0068.6.v3.1 annot-version=v3.1	-31.8844	0.0917	62594.9	578	5	5	4	4	4	27	0.148148	0.406527	3	2
c937	c937.a1	c937.a1.a3	Mapoly0074s0068.7.p	pacid=33027727 transcript=Mapoly0074s0068.7 locus=Mapoly0074s0068 ID=Mapoly0074s0068.7.v3.1 annot-version=v3.1	-31.8844	0.0917	62593.9	578	5	5	4	4	4	28	0.142857	0.389495	3	2
c938	c938.a1	c938.a1.a1	Mapoly0028s0114.1.p	pacid=33018216 transcript=Mapoly0028s0114.1 locus=Mapoly0028s0114 ID=Mapoly0028s0114.1.v3.1 annot-version=v3.1	-34.5616	0.10987	58327	537	5	5	4	4	4	23	0.173913	0.492496	1	2
c939	c939.a1	c939.a1.a1	Mapoly0038s0038.1.p	pacid=33004787 transcript=Mapoly0038s0038.1 locus=Mapoly0038s0038 ID=Mapoly0038s0038.1.v3.1 annot-version=v3.1	-29.5423	0.25403	26870	248	5	5	4	4	4	14	0.285714	0.930698	1	3
c940	c940.a1	c940.a1.a1	Mapoly0211s0013.1.p	pacid=33012768 transcript=Mapoly0211s0013.1 locus=Mapoly0211s0013 ID=Mapoly0211s0013.1.v3.1 annot-version=v3.1	-37.4979	0.16708	41886.1	407	5	5	4	4	4	3	1.33333	20.5443	1	3
c941	c941.a1	c941.a1.a1	Mapoly0111s0025.1.p	pacid=33009521 transcript=Mapoly0111s0025.1 locus=Mapoly0111s0025 ID=Mapoly0111s0025.1.v3.1 annot-version=v3.1	-18.1167	0.10722	53202.1	457	4	4	4	4	4	21	0.190476	0.550516	2	2
c941	c941.a1	c941.a1.a2	Mapoly0111s0025.2.p	pacid=33009522 transcript=Mapoly0111s0025.2 locus=Mapoly0111s0025 ID=Mapoly0111s0025.2.v3.1 annot-version=v3.1	-18.1167	0.1225	46104.4	400	4	4	4	4	4	21	0.190476	0.550516	2	2
c942	c942.a1	c942.a1.a1	Mapoly0014s0211.1.p	pacid=33015477 transcript=Mapoly0014s0211.1 locus=Mapoly0014s0211 ID=Mapoly0014s0211.1.v3.1 annot-version=v3.1	-26.45	0.08437	77865.2	723	4	4	4	4	4	31	0.129032	0.34596	1	1
c943	c943.a1	c943.a1.a1	Mapoly0063s0045.1.p	pacid=33009004 transcript=Mapoly0063s0045.1 locus=Mapoly0063s0045 ID=Mapoly0063s0045.1.v3.1 annot-version=v3.1	-15.4197	0.07419	67824.3	620	4	4	4	4	4	25	0.16	0.44544	1	2
c944	c944.a1	c944.a1.a1	Mapoly0033s0033.1.p	pacid=33003808 transcript=Mapoly0033s0033.1 locus=Mapoly0033s0033 ID=Mapoly0033s0033.1.v3.1 annot-version=v3.1	-21.3054	0.11722	28141.5	273	27	27	3	3	5	6	0.833333	5.81292	1	9
c945	c945.a1	c945.a1.a1	Mapoly0040s0138.1.p	pacid=33020805 transcript=Mapoly0040s0138.1 locus=Mapoly0040s0138 ID=Mapoly0040s0138.1.v3.1 annot-version=v3.1	-28.3599	0.20388	21533.1	206	25	25	3	3	4	7	0.571429	2.72759	1	9
c946	c946.a1	c946.a1.a1	Mapoly0053s0104.1.p	pacid=33014916 transcript=Mapoly0053s0104.1 locus=Mapoly0053s0104 ID=Mapoly0053s0104.1.v3.1 annot-version=v3.1	-35.3332	0.13584	37341.5	346	24	24	3	3	4	11	0.363636	1.31013	1	9
c947	c947.a1	c947.a1.a1	Mapoly0181s0002.1.p	pacid=33008289 transcript=Mapoly0181s0002.1 locus=Mapoly0181s0002 ID=Mapoly0181s0002.1.v3.1 annot-version=v3.1	-28.883	0.31788	15690.5	151	24	24	3	3	5	7	0.714286	4.17947	1	9
c948	c948.a1	c948.a1.a1	Mapoly0001s0019.1.p	pacid=33020166 transcript=Mapoly0001s0019.1 locus=Mapoly0001s0019 ID=Mapoly0001s0019.1.v3.1 annot-version=v3.1	-16.8204	0.13725	27403	255	22	22	3	3	4	7	0.571429	2.72759	1	9
c949	c949.a1	c949.a1.a1	Mapoly0116s0045.1.p	pacid=33023716 transcript=Mapoly0116s0045.1 locus=Mapoly0116s0045 ID=Mapoly0116s0045.1.v3.1 annot-version=v3.1	-29.9586	0.15738	31744.9	305	22	22	3	3	3	2	1.5	30.6228	1	8
c950	c950.a1	c950.a1.a1	Mapoly0004s0129.1.p	pacid=33015693 transcript=Mapoly0004s0129.1 locus=Mapoly0004s0129 ID=Mapoly0004s0129.1.v3.1 annot-version=v3.1	-13.0696	0.03047	130727	1116	21	21	3	3	4	52	0.0769231	0.193777	1	9
c951	c951.a1	c951.a1.a1	Mapoly0030s0130.1.p	pacid=33006847 transcript=Mapoly0030s0130.1 locus=Mapoly0030s0130 ID=Mapoly0030s0130.1.v3.1 annot-version=v3.1	-24.957	0.18954	17383.6	153	21	21	3	3	4	2	2	99	1	8
c952	c952.a1	c952.a1.a1	Mapoly0115s0066.1.p	pacid=33007314 transcript=Mapoly0115s0066.1 locus=Mapoly0115s0066 ID=Mapoly0115s0066.1.v3.1 annot-version=v3.1	-26.6699	0.10456	39846.9	373	19	19	3	3	3	7	0.428571	1.6827	1	8
c953	c953.a1	c953.a1.a1	Mapoly0510s0002.1.p	pacid=33025764 transcript=Mapoly0510s0002.1 locus=Mapoly0510s0002 ID=Mapoly0510s0002.1.v3.1 annot-version=v3.1	-23.4103	0.22424	17916.3	165	19	19	3	3	4	8	0.5	2.16228	1	9
c954	c954.a1	c954.a1.a1	Mapoly0015s0104.1.p	pacid=33019372 transcript=Mapoly0015s0104.1 locus=Mapoly0015s0104 ID=Mapoly0015s0104.1.v3.1 annot-version=v3.1	-21.7218	0.13072	32446.7	306	18	18	3	3	3	12	0.25	0.778279	1	9
c955	c955.a1	c955.a1.a1	Mapoly0033s0148.1.p	pacid=33003749 transcript=Mapoly0033s0148.1 locus=Mapoly0033s0148 ID=Mapoly0033s0148.1.v3.1 annot-version=v3.1	-18.8601	0.07692	36015.2	351	18	18	2	2	3	3	1	9	1	9
c956	c956.a1	c956.a1.a1	Mapoly0055s0056.1.p	pacid=33010660 transcript=Mapoly0055s0056.1 locus=Mapoly0055s0056 ID=Mapoly0055s0056.1.v3.1 annot-version=v3.1	-16.4485	0.1875	10659.3	96	18	18	3	3	5	3	1.66667	45.4159	1	5
c957	c957.a1	c957.a1.a1	Mapoly0107s0025.1.p	pacid=33020901 transcript=Mapoly0107s0025.1 locus=Mapoly0107s0025 ID=Mapoly0107s0025.1.v3.1 annot-version=v3.1	-19.2562	0.13359	29048.5	262	18	18	3	3	3	12	0.25	0.778279	1	9
c958	c958.a1	c958.a1.a1	Mapoly0004s0156.1.p	pacid=33015929 transcript=Mapoly0004s0156.1 locus=Mapoly0004s0156 ID=Mapoly0004s0156.1.v3.1 annot-version=v3.1	-19.4685	0.21212	7501.17	66	17	17	3	3	5	2	2.5	315.228	1	6
c959	c959.a1	c959.a1.a1	Mapoly0024s0057.1.p	pacid=33023018 transcript=Mapoly0024s0057.1 locus=Mapoly0024s0057 ID=Mapoly0024s0057.1.v3.1 annot-version=v3.1	-23.2807	0.06774	61806.4	561	17	17	3	3	3	17	0.176471	0.501311	1	9
c960	c960.a1	c960.a1.a1	Mapoly0005s0159.1.p	pacid=33003266 transcript=Mapoly0005s0159.1 locus=Mapoly0005s0159 ID=Mapoly0005s0159.1.v3.1 annot-version=v3.1	-21.2167	0.02474	210475	1900	16	16	3	3	3	69	0.0434783	0.105295	1	9
c961	c961.a1	c961.a1.a1	Mapoly0006s0285.1.p	pacid=33007017 transcript=Mapoly0006s0285.1 locus=Mapoly0006s0285 ID=Mapoly0006s0285.1.v3.1 annot-version=v3.1	-15.9793	0.17788	21713.1	208	16	16	3	3	3	10	0.3	0.995262	1	9
c962	c962.a1	c962.a1.a1	Mapoly0028s0093.1.p	pacid=33018230 transcript=Mapoly0028s0093.1 locus=Mapoly0028s0093 ID=Mapoly0028s0093.1.v3.1 annot-version=v3.1	-25.352	0.21134	20931.7	194	16	16	3	3	5	8	0.625	3.21697	1	6
c963	c963.a1	c963.a1.a1	Mapoly0037s0122.1.p	pacid=33008308 transcript=Mapoly0037s0122.1 locus=Mapoly0037s0122 ID=Mapoly0037s0122.1.v3.1 annot-version=v3.1	-16.2342	0.26606	12401.5	109	16	16	3	3	3	6	0.5	2.16228	1	9
c964	c964.a1	c964.a1.a1	Mapoly0071s0038.1.p	pacid=33007963 transcript=Mapoly0071s0038.1 locus=Mapoly0071s0038 ID=Mapoly0071s0038.1.v3.1 annot-version=v3.1	-24.8984	0.20103	19534.6	194	16	16	3	3	4	7	0.571429	2.72759	1	9
c965	c965.a1	c965.a1.a1	Mapoly0090s0032.1.p	pacid=33014291 transcript=Mapoly0090s0032.1 locus=Mapoly0090s0032 ID=Mapoly0090s0032.1.v3.1 annot-version=v3.1	-13.5183	0.23448	15905	145	16	16	3	3	4	5	0.8	5.30957	1	8
c966	c966.a1	c966.a1.a1	Mapoly0103s0016.1.p	pacid=33013266 transcript=Mapoly0103s0016.1 locus=Mapoly0103s0016 ID=Mapoly0103s0016.1.v3.1 annot-version=v3.1	-26.1747	0.25	19716.7	172	16	16	3	3	3	7	0.428571	1.6827	1	9
c967	c967.a1	c967.a1.a1	Mapoly0008s0084.1.p	pacid=33026582 transcript=Mapoly0008s0084.1 locus=Mapoly0008s0084 ID=Mapoly0008s0084.1.v3.1 annot-version=v3.1	-23.2069	0.36735	11171.8	98	15	15	3	3	3	4	0.75	4.62341	1	9
c968	c968.a1	c968.a1.a1	Mapoly0025s0139.1.p	pacid=33027390 transcript=Mapoly0025s0139.1 locus=Mapoly0025s0139 ID=Mapoly0025s0139.1.v3.1 annot-version=v3.1	-15.4847	0.06783	55212.4	516	15	15	3	3	3	7	0.428571	1.6827	1	9
c969	c969.a1	c969.a1.a1	Mapoly0041s0075.1.p	pacid=33005074 transcript=Mapoly0041s0075.1 locus=Mapoly0041s0075 ID=Mapoly0041s0075.1.v3.1 annot-version=v3.1	-27.128	0.19392	27377.4	263	15	15	3	3	3	9	0.333333	1.15443	1	8
c970	c970.a1	c970.a1.a1	Mapoly0078s0038.1.p	pacid=33010744 transcript=Mapoly0078s0038.1 locus=Mapoly0078s0038 ID=Mapoly0078s0038.1.v3.1 annot-version=v3.1	-19.6904	0.08531	46834.1	422	15	15	3	3	3	13	0.230769	0.701254	1	7
c971	c971.a1	c971.a1.a1	Mapoly0083s0034.1.p	pacid=33025383 transcript=Mapoly0083s0034.1 locus=Mapoly0083s0034 ID=Mapoly0083s0034.1.v3.1 annot-version=v3.1	-24.7277	0.07033	61835.2	583	15	15	3	3	4	18	0.222222	0.668101	1	6
c972	c972.a1	c972.a1.a1	Mapoly0248s0003.1.p	pacid=33025896 transcript=Mapoly0248s0003.1 locus=Mapoly0248s0003 ID=Mapoly0248s0003.1.v3.1 annot-version=v3.1	-16.3755	0.09246	47369.4	411	15	15	3	3	3	16	0.1875	0.539927	1	8
c973	c973.a1	c973.a1.a1	Mapoly0124s0040.1.p	pacid=33012680 transcript=Mapoly0124s0040.1 locus=Mapoly0124s0040 ID=Mapoly0124s0040.1.v3.1 annot-version=v3.1	-18.2441	0.26042	10055.1	96	14	14	2	2	3	4	0.75	4.62341	2	9
c973	c973.a1	c973.a1.a2	Mapoly0124s0040.2.p	pacid=33012681 transcript=Mapoly0124s0040.2 locus=Mapoly0124s0040 ID=Mapoly0124s0040.2.v3.1 annot-version=v3.1	-18.2441	0.26042	10055.1	96	14	14	2	2	3	4	0.75	4.62341	2	9
c974	c974.a1	c974.a1.a1	Mapoly0008s0038.1.p	pacid=33026568 transcript=Mapoly0008s0038.1 locus=Mapoly0008s0038 ID=Mapoly0008s0038.1.v3.1 annot-version=v3.1	-14.9271	0.04627	72882	670	14	14	3	3	3	24	0.125	0.333521	1	9
c975	c975.a1	c975.a1.a1	Mapoly0022s0141.1.p	pacid=33010963 transcript=Mapoly0022s0141.1 locus=Mapoly0022s0141 ID=Mapoly0022s0141.1.v3.1 annot-version=v3.1	-26.8838	0.07512	46789.1	426	14	14	3	3	3	15	0.2	0.584893	1	6
c976	c976.a1	c976.a1.a1	Mapoly0041s0120.1.p	pacid=33005070 transcript=Mapoly0041s0120.1 locus=Mapoly0041s0120 ID=Mapoly0041s0120.1.v3.1 annot-version=v3.1	-17.7621	0.03862	106178	984	14	14	3	3	3	30	0.1	0.258925	1	8
c977	c977.a1	c977.a1.a1	Mapoly0081s0079.1.p	pacid=33018977 transcript=Mapoly0081s0079.1 locus=Mapoly0081s0079 ID=Mapoly0081s0079.1.v3.1 annot-version=v3.1	-15.6878	0.35385	7380.63	65	14	14	3	3	4	3	1.33333	20.5443	1	6
c978	c978.a1	c978.a1.a1	Mapoly0099s0052.1.p	pacid=33024991 transcript=Mapoly0099s0052.1 locus=Mapoly0099s0052 ID=Mapoly0099s0052.1.v3.1 annot-version=v3.1	-29.2706	0.14159	37676.7	339	14	14	3	3	4	10	0.4	1.51189	1	7
c979	c979.a1	c979.a1.a1	Mapoly0063s0011.1.p	pacid=33008919 transcript=Mapoly0063s0011.1 locus=Mapoly0063s0011 ID=Mapoly0063s0011.1.v3.1 annot-version=v3.1	-16.0346	0.19048	6985.92	63	13	13	3	3	4	1	4	9999	2	6
c979	c979.a1	c979.a1.a2	Mapoly0069s0078.1.p	pacid=33018870 transcript=Mapoly0069s0078.1 locus=Mapoly0069s0078 ID=Mapoly0069s0078.1.v3.1 annot-version=v3.1	-16.0346	0.19048	6967.92	63	13	13	3	3	4	1	4	9999	2	6
c980	c980.a1	c980.a1.a1	Mapoly0002s0056.1.p	pacid=33023592 transcript=Mapoly0002s0056.1 locus=Mapoly0002s0056 ID=Mapoly0002s0056.1.v3.1 annot-version=v3.1	-15.3365	0.11945	32348.1	293	13	13	3	3	3	11	0.272727	0.873817	1	9
c981	c981.a1	c981.a1.a1	Mapoly0029s0093.1.p	pacid=33014657 transcript=Mapoly0029s0093.1 locus=Mapoly0029s0093 ID=Mapoly0029s0093.1.v3.1 annot-version=v3.1	-33.053	0.27273	16555.9	154	13	13	3	3	3	4	0.75	4.62341	1	6
c982	c982.a1	c982.a1.a1	Mapoly0039s0112.1.p	pacid=33013564 transcript=Mapoly0039s0112.1 locus=Mapoly0039s0112 ID=Mapoly0039s0112.1.v3.1 annot-version=v3.1	-21.6152	0.25949	16817.4	158	13	13	3	3	3	6	0.5	2.16228	1	8
c983	c983.a1	c983.a1.a1	Mapoly0150s0014.1.p	pacid=33004184 transcript=Mapoly0150s0014.1 locus=Mapoly0150s0014 ID=Mapoly0150s0014.1.v3.1 annot-version=v3.1	-23.1135	0.13425	38889.7	365	13	13	3	3	3	10	0.3	0.995262	1	7
c984	c984.a1	c984.a1.a1	Mapoly0191s0010.1.p	pacid=33013733 transcript=Mapoly0191s0010.1 locus=Mapoly0191s0010 ID=Mapoly0191s0010.1.v3.1 annot-version=v3.1	-20.6637	0.22477	22988.6	218	13	13	3	3	3	8	0.375	1.37137	1	7
c985	c985.a1	c985.a1.a1	Mapoly0037s0144.1.p	pacid=33008310 transcript=Mapoly0037s0144.1 locus=Mapoly0037s0144 ID=Mapoly0037s0144.1.v3.1 annot-version=v3.1	-23.251	0.05085	77394	708	12	12	3	3	3	24	0.125	0.333521	2	6
c985	c985.a1	c985.a1.a2	Mapoly0037s0144.2.p	pacid=33008311 transcript=Mapoly0037s0144.2 locus=Mapoly0037s0144 ID=Mapoly0037s0144.2.v3.1 annot-version=v3.1	-23.251	0.05202	75877.3	692	12	12	3	3	3	23	0.130435	0.350314	2	6
c986	c986.a1	c986.a1.a1	Mapoly0001s0232.1.p	pacid=33020072 transcript=Mapoly0001s0232.1 locus=Mapoly0001s0232 ID=Mapoly0001s0232.1.v3.1 annot-version=v3.1	-19.7795	0.13487	31921.9	304	12	12	3	3	3	7	0.428571	1.6827	1	6
c987	c987.a1	c987.a1.a1	Mapoly0013s0183.1.p	pacid=33012448 transcript=Mapoly0013s0183.1 locus=Mapoly0013s0183 ID=Mapoly0013s0183.1.v3.1 annot-version=v3.1	-23.4536	0.08836	50831.9	464	12	12	3	3	4	12	0.333333	1.15443	1	4
c988	c988.a1	c988.a1.a1	Mapoly0055s0091.1.p	pacid=33010652 transcript=Mapoly0055s0091.1 locus=Mapoly0055s0091 ID=Mapoly0055s0091.1.v3.1 annot-version=v3.1	-19.0987	0.12812	35438.5	320	12	9	3	2	3	13	0.230769	0.701254	1	7
c988	c988.a2	c988.a2.a1	Mapoly0009s0005.1.p	pacid=33016980 transcript=Mapoly0009s0005.1 locus=Mapoly0009s0005 ID=Mapoly0009s0005.1.v3.1 annot-version=v3.1	-13.8246	0.07862	35296.4	318	5	2	3	2	3	14	0.214286	0.637894	1	4
c989	c989.a1	c989.a1.a1	Mapoly0062s0004.1.p	pacid=33016795 transcript=Mapoly0062s0004.1 locus=Mapoly0062s0004 ID=Mapoly0062s0004.1.v3.1 annot-version=v3.1	-38.4157	0.25778	24989.5	225	12	12	3	3	3	6	0.5	2.16228	1	6
c990	c990.a1	c990.a1.a1	Mapoly0147s0009.1.p	pacid=33024755 transcript=Mapoly0147s0009.1 locus=Mapoly0147s0009 ID=Mapoly0147s0009.1.v3.1 annot-version=v3.1	-31.2746	0.12291	36367.9	358	12	12	3	3	3	13	0.230769	0.701254	1	5
c991	c991.a1	c991.a1.a1	Mapoly0001s0295.1.p	pacid=33020329 transcript=Mapoly0001s0295.1 locus=Mapoly0001s0295 ID=Mapoly0001s0295.1.v3.1 annot-version=v3.1	-22.6457	0.23438	21268.9	192	11	11	3	3	3	9	0.333333	1.15443	3	5
c991	c991.a1	c991.a1.a2	Mapoly0001s0295.2.p	pacid=33020330 transcript=Mapoly0001s0295.2 locus=Mapoly0001s0295 ID=Mapoly0001s0295.2.v3.1 annot-version=v3.1	-22.6457	0.23438	21268.9	192	11	11	3	3	3	9	0.333333	1.15443	3	5
c991	c991.a1	c991.a1.a3	Mapoly0001s0295.3.p	pacid=33020331 transcript=Mapoly0001s0295.3 locus=Mapoly0001s0295 ID=Mapoly0001s0295.3.v3.1 annot-version=v3.1	-22.6457	0.23438	21268.9	192	11	11	3	3	3	9	0.333333	1.15443	3	5
c992	c992.a1	c992.a1.a1	Mapoly0041s0050.1.p	pacid=33004914 transcript=Mapoly0041s0050.1 locus=Mapoly0041s0050 ID=Mapoly0041s0050.1.v3.1 annot-version=v3.1	-28.2485	0.58333	9221.52	84	11	11	3	3	3	3	1	9	3	8
c992	c992.a1	c992.a1.a2	Mapoly0041s0050.2.p	pacid=33004916 transcript=Mapoly0041s0050.2 locus=Mapoly0041s0050 ID=Mapoly0041s0050.2.v3.1 annot-version=v3.1	-28.2485	0.58333	9221.52	84	11	11	3	3	3	3	1	9	3	8
c992	c992.a1	c992.a1.a3	Mapoly0041s0050.3.p	pacid=33004915 transcript=Mapoly0041s0050.3 locus=Mapoly0041s0050 ID=Mapoly0041s0050.3.v3.1 annot-version=v3.1	-28.2485	0.58333	9221.52	84	11	11	3	3	3	3	1	9	3	8
c993	c993.a1	c993.a1.a1	Mapoly0078s0047.1.p	pacid=33010740 transcript=Mapoly0078s0047.1 locus=Mapoly0078s0047 ID=Mapoly0078s0047.1.v3.1 annot-version=v3.1	-29.9763	0.3301	10955.7	103	11	11	3	3	3	6	0.5	2.16228	2	6
c993	c993.a1	c993.a1.a2	Mapoly0078s0047.2.p	pacid=33010741 transcript=Mapoly0078s0047.2 locus=Mapoly0078s0047 ID=Mapoly0078s0047.2.v3.1 annot-version=v3.1	-29.9763	0.37778	9781	90	11	11	3	3	3	6	0.5	2.16228	2	6
c994	c994.a1	c994.a1.a1	Mapoly0002s0271.1.p	pacid=33023355 transcript=Mapoly0002s0271.1 locus=Mapoly0002s0271 ID=Mapoly0002s0271.1.v3.1 annot-version=v3.1	-19.4895	0.09107	61472.9	560	11	11	3	3	3	25	0.12	0.318257	1	8
c995	c995.a1	c995.a1.a1	Mapoly0005s0277.1.p	pacid=33003375 transcript=Mapoly0005s0277.1 locus=Mapoly0005s0277 ID=Mapoly0005s0277.1.v3.1 annot-version=v3.1	-18.9168	0.04952	68680.1	626	11	11	3	3	3	15	0.2	0.584893	1	6
c996	c996.a1	c996.a1.a1	Mapoly0037s0068.1.p	pacid=33008402 transcript=Mapoly0037s0068.1 locus=Mapoly0037s0068 ID=Mapoly0037s0068.1.v3.1 annot-version=v3.1	-17.4712	0.18	16613	150	11	11	3	3	4	9	0.444444	1.78256	1	5
c997	c997.a1	c997.a1.a1	Mapoly0103s0061.1.p	pacid=33013354 transcript=Mapoly0103s0061.1 locus=Mapoly0103s0061 ID=Mapoly0103s0061.1.v3.1 annot-version=v3.1	-12.994	0.10989	30057	273	11	11	3	3	3	11	0.272727	0.873817	1	7
c998	c998.a1	c998.a1.a1	Mapoly0108s0062.1.p	pacid=33021796 transcript=Mapoly0108s0062.1 locus=Mapoly0108s0062 ID=Mapoly0108s0062.1.v3.1 annot-version=v3.1	-15.5686	0.26207	16437.2	145	11	11	3	3	3	5	0.6	2.98107	1	8
c999	c999.a1	c999.a1.a1	Mapoly0167s0003.1.p	pacid=33019725 transcript=Mapoly0167s0003.1 locus=Mapoly0167s0003 ID=Mapoly0167s0003.1.v3.1 annot-version=v3.1	-16.7369	0.07642	50481.3	458	11	11	3	3	3	23	0.130435	0.350314	1	7
d1000	d1000.a1	d1000.a1.a1	Mapoly0186s0001.1.p	pacid=33004057 transcript=Mapoly0186s0001.1 locus=Mapoly0186s0001 ID=Mapoly0186s0001.1.v3.1 annot-version=v3.1	-13.6325	0.09324	46416.3	429	11	11	3	3	3	8	0.375	1.37137	1	7
d1001	d1001.a1	d1001.a1.a1	Mapoly0009s0174.1.p	pacid=33017069 transcript=Mapoly0009s0174.1 locus=Mapoly0009s0174 ID=Mapoly0009s0174.1.v3.1 annot-version=v3.1	-11.1941	0.07634	42524.7	393	10	10	3	3	3	16	0.1875	0.539927	9	8
d1001	d1001.a1	d1001.a1.a2	Mapoly0009s0178.1.p	pacid=33017040 transcript=Mapoly0009s0178.1 locus=Mapoly0009s0178 ID=Mapoly0009s0178.1.v3.1 annot-version=v3.1	-11.1941	0.07634	42621.8	393	10	10	3	3	3	16	0.1875	0.539927	9	8
d1001	d1001.a1	d1001.a1.a3	Mapoly0009s0180.1.p	pacid=33017165 transcript=Mapoly0009s0180.1 locus=Mapoly0009s0180 ID=Mapoly0009s0180.1.v3.1 annot-version=v3.1	-11.1941	0.07634	42634.8	393	10	10	3	3	3	16	0.1875	0.539927	9	8
d1001	d1001.a1	d1001.a1.a4	Mapoly0041s0118.1.p	pacid=33004975 transcript=Mapoly0041s0118.1 locus=Mapoly0041s0118 ID=Mapoly0041s0118.1.v3.1 annot-version=v3.1	-11.1941	0.07634	42667.8	393	10	10	3	3	3	16	0.1875	0.539927	9	8
d1001	d1001.a1	d1001.a1.a5	Mapoly0044s0115.1.p	pacid=33012872 transcript=Mapoly0044s0115.1 locus=Mapoly0044s0115 ID=Mapoly0044s0115.1.v3.1 annot-version=v3.1	-11.1941	0.07614	42891.9	394	10	10	3	3	3	17	0.176471	0.501311	9	8
d1001	d1001.a1	d1001.a1.a6	Mapoly0070s0036.1.p	pacid=33007697 transcript=Mapoly0070s0036.1 locus=Mapoly0070s0036 ID=Mapoly0070s0036.1.v3.1 annot-version=v3.1	-11.1941	0.07557	42924.9	397	10	10	3	3	3	15	0.2	0.584893	9	8
d1001	d1001.a1	d1001.a1.a7	Mapoly0070s0062.1.p	pacid=33007596 transcript=Mapoly0070s0062.1 locus=Mapoly0070s0062 ID=Mapoly0070s0062.1.v3.1 annot-version=v3.1	-11.1941	0.07614	42756	394	10	10	3	3	3	15	0.2	0.584893	9	8
d1001	d1001.a1	d1001.a1.a8	Mapoly0070s0070.1.p	pacid=33007618 transcript=Mapoly0070s0070.1 locus=Mapoly0070s0070 ID=Mapoly0070s0070.1.v3.1 annot-version=v3.1	-11.1941	0.07614	42499.8	394	10	10	3	3	3	16	0.1875	0.539927	9	8
d1001	d1001.a1	d1001.a1.a9	Mapoly0070s0072.1.p	pacid=33007689 transcript=Mapoly0070s0072.1 locus=Mapoly0070s0072 ID=Mapoly0070s0072.1.v3.1 annot-version=v3.1	-11.1941	0.07634	42429.7	393	10	10	3	3	3	16	0.1875	0.539927	9	8
d1002	d1002.a1	d1002.a1.a1	Mapoly0075s0033.1.p	pacid=33018565 transcript=Mapoly0075s0033.1 locus=Mapoly0075s0033 ID=Mapoly0075s0033.1.v3.1 annot-version=v3.1	-28.3251	0.02802	188640	1749	10	10	3	3	3	56	0.0535714	0.131283	2	6
d1002	d1002.a1	d1002.a1.a2	Mapoly0075s0033.2.p	pacid=33018566 transcript=Mapoly0075s0033.2 locus=Mapoly0075s0033 ID=Mapoly0075s0033.2.v3.1 annot-version=v3.1	-28.3251	0.03704	141362	1323	10	10	3	3	3	42	0.0714286	0.178769	2	6
d1003	d1003.a1	d1003.a1.a1	Mapoly0103s0072.1.p	pacid=33013278 transcript=Mapoly0103s0072.1 locus=Mapoly0103s0072 ID=Mapoly0103s0072.1.v3.1 annot-version=v3.1	-24.2976	0.05263	82855.3	779	10	10	3	3	3	25	0.12	0.318257	2	7
d1003	d1003.a1	d1003.a1.a2	Mapoly0103s0072.2.p	pacid=33013279 transcript=Mapoly0103s0072.2 locus=Mapoly0103s0072 ID=Mapoly0103s0072.2.v3.1 annot-version=v3.1	-24.2976	0.05352	81571.7	766	10	10	3	3	3	24	0.125	0.333521	2	7
d1004	d1004.a1	d1004.a1.a1	Mapoly0188s0011.1.p	pacid=33024310 transcript=Mapoly0188s0011.1 locus=Mapoly0188s0011 ID=Mapoly0188s0011.1.v3.1 annot-version=v3.1	-9.72253	0.12749	27686	251	10	10	3	3	3	10	0.3	0.995262	2	8
d1004	d1004.a1	d1004.a1.a2	Mapoly0188s0011.2.p	pacid=33024311 transcript=Mapoly0188s0011.2 locus=Mapoly0188s0011 ID=Mapoly0188s0011.2.v3.1 annot-version=v3.1	-9.72253	0.12749	27686	251	10	10	3	3	3	10	0.3	0.995262	2	8
d1005	d1005.a1	d1005.a1.a1	Mapoly0007s0249.1.p	pacid=33022143 transcript=Mapoly0007s0249.1 locus=Mapoly0007s0249 ID=Mapoly0007s0249.1.v3.1 annot-version=v3.1	-21.4354	0.12667	32194.4	300	10	10	3	3	3	9	0.333333	1.15443	1	6
d1006	d1006.a1	d1006.a1.a1	Mapoly0015s0161.1.p	pacid=33019526 transcript=Mapoly0015s0161.1 locus=Mapoly0015s0161 ID=Mapoly0015s0161.1.v3.1 annot-version=v3.1	-14.5009	0.04427	53179.6	497	10	10	3	3	3	7	0.428571	1.6827	1	5
d1007	d1007.a1	d1007.a1.a1	Mapoly0022s0038.1.p	pacid=33010944 transcript=Mapoly0022s0038.1 locus=Mapoly0022s0038 ID=Mapoly0022s0038.1.v3.1 annot-version=v3.1	-19.5768	0.1498	26193.6	247	10	10	3	3	3	8	0.375	1.37137	1	7
d1008	d1008.a1	d1008.a1.a1	Mapoly0026s0138.1.p	pacid=33024474 transcript=Mapoly0026s0138.1 locus=Mapoly0026s0138 ID=Mapoly0026s0138.1.v3.1 annot-version=v3.1	-28.3054	0.11522	52875.9	460	10	10	3	3	4	21	0.190476	0.550516	1	5
d1009	d1009.a1	d1009.a1.a1	Mapoly0037s0139.1.p	pacid=33008296 transcript=Mapoly0037s0139.1 locus=Mapoly0037s0139 ID=Mapoly0037s0139.1.v3.1 annot-version=v3.1	-15.3771	0.12255	22443	204	10	10	3	3	3	8	0.375	1.37137	1	8
d1010	d1010.a1	d1010.a1.a1	Mapoly0040s0022.1.p	pacid=33020871 transcript=Mapoly0040s0022.1 locus=Mapoly0040s0022 ID=Mapoly0040s0022.1.v3.1 annot-version=v3.1	-15.3123	0.21008	13128.9	119	10	10	3	3	3	4	0.75	4.62341	1	6
d1011	d1011.a1	d1011.a1.a1	Mapoly0022s0041.1.p	pacid=33010882 transcript=Mapoly0022s0041.1 locus=Mapoly0022s0041 ID=Mapoly0022s0041.1.v3.1 annot-version=v3.1	-17.1795	0.05125	75595.7	722	9	9	3	3	3	23	0.130435	0.350314	2	7
d1011	d1011.a1	d1011.a1.a2	Mapoly0022s0041.2.p	pacid=33010883 transcript=Mapoly0022s0041.2 locus=Mapoly0022s0041 ID=Mapoly0022s0041.2.v3.1 annot-version=v3.1	-17.1795	0.05125	75595.7	722	9	9	3	3	3	23	0.130435	0.350314	2	7
d1012	d1012.a1	d1012.a1.a1	Mapoly0033s0103.1.p	pacid=33003797 transcript=Mapoly0033s0103.1 locus=Mapoly0033s0103 ID=Mapoly0033s0103.1.v3.1 annot-version=v3.1	-12.8332	0.05738	40669.3	366	9	9	3	3	3	18	0.166667	0.467799	2	6
d1012	d1012.a1	d1012.a1.a2	Mapoly0033s0103.2.p	pacid=33003798 transcript=Mapoly0033s0103.2 locus=Mapoly0033s0103 ID=Mapoly0033s0103.2.v3.1 annot-version=v3.1	-12.8332	0.05738	40669.3	366	9	9	3	3	3	18	0.166667	0.467799	2	6
d1013	d1013.a1	d1013.a1.a1	Mapoly0005s0258.1.p	pacid=33003152 transcript=Mapoly0005s0258.1 locus=Mapoly0005s0258 ID=Mapoly0005s0258.1.v3.1 annot-version=v3.1	-24.2623	0.09296	38304	355	9	9	3	3	3	9	0.333333	1.15443	1	5
d1014	d1014.a1	d1014.a1.a1	Mapoly0021s0076.1.p	pacid=33007828 transcript=Mapoly0021s0076.1 locus=Mapoly0021s0076 ID=Mapoly0021s0076.1.v3.1 annot-version=v3.1	-13.7325	0.29921	14232.5	127	9	9	3	3	3	4	0.75	4.62341	1	6
d1015	d1015.a1	d1015.a1.a1	Mapoly0033s0094.1.p	pacid=33003775 transcript=Mapoly0033s0094.1 locus=Mapoly0033s0094 ID=Mapoly0033s0094.1.v3.1 annot-version=v3.1	-17.1489	0.16883	24962.9	231	9	9	3	3	3	13	0.230769	0.701254	1	7
d1016	d1016.a1	d1016.a1.a1	Mapoly0033s0108.1.p	pacid=33003786 transcript=Mapoly0033s0108.1 locus=Mapoly0033s0108 ID=Mapoly0033s0108.1.v3.1 annot-version=v3.1	-11.2579	0.07294	56652.8	521	9	9	3	3	3	25	0.12	0.318257	1	6
d1017	d1017.a1	d1017.a1.a1	Mapoly0058s0041.1.p	pacid=33022965 transcript=Mapoly0058s0041.1 locus=Mapoly0058s0041 ID=Mapoly0058s0041.1.v3.1 annot-version=v3.1	-23.1312	0.16838	31271.3	291	9	9	3	3	3	13	0.230769	0.701254	1	5
d1018	d1018.a1	d1018.a1.a1	Mapoly0062s0015.1.p	pacid=33016720 transcript=Mapoly0062s0015.1 locus=Mapoly0062s0015 ID=Mapoly0062s0015.1.v3.1 annot-version=v3.1	-21.2798	0.11561	36200.7	346	9	9	2	2	3	7	0.428571	1.6827	1	7
d1019	d1019.a1	d1019.a1.a1	Mapoly0084s0027.1.p	pacid=33025752 transcript=Mapoly0084s0027.1 locus=Mapoly0084s0027 ID=Mapoly0084s0027.1.v3.1 annot-version=v3.1	-13.2007	0.10732	22750.5	205	9	9	3	3	3	4	0.75	4.62341	1	6
d1020	d1020.a1	d1020.a1.a1	Mapoly0092s0083.1.p	pacid=33025444 transcript=Mapoly0092s0083.1 locus=Mapoly0092s0083 ID=Mapoly0092s0083.1.v3.1 annot-version=v3.1	-25.0693	0.17717	26896.3	254	9	9	3	3	3	8	0.375	1.37137	1	5
d1021	d1021.a1	d1021.a1.a1	Mapoly0119s0026.1.p	pacid=33010385 transcript=Mapoly0119s0026.1 locus=Mapoly0119s0026 ID=Mapoly0119s0026.1.v3.1 annot-version=v3.1	-15.7837	0.11146	35060.2	323	9	9	3	3	3	21	0.142857	0.389495	1	6
d1022	d1022.a1	d1022.a1.a1	Mapoly0140s0036.1.p	pacid=33006361 transcript=Mapoly0140s0036.1 locus=Mapoly0140s0036 ID=Mapoly0140s0036.1.v3.1 annot-version=v3.1	-13.4679	0.05372	52662.1	484	9	9	3	3	3	11	0.272727	0.873817	1	6
d1023	d1023.a1	d1023.a1.a1	Mapoly0092s0027.1.p	pacid=33025519 transcript=Mapoly0092s0027.1 locus=Mapoly0092s0027 ID=Mapoly0092s0027.1.v3.1 annot-version=v3.1	-30.869	0.09906	69115.2	636	8	8	3	3	3	15	0.2	0.584893	2	4
d1023	d1023.a1	d1023.a1.a2	Mapoly0092s0027.2.p	pacid=33025520 transcript=Mapoly0092s0027.2 locus=Mapoly0092s0027 ID=Mapoly0092s0027.2.v3.1 annot-version=v3.1	-30.869	0.09921	68987.1	635	8	8	3	3	3	15	0.2	0.584893	2	4
d1024	d1024.a1	d1024.a1.a1	Mapoly0001s0104.1.p	pacid=33020550 transcript=Mapoly0001s0104.1 locus=Mapoly0001s0104 ID=Mapoly0001s0104.1.v3.1 annot-version=v3.1	-13.3042	0.14286	28092.1	266	8	8	3	3	3	14	0.214286	0.637894	1	6
d1025	d1025.a1	d1025.a1.a1	Mapoly0004s0269.1.p	pacid=33015873 transcript=Mapoly0004s0269.1 locus=Mapoly0004s0269 ID=Mapoly0004s0269.1.v3.1 annot-version=v3.1	-17.9832	0.26241	15370	141	8	8	3	3	4	5	0.8	5.30957	1	6
d1026	d1026.a1	d1026.a1.a1	Mapoly0004s0311.1.p	pacid=33015817 transcript=Mapoly0004s0311.1 locus=Mapoly0004s0311 ID=Mapoly0004s0311.1.v3.1 annot-version=v3.1	-12.5272	0.12935	22554	201	8	8	2	2	3	6	0.5	2.16228	1	5
d1027	d1027.a1	d1027.a1.a1	Mapoly0020s0031.1.p	pacid=33004325 transcript=Mapoly0020s0031.1 locus=Mapoly0020s0031 ID=Mapoly0020s0031.1.v3.1 annot-version=v3.1	-19.3073	0.09572	43581.4	397	8	8	3	3	3	15	0.2	0.584893	1	5
d1028	d1028.a1	d1028.a1.a1	Mapoly0021s0074.1.p	pacid=33007779 transcript=Mapoly0021s0074.1 locus=Mapoly0021s0074 ID=Mapoly0021s0074.1.v3.1 annot-version=v3.1	-14.2343	0.08961	30781.5	279	8	8	2	2	3	12	0.25	0.778279	1	5
d1029	d1029.a1	d1029.a1.a1	Mapoly0026s0052.1.p	pacid=33024507 transcript=Mapoly0026s0052.1 locus=Mapoly0026s0052 ID=Mapoly0026s0052.1.v3.1 annot-version=v3.1	-13.2518	0.1195	35326.5	318	8	8	3	3	3	10	0.3	0.995262	1	3
d1030	d1030.a1	d1030.a1.a1	Mapoly0031s0037.1.p	pacid=33022646 transcript=Mapoly0031s0037.1 locus=Mapoly0031s0037 ID=Mapoly0031s0037.1.v3.1 annot-version=v3.1	-16.4083	0.13755	29753.8	269	8	8	3	3	3	14	0.214286	0.637894	1	5
d1031	d1031.a1	d1031.a1.a1	Mapoly0045s0036.1.p	pacid=33015170 transcript=Mapoly0045s0036.1 locus=Mapoly0045s0036 ID=Mapoly0045s0036.1.v3.1 annot-version=v3.1	-20.5686	0.33094	14973.7	139	8	8	3	3	3	5	0.6	2.98107	1	6
d1032	d1032.a1	d1032.a1.a1	Mapoly0064s0109.1.p	pacid=33013492 transcript=Mapoly0064s0109.1 locus=Mapoly0064s0109 ID=Mapoly0064s0109.1.v3.1 annot-version=v3.1	-24.2826	0.18552	24908.1	221	8	8	3	3	4	12	0.333333	1.15443	1	4
d1033	d1033.a1	d1033.a1.a1	Mapoly0072s0100.1.p	pacid=33008576 transcript=Mapoly0072s0100.1 locus=Mapoly0072s0100 ID=Mapoly0072s0100.1.v3.1 annot-version=v3.1	-11.7895	0.03264	109343	1011	8	8	3	3	3	32	0.09375	0.240938	1	5
d1034	d1034.a1	d1034.a1.a1	Mapoly0082s0043.1.p	pacid=33004634 transcript=Mapoly0082s0043.1 locus=Mapoly0082s0043 ID=Mapoly0082s0043.1.v3.1 annot-version=v3.1	-11.4895	0.06039	60279.4	563	8	8	3	3	3	27	0.111111	0.29155	1	6
d1035	d1035.a1	d1035.a1.a1	Mapoly0084s0048.1.p	pacid=33025709 transcript=Mapoly0084s0048.1 locus=Mapoly0084s0048 ID=Mapoly0084s0048.1.v3.1 annot-version=v3.1	-17.1112	0.09598	46928.9	448	8	8	3	3	3	15	0.2	0.584893	1	6
d1036	d1036.a1	d1036.a1.a1	Mapoly0102s0025.1.p	pacid=33007464 transcript=Mapoly0102s0025.1 locus=Mapoly0102s0025 ID=Mapoly0102s0025.1.v3.1 annot-version=v3.1	-23.9914	0.18468	23119.2	222	8	8	3	3	3	7	0.428571	1.6827	1	6
d1037	d1037.a1	d1037.a1.a1	Mapoly0104s0030.1.p	pacid=33012537 transcript=Mapoly0104s0030.1 locus=Mapoly0104s0030 ID=Mapoly0104s0030.1.v3.1 annot-version=v3.1	-21.9362	0.08239	37391.1	352	8	8	3	3	4	5	0.8	5.30957	1	3
d1038	d1038.a1	d1038.a1.a1	Mapoly0024s0056.1.p	pacid=33023059 transcript=Mapoly0024s0056.1 locus=Mapoly0024s0056 ID=Mapoly0024s0056.1.v3.1 annot-version=v3.1	-10.92	0.14676	31913.4	293	7	7	3	3	3	17	0.176471	0.501311	2	3
d1038	d1038.a1	d1038.a1.a2	Mapoly0024s0056.2.p	pacid=33023060 transcript=Mapoly0024s0056.2 locus=Mapoly0024s0056 ID=Mapoly0024s0056.2.v3.1 annot-version=v3.1	-10.92	0.16538	28642.8	260	7	7	3	3	3	16	0.1875	0.539927	2	3
d1039	d1039.a1	d1039.a1.a1	Mapoly0154s0001.1.p	pacid=33016031 transcript=Mapoly0154s0001.1 locus=Mapoly0154s0001 ID=Mapoly0154s0001.1.v3.1 annot-version=v3.1	-22.6345	0.22549	21825.6	204	7	7	3	3	3	9	0.333333	1.15443	2	4
d1039	d1039.a1	d1039.a1.a2	Mapoly0154s0002.1.p	pacid=33016013 transcript=Mapoly0154s0002.1 locus=Mapoly0154s0002 ID=Mapoly0154s0002.1.v3.1 annot-version=v3.1	-22.6345	0.22886	21492.5	201	7	7	3	3	3	8	0.375	1.37137	2	4
d1040	d1040.a1	d1040.a1.a1	Mapoly0003s0013.1.p	pacid=33009841 transcript=Mapoly0003s0013.1 locus=Mapoly0003s0013 ID=Mapoly0003s0013.1.v3.1 annot-version=v3.1	-14.1108	0.03129	90663.4	863	7	7	3	3	3	23	0.130435	0.350314	1	6
d1041	d1041.a1	d1041.a1.a1	Mapoly0005s0292.1.p	pacid=33003377 transcript=Mapoly0005s0292.1 locus=Mapoly0005s0292 ID=Mapoly0005s0292.1.v3.1 annot-version=v3.1	-25.5272	0.09263	49394.8	475	7	7	3	3	3	16	0.1875	0.539927	1	3
d1042	d1042.a1	d1042.a1.a1	Mapoly0010s0019.1.p	pacid=33022042 transcript=Mapoly0010s0019.1 locus=Mapoly0010s0019 ID=Mapoly0010s0019.1.v3.1 annot-version=v3.1	-15.2338	0.09247	31284.2	292	7	7	3	3	3	15	0.2	0.584893	1	5
d1043	d1043.a1	d1043.a1.a1	Mapoly0013s0162.1.p	pacid=33012475 transcript=Mapoly0013s0162.1 locus=Mapoly0013s0162 ID=Mapoly0013s0162.1.v3.1 annot-version=v3.1	-8.96774	0.22881	12674	118	7	7	3	3	3	7	0.428571	1.6827	1	4
d1044	d1044.a1	d1044.a1.a1	Mapoly0027s0052.1.p	pacid=33021422 transcript=Mapoly0027s0052.1 locus=Mapoly0027s0052 ID=Mapoly0027s0052.1.v3.1 annot-version=v3.1	-24.4864	0.38462	10830.6	104	7	7	3	3	3	4	0.75	4.62341	1	3
d1045	d1045.a1	d1045.a1.a1	Mapoly0034s0105.1.p	pacid=33024531 transcript=Mapoly0034s0105.1 locus=Mapoly0034s0105 ID=Mapoly0034s0105.1.v3.1 annot-version=v3.1	-18.1325	0.3141	16958.5	156	7	7	3	3	3	8	0.375	1.37137	1	4
d1046	d1046.a1	d1046.a1.a1	Mapoly0038s0084.1.p	pacid=33004749 transcript=Mapoly0038s0084.1 locus=Mapoly0038s0084 ID=Mapoly0038s0084.1.v3.1 annot-version=v3.1	-24.3987	0.13333	37900.4	345	7	7	3	3	3	10	0.3	0.995262	1	5
d1047	d1047.a1	d1047.a1.a1	Mapoly0071s0096.1.p	pacid=33008012 transcript=Mapoly0071s0096.1 locus=Mapoly0071s0096 ID=Mapoly0071s0096.1.v3.1 annot-version=v3.1	-27.5272	0.31081	15134.3	148	7	5	3	1	3	4	0.75	4.62341	1	5
d1047	d1047.a2	d1047.a2.a1	Mapoly0137s0002.1.p	pacid=33024739 transcript=Mapoly0137s0002.1 locus=Mapoly0137s0002 ID=Mapoly0137s0002.1.v3.1 annot-version=v3.1	-24.2197	0.31293	15071.3	147	4	2	3	1	3	4	0.75	4.62341	1	3
d1048	d1048.a1	d1048.a1.a1	Mapoly0094s0063.1.p	pacid=33005626 transcript=Mapoly0094s0063.1 locus=Mapoly0094s0063 ID=Mapoly0094s0063.1.v3.1 annot-version=v3.1	-18.1601	0.10173	49296.8	462	7	7	3	3	3	19	0.157895	0.43845	1	5
d1049	d1049.a1	d1049.a1.a1	Mapoly0124s0069.1.p	pacid=33012719 transcript=Mapoly0124s0069.1 locus=Mapoly0124s0069 ID=Mapoly0124s0069.1.v3.1 annot-version=v3.1	-21.714	0.16736	25433.1	239	7	7	3	3	3	6	0.5	2.16228	1	3
d1050	d1050.a1	d1050.a1.a1	Mapoly0130s0008.1.p	pacid=33010817 transcript=Mapoly0130s0008.1 locus=Mapoly0130s0008 ID=Mapoly0130s0008.1.v3.1 annot-version=v3.1	-17.8601	0.19524	21911.3	210	7	7	3	3	3	7	0.428571	1.6827	1	4
d1051	d1051.a1	d1051.a1.a1	Mapoly0005s0013.1.p	pacid=33003302 transcript=Mapoly0005s0013.1 locus=Mapoly0005s0013 ID=Mapoly0005s0013.1.v3.1 annot-version=v3.1	-13.3308	0.17877	19622.3	179	6	6	3	3	4	5	0.8	5.30957	4	3
d1051	d1051.a1	d1051.a1.a2	Mapoly0005s0013.2.p	pacid=33003303 transcript=Mapoly0005s0013.2 locus=Mapoly0005s0013 ID=Mapoly0005s0013.2.v3.1 annot-version=v3.1	-13.3308	0.17877	19594.3	179	6	6	3	3	4	5	0.8	5.30957	4	3
d1051	d1051.a1	d1051.a1.a3	Mapoly0005s0013.3.p	pacid=33003304 transcript=Mapoly0005s0013.3 locus=Mapoly0005s0013 ID=Mapoly0005s0013.3.v3.1 annot-version=v3.1	-13.3308	0.17978	19438.2	178	6	6	3	3	4	5	0.8	5.30957	4	3
d1051	d1051.a1	d1051.a1.a4	Mapoly0005s0013.4.p	pacid=33003305 transcript=Mapoly0005s0013.4 locus=Mapoly0005s0013 ID=Mapoly0005s0013.4.v3.1 annot-version=v3.1	-13.3308	0.17978	19466.2	178	6	6	3	3	4	5	0.8	5.30957	4	3
d1052	d1052.a1	d1052.a1.a1	Mapoly0077s0049.1.p	pacid=33019264 transcript=Mapoly0077s0049.1 locus=Mapoly0077s0049 ID=Mapoly0077s0049.1.v3.1 annot-version=v3.1	-26.7571	0.03991	143404	1353	6	6	3	3	3	58	0.0517241	0.126482	4	4
d1052	d1052.a1	d1052.a1.a2	Mapoly0077s0049.2.p	pacid=33019267 transcript=Mapoly0077s0049.2 locus=Mapoly0077s0049 ID=Mapoly0077s0049.2.v3.1 annot-version=v3.1	-26.7571	0.04189	136413	1289	6	6	3	3	3	55	0.0545455	0.133824	4	4
d1052	d1052.a1	d1052.a1.a3	Mapoly0077s0049.3.p	pacid=33019266 transcript=Mapoly0077s0049.3 locus=Mapoly0077s0049 ID=Mapoly0077s0049.3.v3.1 annot-version=v3.1	-26.7571	0.04189	136413	1289	6	6	3	3	3	55	0.0545455	0.133824	4	4
d1052	d1052.a1	d1052.a1.a4	Mapoly0077s0049.4.p	pacid=33019265 transcript=Mapoly0077s0049.4 locus=Mapoly0077s0049 ID=Mapoly0077s0049.4.v3.1 annot-version=v3.1	-26.7571	0.03991	143404	1353	6	6	3	3	3	58	0.0517241	0.126482	4	4
d1053	d1053.a1	d1053.a1.a1	Mapoly0012s0102.1.p	pacid=33017727 transcript=Mapoly0012s0102.1 locus=Mapoly0012s0102 ID=Mapoly0012s0102.1.v3.1 annot-version=v3.1	-17.0434	0.21818	24897.2	220	6	6	3	3	3	5	0.6	2.98107	3	3
d1053	d1053.a1	d1053.a1.a2	Mapoly0012s0102.2.p	pacid=33017729 transcript=Mapoly0012s0102.2 locus=Mapoly0012s0102 ID=Mapoly0012s0102.2.v3.1 annot-version=v3.1	-17.0434	0.23077	23397.4	208	6	6	3	3	3	4	0.75	4.62341	3	3
d1053	d1053.a1	d1053.a1.a3	Mapoly0012s0102.3.p	pacid=33017728 transcript=Mapoly0012s0102.3 locus=Mapoly0012s0102 ID=Mapoly0012s0102.3.v3.1 annot-version=v3.1	-17.0434	0.23077	23397.4	208	6	6	3	3	3	4	0.75	4.62341	3	3
d1054	d1054.a1	d1054.a1.a1	Mapoly0019s0028.1.p	pacid=33011092 transcript=Mapoly0019s0028.1 locus=Mapoly0019s0028 ID=Mapoly0019s0028.1.v3.1 annot-version=v3.1	-13.4246	0.07129	56245.3	519	6	6	3	3	3	25	0.12	0.318257	3	5
d1054	d1054.a1	d1054.a1.a2	Mapoly0019s0028.2.p	pacid=33011093 transcript=Mapoly0019s0028.2 locus=Mapoly0019s0028 ID=Mapoly0019s0028.2.v3.1 annot-version=v3.1	-13.4246	0.07129	56245.3	519	6	6	3	3	3	25	0.12	0.318257	3	5
d1054	d1054.a1	d1054.a1.a3	Mapoly0019s0028.3.p	pacid=33011094 transcript=Mapoly0019s0028.3 locus=Mapoly0019s0028 ID=Mapoly0019s0028.3.v3.1 annot-version=v3.1	-13.4246	0.07129	56245.3	519	6	6	3	3	3	25	0.12	0.318257	3	5
d1055	d1055.a1	d1055.a1.a1	Mapoly0004s0118.1.p	pacid=33015730 transcript=Mapoly0004s0118.1 locus=Mapoly0004s0118 ID=Mapoly0004s0118.1.v3.1 annot-version=v3.1	-30.513	0.23144	26394.4	229	6	6	3	3	3	5	0.6	2.98107	2	4
d1055	d1055.a1	d1055.a1.a2	Mapoly0004s0118.2.p	pacid=33015731 transcript=Mapoly0004s0118.2 locus=Mapoly0004s0118 ID=Mapoly0004s0118.2.v3.1 annot-version=v3.1	-30.513	0.23144	26394.4	229	6	6	3	3	3	5	0.6	2.98107	2	4
d1056	d1056.a1	d1056.a1.a1	Mapoly0024s0031.1.p	pacid=33023069 transcript=Mapoly0024s0031.1 locus=Mapoly0024s0031 ID=Mapoly0024s0031.1.v3.1 annot-version=v3.1	-8.05306	0.05542	47210.1	415	6	6	2	2	3	16	0.1875	0.539927	2	3
d1056	d1056.a1	d1056.a1.a2	Mapoly0024s0031.2.p	pacid=33023070 transcript=Mapoly0024s0031.2 locus=Mapoly0024s0031 ID=Mapoly0024s0031.2.v3.1 annot-version=v3.1	-8.05306	0.05556	47139.1	414	6	6	2	2	3	16	0.1875	0.539927	2	3
d1057	d1057.a1	d1057.a1.a1	Mapoly0079s0004.1.p	pacid=33012209 transcript=Mapoly0079s0004.1 locus=Mapoly0079s0004 ID=Mapoly0079s0004.1.v3.1 annot-version=v3.1	-12.6436	0.32558	14083.3	129	6	6	3	3	3	6	0.5	2.16228	2	4
d1057	d1057.a1	d1057.a1.a2	Mapoly0079s0004.2.p	pacid=33012210 transcript=Mapoly0079s0004.2 locus=Mapoly0079s0004 ID=Mapoly0079s0004.2.v3.1 annot-version=v3.1	-12.6436	0.32558	14083.3	129	6	6	3	3	3	6	0.5	2.16228	2	4
d1058	d1058.a1	d1058.a1.a1	Mapoly0002s0012.1.p	pacid=33023602 transcript=Mapoly0002s0012.1 locus=Mapoly0002s0012 ID=Mapoly0002s0012.1.v3.1 annot-version=v3.1	-21.2916	0.10696	62518.3	589	6	6	3	3	3	22	0.136364	0.368875	1	4
d1059	d1059.a1	d1059.a1.a1	Mapoly0004s0039.1.p	pacid=33015926 transcript=Mapoly0004s0039.1 locus=Mapoly0004s0039 ID=Mapoly0004s0039.1.v3.1 annot-version=v3.1	-11.0198	0.13223	26675.6	242	6	6	3	3	3	8	0.375	1.37137	1	4
d1060	d1060.a1	d1060.a1.a1	Mapoly0004s0248.1.p	pacid=33015905 transcript=Mapoly0004s0248.1 locus=Mapoly0004s0248 ID=Mapoly0004s0248.1.v3.1 annot-version=v3.1	-26.8172	0.07042	53493.7	497	6	6	3	3	3	21	0.142857	0.389495	1	4
d1061	d1061.a1	d1061.a1.a1	Mapoly0004s0282.1.p	pacid=33015828 transcript=Mapoly0004s0282.1 locus=Mapoly0004s0282 ID=Mapoly0004s0282.1.v3.1 annot-version=v3.1	-16.7943	0.12745	34178.4	306	6	6	3	3	3	17	0.176471	0.501311	1	3
d1062	d1062.a1	d1062.a1.a1	Mapoly0006s0079.1.p	pacid=33006989 transcript=Mapoly0006s0079.1 locus=Mapoly0006s0079 ID=Mapoly0006s0079.1.v3.1 annot-version=v3.1	-17.9504	0.32558	14653.9	129	6	6	3	3	3	7	0.428571	1.6827	1	4
d1063	d1063.a1	d1063.a1.a1	Mapoly0024s0117.1.p	pacid=33023099 transcript=Mapoly0024s0117.1 locus=Mapoly0024s0117 ID=Mapoly0024s0117.1.v3.1 annot-version=v3.1	-14.8052	0.15574	25939.4	244	6	6	3	3	3	15	0.2	0.584893	1	4
d1064	d1064.a1	d1064.a1.a1	Mapoly0031s0021.1.p	pacid=33022689 transcript=Mapoly0031s0021.1 locus=Mapoly0031s0021 ID=Mapoly0031s0021.1.v3.1 annot-version=v3.1	-32.7983	0.17949	32422.7	312	6	6	3	3	3	7	0.428571	1.6827	1	3
d1065	d1065.a1	d1065.a1.a1	Mapoly0034s0048.1.p	pacid=33024622 transcript=Mapoly0034s0048.1 locus=Mapoly0034s0048 ID=Mapoly0034s0048.1.v3.1 annot-version=v3.1	-21.6176	0.03436	118810	1106	6	6	3	3	4	32	0.125	0.333521	1	3
d1066	d1066.a1	d1066.a1.a1	Mapoly0034s0113.1.p	pacid=33024690 transcript=Mapoly0034s0113.1 locus=Mapoly0034s0113 ID=Mapoly0034s0113.1.v3.1 annot-version=v3.1	-11.3433	0.02805	113231	1034	6	6	3	3	3	32	0.09375	0.240938	1	5
d1067	d1067.a1	d1067.a1.a1	Mapoly0063s0002.1.p	pacid=33009011 transcript=Mapoly0063s0002.1 locus=Mapoly0063s0002 ID=Mapoly0063s0002.1.v3.1 annot-version=v3.1	-17.4908	0.0479	78684.1	689	6	6	2	2	3	21	0.142857	0.389495	1	5
d1068	d1068.a1	d1068.a1.a1	Mapoly0068s0042.1.p	pacid=33024882 transcript=Mapoly0068s0042.1 locus=Mapoly0068s0042 ID=Mapoly0068s0042.1.v3.1 annot-version=v3.1	-18.2037	0.03927	112595	1044	6	6	3	3	3	37	0.0810811	0.205261	1	4
d1069	d1069.a1	d1069.a1.a1	Mapoly0072s0064.1.p	pacid=33008577 transcript=Mapoly0072s0064.1 locus=Mapoly0072s0064 ID=Mapoly0072s0064.1.v3.1 annot-version=v3.1	-14.9458	0.13537	26559.3	229	6	6	3	3	3	9	0.333333	1.15443	1	4
d1070	d1070.a1	d1070.a1.a1	Mapoly0075s0020.1.p	pacid=33018577 transcript=Mapoly0075s0020.1 locus=Mapoly0075s0020 ID=Mapoly0075s0020.1.v3.1 annot-version=v3.1	-19.0801	0.05119	61674	586	6	6	3	3	3	12	0.25	0.778279	1	3
d1071	d1071.a1	d1071.a1.a1	Mapoly0096s0018.1.p	pacid=33018757 transcript=Mapoly0096s0018.1 locus=Mapoly0096s0018 ID=Mapoly0096s0018.1.v3.1 annot-version=v3.1	-18.7436	0.08228	51961.2	474	6	6	3	3	3	18	0.166667	0.467799	1	4
d1072	d1072.a1	d1072.a1.a1	Mapoly0120s0006.1.p	pacid=33019666 transcript=Mapoly0120s0006.1 locus=Mapoly0120s0006 ID=Mapoly0120s0006.1.v3.1 annot-version=v3.1	-22.5898	0.2069	24122.6	232	6	6	3	3	3	8	0.375	1.37137	1	4
d1073	d1073.a1	d1073.a1.a1	Mapoly0125s0006.1.p	pacid=33016444 transcript=Mapoly0125s0006.1 locus=Mapoly0125s0006 ID=Mapoly0125s0006.1.v3.1 annot-version=v3.1	-12.2976	0.05734	60970.6	593	6	6	3	3	3	23	0.130435	0.350314	1	4
d1074	d1074.a1	d1074.a1.a1	Mapoly0130s0043.1.p	pacid=33010813 transcript=Mapoly0130s0043.1 locus=Mapoly0130s0043 ID=Mapoly0130s0043.1.v3.1 annot-version=v3.1	-20.9431	0.22165	20695.6	194	6	6	3	3	3	6	0.5	2.16228	1	4
d1075	d1075.a1	d1075.a1.a1	Mapoly0133s0036.1.p	pacid=33009047 transcript=Mapoly0133s0036.1 locus=Mapoly0133s0036 ID=Mapoly0133s0036.1.v3.1 annot-version=v3.1	-10.5559	0.03571	96643	868	6	6	3	3	3	41	0.0731707	0.183507	1	4
d1076	d1076.a1	d1076.a1.a1	Mapoly0138s0005.1.p	pacid=33007496 transcript=Mapoly0138s0005.1 locus=Mapoly0138s0005 ID=Mapoly0138s0005.1.v3.1 annot-version=v3.1	-18.1447	0.10448	37294.4	335	6	6	3	3	3	13	0.230769	0.701254	1	4
d1077	d1077.a1	d1077.a1.a1	Mapoly0141s0030.1.p	pacid=33009626 transcript=Mapoly0141s0030.1 locus=Mapoly0141s0030 ID=Mapoly0141s0030.1.v3.1 annot-version=v3.1	-27.0617	0.21154	22891.5	208	6	6	3	3	3	5	0.6	2.98107	1	5
d1078	d1078.a1	d1078.a1.a1	Mapoly0169s0016.1.p	pacid=33019272 transcript=Mapoly0169s0016.1 locus=Mapoly0169s0016 ID=Mapoly0169s0016.1.v3.1 annot-version=v3.1	-15.833	0.07234	51206.2	470	6	6	3	3	3	23	0.130435	0.350314	1	4
d1079	d1079.a1	d1079.a1.a1	Mapoly0169s0021.1.p	pacid=33019282 transcript=Mapoly0169s0021.1 locus=Mapoly0169s0021 ID=Mapoly0169s0021.1.v3.1 annot-version=v3.1	-16.9495	0.05644	62280.4	567	6	6	3	3	3	15	0.2	0.584893	1	4
d1080	d1080.a1	d1080.a1.a1	Mapoly0218s0010.1.p	pacid=33005475 transcript=Mapoly0218s0010.1 locus=Mapoly0218s0010 ID=Mapoly0218s0010.1.v3.1 annot-version=v3.1	-15.4078	0.1393	20674.5	201	6	6	2	1	3	3	1	9	1	2
d1080	d1080.a2	d1080.a2.a1	Mapoly0307s0001.1.p	pacid=33019629 transcript=Mapoly0307s0001.1 locus=Mapoly0307s0001 ID=Mapoly0307s0001.1.v3.1 annot-version=v3.1	-18	0.1087	29286.8	276	4	4	2	1	3	6	0.5	2.16228	1	2
d1081	d1081.a1	d1081.a1.a1	Mapoly0004s0238.1.p	pacid=33015701 transcript=Mapoly0004s0238.1 locus=Mapoly0004s0238 ID=Mapoly0004s0238.1.v3.1 annot-version=v3.1	-16.42	0.12414	32224	290	5	5	3	3	3	16	0.1875	0.539927	2	4
d1081	d1081.a1	d1081.a1.a2	Mapoly0004s0238.2.p	pacid=33015702 transcript=Mapoly0004s0238.2 locus=Mapoly0004s0238 ID=Mapoly0004s0238.2.v3.1 annot-version=v3.1	-16.42	0.12414	32224	290	5	5	3	3	3	16	0.1875	0.539927	2	4
d1082	d1082.a1	d1082.a1.a1	Mapoly0013s0046.1.p	pacid=33012359 transcript=Mapoly0013s0046.1 locus=Mapoly0013s0046 ID=Mapoly0013s0046.1.v3.1 annot-version=v3.1	-14.42	0.11765	37600.2	357	5	5	3	3	3	18	0.166667	0.467799	2	3
d1082	d1082.a1	d1082.a1.a2	Mapoly0013s0046.2.p	pacid=33012360 transcript=Mapoly0013s0046.2 locus=Mapoly0013s0046 ID=Mapoly0013s0046.2.v3.1 annot-version=v3.1	-14.42	0.13725	31963.3	306	5	5	3	3	3	15	0.2	0.584893	2	3
d1083	d1083.a1	d1083.a1.a1	Mapoly0001s0018.1.p	pacid=33020296 transcript=Mapoly0001s0018.1 locus=Mapoly0001s0018 ID=Mapoly0001s0018.1.v3.1 annot-version=v3.1	-28.8102	0.23506	27416	251	5	5	3	3	3	11	0.272727	0.873817	1	3
d1084	d1084.a1	d1084.a1.a1	Mapoly0013s0060.1.p	pacid=33012406 transcript=Mapoly0013s0060.1 locus=Mapoly0013s0060 ID=Mapoly0013s0060.1.v3.1 annot-version=v3.1	-13.8829	0.07091	73576.2	691	5	5	3	3	3	28	0.107143	0.279802	1	3
d1085	d1085.a1	d1085.a1.a1	Mapoly0021s0094.1.p	pacid=33007764 transcript=Mapoly0021s0094.1 locus=Mapoly0021s0094 ID=Mapoly0021s0094.1.v3.1 annot-version=v3.1	-16.9032	0.136	27274.9	250	5	5	3	3	3	13	0.230769	0.701254	1	3
d1086	d1086.a1	d1086.a1.a1	Mapoly0022s0028.1.p	pacid=33011042 transcript=Mapoly0022s0028.1 locus=Mapoly0022s0028 ID=Mapoly0022s0028.1.v3.1 annot-version=v3.1	-17.6904	0.15205	36129.8	342	5	5	3	3	3	10	0.3	0.995262	1	2
d1087	d1087.a1	d1087.a1.a1	Mapoly0036s0103.1.p	pacid=33024163 transcript=Mapoly0036s0103.1 locus=Mapoly0036s0103 ID=Mapoly0036s0103.1.v3.1 annot-version=v3.1	-12.122	0.09429	38270	350	5	5	3	3	3	14	0.214286	0.637894	1	3
d1088	d1088.a1	d1088.a1.a1	Mapoly0043s0115.1.p	pacid=33021077 transcript=Mapoly0043s0115.1 locus=Mapoly0043s0115 ID=Mapoly0043s0115.1.v3.1 annot-version=v3.1	-13.4587	0.03376	104270	948	5	5	3	3	3	30	0.1	0.258925	1	3
d1089	d1089.a1	d1089.a1.a1	Mapoly0051s0113.1.p	pacid=33021626 transcript=Mapoly0051s0113.1 locus=Mapoly0051s0113 ID=Mapoly0051s0113.1.v3.1 annot-version=v3.1	-12.5215	0.05698	77733.5	702	5	5	3	3	3	21	0.142857	0.389495	1	3
d1090	d1090.a1	d1090.a1.a1	Mapoly0059s0017.1.p	pacid=33006677 transcript=Mapoly0059s0017.1 locus=Mapoly0059s0017 ID=Mapoly0059s0017.1.v3.1 annot-version=v3.1	-19.2084	0.12991	35893.4	331	5	5	3	3	3	13	0.230769	0.701254	1	4
d1091	d1091.a1	d1091.a1.a1	Mapoly0065s0071.1.p	pacid=33004533 transcript=Mapoly0065s0071.1 locus=Mapoly0065s0071 ID=Mapoly0065s0071.1.v3.1 annot-version=v3.1	-19.8697	0.13203	44745.3	409	5	5	3	3	3	19	0.157895	0.43845	1	4
d1092	d1092.a1	d1092.a1.a1	Mapoly0066s0050.1.p	pacid=33005857 transcript=Mapoly0066s0050.1 locus=Mapoly0066s0050 ID=Mapoly0066s0050.1.v3.1 annot-version=v3.1	-13.7194	0.08929	30087.4	280	5	5	2	2	5	10	0.5	2.16228	1	1
d1093	d1093.a1	d1093.a1.a1	Mapoly0066s0086.1.p	pacid=33005965 transcript=Mapoly0066s0086.1 locus=Mapoly0066s0086 ID=Mapoly0066s0086.1.v3.1 annot-version=v3.1	-13.9434	0.09071	49773.5	452	5	5	3	3	3	17	0.176471	0.501311	1	3
d1094	d1094.a1	d1094.a1.a1	Mapoly0085s0011.1.p	pacid=33005311 transcript=Mapoly0085s0011.1 locus=Mapoly0085s0011 ID=Mapoly0085s0011.1.v3.1 annot-version=v3.1	-9.89654	0.1037	29383.5	270	5	5	3	3	3	10	0.3	0.995262	1	4
d1095	d1095.a1	d1095.a1.a1	Mapoly0107s0026.1.p	pacid=33020968 transcript=Mapoly0107s0026.1 locus=Mapoly0107s0026 ID=Mapoly0107s0026.1.v3.1 annot-version=v3.1	-7.90588	0.07641	34077.1	301	4	4	2	2	3	12	0.25	0.778279	1	3
d1096	d1096.a1	d1096.a1.a1	Mapoly0145s0021.1.p	pacid=33019123 transcript=Mapoly0145s0021.1 locus=Mapoly0145s0021 ID=Mapoly0145s0021.1.v3.1 annot-version=v3.1	-15.2754	0.17085	22340.3	199	5	5	3	3	3	8	0.375	1.37137	1	4
d1097	d1097.a1	d1097.a1.a1	Mapoly0179s0014.1.p	pacid=33009565 transcript=Mapoly0179s0014.1 locus=Mapoly0179s0014 ID=Mapoly0179s0014.1.v3.1 annot-version=v3.1	-12.5464	0.09353	45046.2	417	5	5	3	3	3	21	0.142857	0.389495	1	3
d1098	d1098.a1	d1098.a1.a1	Mapoly0193s0018.1.p	pacid=33008244 transcript=Mapoly0193s0018.1 locus=Mapoly0193s0018 ID=Mapoly0193s0018.1.v3.1 annot-version=v3.1	-11.5701	0.1466	20393.7	191	5	5	3	3	3	9	0.333333	1.15443	1	4
d1099	d1099.a1	d1099.a1.a1	Mapoly0006s0099.1.p	pacid=33006928 transcript=Mapoly0006s0099.1 locus=Mapoly0006s0099 ID=Mapoly0006s0099.1.v3.1 annot-version=v3.1	-15.6904	0.11146	35858.9	323	4	4	3	3	3	9	0.333333	1.15443	4	3
d1099	d1099.a1	d1099.a1.a2	Mapoly0006s0099.2.p	pacid=33006929 transcript=Mapoly0006s0099.2 locus=Mapoly0006s0099 ID=Mapoly0006s0099.2.v3.1 annot-version=v3.1	-15.6904	0.11321	35348.6	318	4	4	3	3	3	9	0.333333	1.15443	4	3
d1099	d1099.a1	d1099.a1.a3	Mapoly0006s0099.3.p	pacid=33006931 transcript=Mapoly0006s0099.3 locus=Mapoly0006s0099 ID=Mapoly0006s0099.3.v3.1 annot-version=v3.1	-15.6904	0.139	28824.4	259	4	4	3	3	3	8	0.375	1.37137	4	3
d1099	d1099.a1	d1099.a1.a4	Mapoly0006s0099.4.p	pacid=33006930 transcript=Mapoly0006s0099.4 locus=Mapoly0006s0099 ID=Mapoly0006s0099.4.v3.1 annot-version=v3.1	-15.6904	0.13636	29334.7	264	4	4	3	3	3	8	0.375	1.37137	4	3
d1100	d1100.a1	d1100.a1.a1	Mapoly0141s0023.1.p	pacid=33009609 transcript=Mapoly0141s0023.1 locus=Mapoly0141s0023 ID=Mapoly0141s0023.1.v3.1 annot-version=v3.1	-10.923	0.05405	55011.3	481	4	4	3	3	3	20	0.15	0.412538	2	3
d1100	d1100.a1	d1100.a1.a2	Mapoly0141s0023.2.p	pacid=33009610 transcript=Mapoly0141s0023.2 locus=Mapoly0141s0023 ID=Mapoly0141s0023.2.v3.1 annot-version=v3.1	-10.923	0.05765	51527.4	451	4	4	3	3	3	19	0.157895	0.43845	2	3
d1101	d1101.a1	d1101.a1.a1	Mapoly0001s0237.1.p	pacid=33020208 transcript=Mapoly0001s0237.1 locus=Mapoly0001s0237 ID=Mapoly0001s0237.1.v3.1 annot-version=v3.1	-13.647	0.07949	44288.7	390	4	4	3	3	3	16	0.1875	0.539927	1	2
d1102	d1102.a1	d1102.a1.a1	Mapoly0004s0005.1.p	pacid=33015682 transcript=Mapoly0004s0005.1 locus=Mapoly0004s0005 ID=Mapoly0004s0005.1.v3.1 annot-version=v3.1	-11.3191	0.05803	55589.4	517	4	4	3	3	3	20	0.15	0.412538	1	3
d1103	d1103.a1	d1103.a1.a1	Mapoly0011s0077.1.p	pacid=33017950 transcript=Mapoly0011s0077.1 locus=Mapoly0011s0077 ID=Mapoly0011s0077.1.v3.1 annot-version=v3.1	-12.9666	0.12935	21855.5	201	4	4	2	2	3	10	0.3	0.995262	1	2
d1104	d1104.a1	d1104.a1.a1	Mapoly0015s0142.1.p	pacid=33019420 transcript=Mapoly0015s0142.1 locus=Mapoly0015s0142 ID=Mapoly0015s0142.1.v3.1 annot-version=v3.1	-22.4035	0.17031	25393.2	229	4	4	3	3	3	8	0.375	1.37137	1	2
d1105	d1105.a1	d1105.a1.a1	Mapoly0016s0131.1.p	pacid=33027024 transcript=Mapoly0016s0131.1 locus=Mapoly0016s0131 ID=Mapoly0016s0131.1.v3.1 annot-version=v3.1	-16.301	0.19095	22958.4	199	4	4	3	3	3	11	0.272727	0.873817	1	2
d1106	d1106.a1	d1106.a1.a1	Mapoly0019s0024.1.p	pacid=33011272 transcript=Mapoly0019s0024.1 locus=Mapoly0019s0024 ID=Mapoly0019s0024.1.v3.1 annot-version=v3.1	-9.11351	0.05488	53592.1	492	4	4	3	3	3	26	0.115385	0.304321	1	3
d1107	d1107.a1	d1107.a1.a1	Mapoly0030s0128.1.p	pacid=33006753 transcript=Mapoly0030s0128.1 locus=Mapoly0030s0128 ID=Mapoly0030s0128.1.v3.1 annot-version=v3.1	-31.6335	0.13712	45396.1	423	4	4	3	3	4	11	0.363636	1.31013	1	2
d1108	d1108.a1	d1108.a1.a1	Mapoly0037s0041.1.p	pacid=33008336 transcript=Mapoly0037s0041.1 locus=Mapoly0037s0041 ID=Mapoly0037s0041.1.v3.1 annot-version=v3.1	-14.0874	0.24051	17950	158	4	4	3	3	3	6	0.5	2.16228	1	3
d1109	d1109.a1	d1109.a1.a1	Mapoly0052s0086.1.p	pacid=33026734 transcript=Mapoly0052s0086.1 locus=Mapoly0052s0086 ID=Mapoly0052s0086.1.v3.1 annot-version=v3.1	-12.5721	0.03137	113476	1052	4	4	3	3	3	35	0.0857143	0.218188	1	2
d1110	d1110.a1	d1110.a1.a1	Mapoly0071s0007.1.p	pacid=33008040 transcript=Mapoly0071s0007.1 locus=Mapoly0071s0007 ID=Mapoly0071s0007.1.v3.1 annot-version=v3.1	-13.6293	0.074	56875.6	527	4	4	3	3	3	25	0.12	0.318257	1	2
d1111	d1111.a1	d1111.a1.a1	Mapoly0088s0003.1.p	pacid=33012001 transcript=Mapoly0088s0003.1 locus=Mapoly0088s0003 ID=Mapoly0088s0003.1.v3.1 annot-version=v3.1	-10.0346	0.08545	46869.8	433	4	4	3	3	3	21	0.142857	0.389495	1	2
d1112	d1112.a1	d1112.a1.a1	Mapoly0094s0038.1.p	pacid=33005613 transcript=Mapoly0094s0038.1 locus=Mapoly0094s0038 ID=Mapoly0094s0038.1.v3.1 annot-version=v3.1	-17.1836	0.08489	51498.1	483	4	4	3	3	3	17	0.176471	0.501311	1	2
d1113	d1113.a1	d1113.a1.a1	Mapoly0105s0005.1.p	pacid=33016126 transcript=Mapoly0105s0005.1 locus=Mapoly0105s0005 ID=Mapoly0105s0005.1.v3.1 annot-version=v3.1	-13.3487	0.05223	101599	919	4	4	3	3	3	46	0.0652174	0.16203	1	3
d1114	d1114.a1	d1114.a1.a1	Mapoly0083s0030.1.p	pacid=33025361 transcript=Mapoly0083s0030.1 locus=Mapoly0083s0030 ID=Mapoly0083s0030.1.v3.1 annot-version=v3.1	-13.3281	0.06489	57271.8	524	3	3	3	3	3	22	0.136364	0.368875	2	2
d1114	d1114.a1	d1114.a1.a2	Mapoly0083s0032.1.p	pacid=33025362 transcript=Mapoly0083s0032.1 locus=Mapoly0083s0032 ID=Mapoly0083s0032.1.v3.1 annot-version=v3.1	-13.3281	0.06489	57271.8	524	3	3	3	3	3	22	0.136364	0.368875	2	2
d1115	d1115.a1	d1115.a1.a1	Mapoly0135s0050.1.p	pacid=33005190 transcript=Mapoly0135s0050.1 locus=Mapoly0135s0050 ID=Mapoly0135s0050.1.v3.1 annot-version=v3.1	-8.27318	0.07868	44185.8	394	3	3	3	3	3	16	0.1875	0.539927	2	1
d1115	d1115.a1	d1115.a1.a2	Mapoly0135s0050.2.p	pacid=33005191 transcript=Mapoly0135s0050.2 locus=Mapoly0135s0050 ID=Mapoly0135s0050.2.v3.1 annot-version=v3.1	-8.27318	0.07868	44185.8	394	3	3	3	3	3	16	0.1875	0.539927	2	1
d1116	d1116.a1	d1116.a1.a1	Mapoly0001s0440.1.p	pacid=33019882 transcript=Mapoly0001s0440.1 locus=Mapoly0001s0440 ID=Mapoly0001s0440.1.v3.1 annot-version=v3.1	-16.9202	0.08696	52574	483	3	3	3	3	3	26	0.115385	0.304321	1	2
d1117	d1117.a1	d1117.a1.a1	Mapoly0010s0172.1.p	pacid=33022059 transcript=Mapoly0010s0172.1 locus=Mapoly0010s0172 ID=Mapoly0010s0172.1.v3.1 annot-version=v3.1	-13.5005	0.06608	50313.1	454	3	3	3	3	3	17	0.176471	0.501311	1	2
d1118	d1118.a1	d1118.a1.a1	Mapoly0012s0166.1.p	pacid=33017732 transcript=Mapoly0012s0166.1 locus=Mapoly0012s0166 ID=Mapoly0012s0166.1.v3.1 annot-version=v3.1	-28.2453	0.06638	74779.1	708	3	3	3	3	3	26	0.115385	0.304321	1	2
d1119	d1119.a1	d1119.a1.a1	Mapoly0012s0171.1.p	pacid=33017753 transcript=Mapoly0012s0171.1 locus=Mapoly0012s0171 ID=Mapoly0012s0171.1.v3.1 annot-version=v3.1	-11.3015	0.15897	21443.3	195	3	3	3	3	3	10	0.3	0.995262	1	2
d1120	d1120.a1	d1120.a1.a1	Mapoly0019s0015.1.p	pacid=33011303 transcript=Mapoly0019s0015.1 locus=Mapoly0019s0015 ID=Mapoly0019s0015.1.v3.1 annot-version=v3.1	-10.5864	0.13333	26251.7	240	3	3	2	2	3	14	0.214286	0.637894	1	1
d1121	d1121.a1	d1121.a1.a1	Mapoly0054s0001.1.p	pacid=33017458 transcript=Mapoly0054s0001.1 locus=Mapoly0054s0001 ID=Mapoly0054s0001.1.v3.1 annot-version=v3.1	-17.6053	0.05405	65792.8	592	3	3	3	3	3	15	0.2	0.584893	1	1
d1122	d1122.a1	d1122.a1.a1	Mapoly0115s0051.1.p	pacid=33007322 transcript=Mapoly0115s0051.1 locus=Mapoly0115s0051 ID=Mapoly0115s0051.1.v3.1 annot-version=v3.1	-27.6655	0.19512	26600.9	246	3	3	3	3	3	12	0.25	0.778279	1	1
d1123	d1123.a1	d1123.a1.a1	Mapoly0155s0008.1.p	pacid=33019154 transcript=Mapoly0155s0008.1 locus=Mapoly0155s0008 ID=Mapoly0155s0008.1.v3.1 annot-version=v3.1	-8.57985	0.0574	72758.4	662	3	3	3	3	3	17	0.176471	0.501311	1	2
d1124	d1124.a1	d1124.a1.a1	Mapoly0125s0036.1.p	pacid=33016480 transcript=Mapoly0125s0036.1 locus=Mapoly0125s0036 ID=Mapoly0125s0036.1.v3.1 annot-version=v3.1	-10.585	0.07718	32738.9	298	15	15	2	2	4	9	0.444444	1.78256	1	6
d1125	d1125.a1	d1125.a1.a1	Mapoly0102s0008.1.p	pacid=33007445 transcript=Mapoly0102s0008.1 locus=Mapoly0102s0008 ID=Mapoly0102s0008.1.v3.1 annot-version=v3.1	-8.96658	0.07438	13859.4	121	14	14	2	2	3	5	0.6	2.98107	1	6
d1126	d1126.a1	d1126.a1.a1	Mapoly0109s0052.1.p	pacid=33021266 transcript=Mapoly0109s0052.1 locus=Mapoly0109s0052 ID=Mapoly0109s0052.1.v3.1 annot-version=v3.1	-13.6803	0.12438	21786.4	201	14	14	2	2	2	14	0.142857	0.389495	1	9
d1127	d1127.a1	d1127.a1.a1	Mapoly0077s0065.1.p	pacid=33019205 transcript=Mapoly0077s0065.1 locus=Mapoly0077s0065 ID=Mapoly0077s0065.1.v3.1 annot-version=v3.1	-14.1379	0.15476	18073.4	168	13	13	2	2	2	5	0.4	1.51189	1	8
d1128	d1128.a1	d1128.a1.a1	Mapoly0009s0008.1.p	pacid=33017204 transcript=Mapoly0009s0008.1 locus=Mapoly0009s0008 ID=Mapoly0009s0008.1.v3.1 annot-version=v3.1	-10.4248	0.16084	14637.6	143	12	12	2	2	2	5	0.4	1.51189	1	9
d1129	d1129.a1	d1129.a1.a1	Mapoly0020s0158.1.p	pacid=33004201 transcript=Mapoly0020s0158.1 locus=Mapoly0020s0158 ID=Mapoly0020s0158.1.v3.1 annot-version=v3.1	-14.3783	0.10268	25393.4	224	12	12	2	2	2	11	0.181818	0.519911	1	7
d1130	d1130.a1	d1130.a1.a1	Mapoly0051s0056.1.p	pacid=33021660 transcript=Mapoly0051s0056.1 locus=Mapoly0051s0056 ID=Mapoly0051s0056.1.v3.1 annot-version=v3.1	-14.413	0.19565	15028.7	138	12	12	2	2	2	5	0.4	1.51189	1	6
d1131	d1131.a1	d1131.a1.a1	Mapoly0064s0059.1.p	pacid=33013432 transcript=Mapoly0064s0059.1 locus=Mapoly0064s0059 ID=Mapoly0064s0059.1.v3.1 annot-version=v3.1	-14.3045	0.16456	16968.5	158	12	12	2	2	2	7	0.285714	0.930698	1	9
d1132	d1132.a1	d1132.a1.a1	Mapoly0117s0048.1.p	pacid=33027560 transcript=Mapoly0117s0048.1 locus=Mapoly0117s0048 ID=Mapoly0117s0048.1.v3.1 annot-version=v3.1	-17.025	0.14535	19013	172	12	12	2	2	2	5	0.4	1.51189	1	9
d1133	d1133.a1	d1133.a1.a1	Mapoly0007s0247.1.p	pacid=33022362 transcript=Mapoly0007s0247.1 locus=Mapoly0007s0247 ID=Mapoly0007s0247.1.v3.1 annot-version=v3.1	-20.4584	0.04438	72608.3	676	11	11	2	2	3	9	0.333333	1.15443	1	7
d1134	d1134.a1	d1134.a1.a1	Mapoly0058s0001.1.p	pacid=33022956 transcript=Mapoly0058s0001.1 locus=Mapoly0058s0001 ID=Mapoly0058s0001.1.v3.1 annot-version=v3.1	-8.85263	0.22321	12476.4	112	11	11	2	2	2	4	0.5	2.16228	1	8
d1135	d1135.a1	d1135.a1.a1	Mapoly0067s0053.1.p	pacid=33019767 transcript=Mapoly0067s0053.1 locus=Mapoly0067s0053 ID=Mapoly0067s0053.1.v3.1 annot-version=v3.1	-17.9318	0.09735	35695.8	339	11	11	2	2	3	8	0.375	1.37137	1	8
d1136	d1136.a1	d1136.a1.a1	Mapoly0087s0039.1.p	pacid=33025538 transcript=Mapoly0087s0039.1 locus=Mapoly0087s0039 ID=Mapoly0087s0039.1.v3.1 annot-version=v3.1	-10.8579	0.07542	39673.2	358	11	11	2	2	3	12	0.25	0.778279	1	8
d1137	d1137.a1	d1137.a1.a1	Mapoly0024s0018.1.p	pacid=33023166 transcript=Mapoly0024s0018.1 locus=Mapoly0024s0018 ID=Mapoly0024s0018.1.v3.1 annot-version=v3.1	-10.6556	0.05882	38699.7	340	10	10	2	2	2	11	0.181818	0.519911	13	8
d1137	d1137.a1	d1137.a1.a2	Mapoly0024s0018.10.p	pacid=33023170 transcript=Mapoly0024s0018.10 locus=Mapoly0024s0018 ID=Mapoly0024s0018.10.v3.1 annot-version=v3.1	-10.6556	0.05882	38699.7	340	10	10	2	2	2	11	0.181818	0.519911	13	8
d1137	d1137.a1	d1137.a1.a3	Mapoly0024s0018.11.p	pacid=33023171 transcript=Mapoly0024s0018.11 locus=Mapoly0024s0018 ID=Mapoly0024s0018.11.v3.1 annot-version=v3.1	-10.6556	0.05882	38699.7	340	10	10	2	2	2	11	0.181818	0.519911	13	8
d1137	d1137.a1	d1137.a1.a4	Mapoly0024s0018.12.p	pacid=33023172 transcript=Mapoly0024s0018.12 locus=Mapoly0024s0018 ID=Mapoly0024s0018.12.v3.1 annot-version=v3.1	-10.6556	0.05882	38699.7	340	10	10	2	2	2	11	0.181818	0.519911	13	8
d1137	d1137.a1	d1137.a1.a5	Mapoly0024s0018.13.p	pacid=33023168 transcript=Mapoly0024s0018.13 locus=Mapoly0024s0018 ID=Mapoly0024s0018.13.v3.1 annot-version=v3.1	-10.6556	0.05882	38699.7	340	10	10	2	2	2	11	0.181818	0.519911	13	8
d1137	d1137.a1	d1137.a1.a6	Mapoly0024s0018.2.p	pacid=33023173 transcript=Mapoly0024s0018.2 locus=Mapoly0024s0018 ID=Mapoly0024s0018.2.v3.1 annot-version=v3.1	-10.6556	0.06369	35850.2	314	10	10	2	2	2	11	0.181818	0.519911	13	8
d1137	d1137.a1	d1137.a1.a7	Mapoly0024s0018.3.p	pacid=33023178 transcript=Mapoly0024s0018.3 locus=Mapoly0024s0018 ID=Mapoly0024s0018.3.v3.1 annot-version=v3.1	-10.6556	0.06369	35850.2	314	10	10	2	2	2	11	0.181818	0.519911	13	8
d1137	d1137.a1	d1137.a1.a8	Mapoly0024s0018.4.p	pacid=33023174 transcript=Mapoly0024s0018.4 locus=Mapoly0024s0018 ID=Mapoly0024s0018.4.v3.1 annot-version=v3.1	-10.6556	0.06369	35850.2	314	10	10	2	2	2	11	0.181818	0.519911	13	8
d1137	d1137.a1	d1137.a1.a9	Mapoly0024s0018.5.p	pacid=33023175 transcript=Mapoly0024s0018.5 locus=Mapoly0024s0018 ID=Mapoly0024s0018.5.v3.1 annot-version=v3.1	-10.6556	0.06369	35850.2	314	10	10	2	2	2	11	0.181818	0.519911	13	8
d1137	d1137.a1	d1137.a1.b10	Mapoly0024s0018.6.p	pacid=33023176 transcript=Mapoly0024s0018.6 locus=Mapoly0024s0018 ID=Mapoly0024s0018.6.v3.1 annot-version=v3.1	-10.6556	0.06369	35850.2	314	10	10	2	2	2	11	0.181818	0.519911	13	8
d1137	d1137.a1	d1137.a1.b11	Mapoly0024s0018.7.p	pacid=33023177 transcript=Mapoly0024s0018.7 locus=Mapoly0024s0018 ID=Mapoly0024s0018.7.v3.1 annot-version=v3.1	-10.6556	0.06369	35850.2	314	10	10	2	2	2	11	0.181818	0.519911	13	8
d1137	d1137.a1	d1137.a1.b12	Mapoly0024s0018.8.p	pacid=33023167 transcript=Mapoly0024s0018.8 locus=Mapoly0024s0018 ID=Mapoly0024s0018.8.v3.1 annot-version=v3.1	-10.6556	0.05882	38699.7	340	10	10	2	2	2	11	0.181818	0.519911	13	8
d1137	d1137.a1	d1137.a1.b13	Mapoly0024s0018.9.p	pacid=33023169 transcript=Mapoly0024s0018.9 locus=Mapoly0024s0018 ID=Mapoly0024s0018.9.v3.1 annot-version=v3.1	-10.6556	0.05882	38699.7	340	10	10	2	2	2	11	0.181818	0.519911	13	8
d1138	d1138.a1	d1138.a1.a1	Mapoly0001s0564.1.p	pacid=33020445 transcript=Mapoly0001s0564.1 locus=Mapoly0001s0564 ID=Mapoly0001s0564.1.v3.1 annot-version=v3.1	-17.7545	0.1147	29883.6	279	10	10	2	2	2	7	0.285714	0.930698	2	6
d1138	d1138.a1	d1138.a1.a2	Mapoly0065s0057.1.p	pacid=33004484 transcript=Mapoly0065s0057.1 locus=Mapoly0065s0057 ID=Mapoly0065s0057.1.v3.1 annot-version=v3.1	-17.7545	0.11388	30188.5	281	10	10	2	2	2	6	0.333333	1.15443	2	6
d1139	d1139.a1	d1139.a1.a1	Mapoly0087s0020.1.p	pacid=33025585 transcript=Mapoly0087s0020.1 locus=Mapoly0087s0020 ID=Mapoly0087s0020.1.v3.1 annot-version=v3.1	-13.0915	0.23	10657.6	100	10	10	2	2	3	4	0.75	4.62341	2	8
d1139	d1139.a1	d1139.a1.a2	Mapoly0087s0020.2.p	pacid=33025586 transcript=Mapoly0087s0020.2 locus=Mapoly0087s0020 ID=Mapoly0087s0020.2.v3.1 annot-version=v3.1	-13.0915	0.23	10657.6	100	10	10	2	2	3	4	0.75	4.62341	2	8
d1140	d1140.a1	d1140.a1.a1	Mapoly0001s0014.1.p	pacid=33019883 transcript=Mapoly0001s0014.1 locus=Mapoly0001s0014 ID=Mapoly0001s0014.1.v3.1 annot-version=v3.1	-18.8321	0.15021	26041.8	233	10	10	2	2	2	12	0.166667	0.467799	1	9
d1141	d1141.a1	d1141.a1.a1	Mapoly0032s0045.1.p	pacid=33011667 transcript=Mapoly0032s0045.1 locus=Mapoly0032s0045 ID=Mapoly0032s0045.1.v3.1 annot-version=v3.1	-10.7873	0.13333	17487.9	150	10	10	2	2	3	10	0.3	0.995262	1	7
d1142	d1142.a1	d1142.a1.a1	Mapoly0035s0056.1.p	pacid=33026212 transcript=Mapoly0035s0056.1 locus=Mapoly0035s0056 ID=Mapoly0035s0056.1.v3.1 annot-version=v3.1	-18.7167	0.11848	23072.5	211	10	10	2	2	2	7	0.285714	0.930698	1	8
d1143	d1143.a1	d1143.a1.a1	Mapoly0068s0069.1.p	pacid=33024887 transcript=Mapoly0068s0069.1 locus=Mapoly0068s0069 ID=Mapoly0068s0069.1.v3.1 annot-version=v3.1	-14.1013	0.03503	69661.7	628	10	10	2	2	3	22	0.136364	0.368875	1	6
d1144	d1144.a1	d1144.a1.a1	Mapoly0073s0091.1.p	pacid=33005699 transcript=Mapoly0073s0091.1 locus=Mapoly0073s0091 ID=Mapoly0073s0091.1.v3.1 annot-version=v3.1	-9.73993	0.11441	24803.4	236	10	10	2	2	2	5	0.4	1.51189	1	9
d1145	d1145.a1	d1145.a1.a1	Mapoly0084s0088.1.p	pacid=33025642 transcript=Mapoly0084s0088.1 locus=Mapoly0084s0088 ID=Mapoly0084s0088.1.v3.1 annot-version=v3.1	-21.2765	0.16588	22459.7	211	10	10	2	2	2	7	0.285714	0.930698	1	7
d1146	d1146.a1	d1146.a1.a1	Mapoly0096s0066.1.p	pacid=33018754 transcript=Mapoly0096s0066.1 locus=Mapoly0096s0066 ID=Mapoly0096s0066.1.v3.1 annot-version=v3.1	-9.08778	0.09053	26946.8	243	10	10	2	2	3	11	0.272727	0.873817	1	9
d1147	d1147.a1	d1147.a1.a1	Mapoly0095s0071.1.p	pacid=33008823 transcript=Mapoly0095s0071.1 locus=Mapoly0095s0071 ID=Mapoly0095s0071.1.v3.1 annot-version=v3.1	-12.2233	0.07267	37098.8	344	9	9	2	2	2	12	0.166667	0.467799	3	8
d1147	d1147.a1	d1147.a1.a2	Mapoly0095s0071.2.p	pacid=33008825 transcript=Mapoly0095s0071.2 locus=Mapoly0095s0071 ID=Mapoly0095s0071.2.v3.1 annot-version=v3.1	-12.2233	0.07716	34945.7	324	9	9	2	2	2	13	0.153846	0.425103	3	8
d1147	d1147.a1	d1147.a1.a3	Mapoly0095s0071.3.p	pacid=33008824 transcript=Mapoly0095s0071.3 locus=Mapoly0095s0071 ID=Mapoly0095s0071.3.v3.1 annot-version=v3.1	-12.2233	0.07716	34945.7	324	9	9	2	2	2	13	0.153846	0.425103	3	8
d1148	d1148.a1	d1148.a1.a1	Mapoly0063s0098.1.p	pacid=33008999 transcript=Mapoly0063s0098.1 locus=Mapoly0063s0098 ID=Mapoly0063s0098.1.v3.1 annot-version=v3.1	-17.9454	0.14768	25746.7	237	9	9	2	2	2	6	0.333333	1.15443	2	6
d1148	d1148.a1	d1148.a1.a2	Mapoly0063s0098.2.p	pacid=33009000 transcript=Mapoly0063s0098.2 locus=Mapoly0063s0098 ID=Mapoly0063s0098.2.v3.1 annot-version=v3.1	-17.9454	0.14768	25746.7	237	9	9	2	2	2	6	0.333333	1.15443	2	6
d1149	d1149.a1	d1149.a1.a1	Mapoly0001s0219.1.p	pacid=33020438 transcript=Mapoly0001s0219.1 locus=Mapoly0001s0219 ID=Mapoly0001s0219.1.v3.1 annot-version=v3.1	-16.8794	0.07895	41508.7	380	9	9	2	2	2	14	0.142857	0.389495	1	8
d1150	d1150.a1	d1150.a1.a1	Mapoly0033s0053.1.p	pacid=33003781 transcript=Mapoly0033s0053.1 locus=Mapoly0033s0053 ID=Mapoly0033s0053.1.v3.1 annot-version=v3.1	-13.0052	0.19847	14170.3	131	9	9	2	2	2	7	0.285714	0.930698	1	6
d1151	d1151.a1	d1151.a1.a1	Mapoly0049s0082.1.p	pacid=33009285 transcript=Mapoly0049s0082.1 locus=Mapoly0049s0082 ID=Mapoly0049s0082.1.v3.1 annot-version=v3.1	-14.1261	0.06527	41403.5	383	9	9	2	2	3	13	0.230769	0.701254	1	4
d1152	d1152.a1	d1152.a1.a1	Mapoly0052s0064.1.p	pacid=33026744 transcript=Mapoly0052s0064.1 locus=Mapoly0052s0064 ID=Mapoly0052s0064.1.v3.1 annot-version=v3.1	-11.2798	0.19355	13759.7	124	9	9	2	2	2	5	0.4	1.51189	1	6
d1153	d1153.a1	d1153.a1.a1	Mapoly0061s0088.1.p	pacid=33026095 transcript=Mapoly0061s0088.1 locus=Mapoly0061s0088 ID=Mapoly0061s0088.1.v3.1 annot-version=v3.1	-13.1911	0.0464	45984.3	431	9	9	2	2	2	13	0.153846	0.425103	1	6
d1154	d1154.a1	d1154.a1.a1	Mapoly0094s0043.1.p	pacid=33005655 transcript=Mapoly0094s0043.1 locus=Mapoly0094s0043 ID=Mapoly0094s0043.1.v3.1 annot-version=v3.1	-5.77392	0.10596	16692.6	151	9	9	2	2	2	9	0.222222	0.668101	1	6
d1155	d1155.a1	d1155.a1.a1	Mapoly0108s0057.1.p	pacid=33021777 transcript=Mapoly0108s0057.1 locus=Mapoly0108s0057 ID=Mapoly0108s0057.1.v3.1 annot-version=v3.1	-8.97388	0.22581	9645.04	93	9	9	2	2	2	5	0.4	1.51189	1	6
d1156	d1156.a1	d1156.a1.a1	Mapoly0009s0168.1.p	pacid=33016910 transcript=Mapoly0009s0168.1 locus=Mapoly0009s0168 ID=Mapoly0009s0168.1.v3.1 annot-version=v3.1	-17.6929	0.19205	16004.3	151	8	8	2	2	2	7	0.285714	0.930698	2	6
d1156	d1156.a1	d1156.a1.a2	Mapoly0009s0168.2.p	pacid=33016911 transcript=Mapoly0009s0168.2 locus=Mapoly0009s0168 ID=Mapoly0009s0168.2.v3.1 annot-version=v3.1	-17.6929	0.19205	16004.3	151	8	8	2	2	2	7	0.285714	0.930698	2	6
d1157	d1157.a1	d1157.a1.a1	Mapoly0052s0042.1.p	pacid=33026752 transcript=Mapoly0052s0042.1 locus=Mapoly0052s0042 ID=Mapoly0052s0042.1.v3.1 annot-version=v3.1	-11.1884	0.12	23406.6	200	8	8	2	2	2	10	0.2	0.584893	2	7
d1157	d1157.a1	d1157.a1.a2	Mapoly0052s0042.2.p	pacid=33026753 transcript=Mapoly0052s0042.2 locus=Mapoly0052s0042 ID=Mapoly0052s0042.2.v3.1 annot-version=v3.1	-11.1884	0.1206	23335.5	199	8	8	2	2	2	10	0.2	0.584893	2	7
d1158	d1158.a1	d1158.a1.a1	Mapoly0009s0159.1.p	pacid=33017125 transcript=Mapoly0009s0159.1 locus=Mapoly0009s0159 ID=Mapoly0009s0159.1.v3.1 annot-version=v3.1	-6.63808	0.05435	19533.5	184	8	8	2	2	2	3	0.666667	3.64159	1	5
d1159	d1159.a1	d1159.a1.a1	Mapoly0033s0125.1.p	pacid=33003815 transcript=Mapoly0033s0125.1 locus=Mapoly0033s0125 ID=Mapoly0033s0125.1.v3.1 annot-version=v3.1	-10.5986	0.03039	80429.5	724	8	8	2	2	2	29	0.0689655	0.172102	1	6
d1160	d1160.a1	d1160.a1.a1	Mapoly0035s0118.1.p	pacid=33026218 transcript=Mapoly0035s0118.1 locus=Mapoly0035s0118 ID=Mapoly0035s0118.1.v3.1 annot-version=v3.1	-12.1574	0.05128	44951.7	429	8	8	2	2	2	17	0.117647	0.311134	1	4
d1161	d1161.a1	d1161.a1.a1	Mapoly0058s0109.1.p	pacid=33022955 transcript=Mapoly0058s0109.1 locus=Mapoly0058s0109 ID=Mapoly0058s0109.1.v3.1 annot-version=v3.1	-9.10958	0.25	9727.75	84	8	8	2	2	3	5	0.6	2.98107	1	5
d1162	d1162.a1	d1162.a1.a1	Mapoly0070s0008.1.p	pacid=33007623 transcript=Mapoly0070s0008.1 locus=Mapoly0070s0008 ID=Mapoly0070s0008.1.v3.1 annot-version=v3.1	-9.0575	0.06984	34854.4	315	8	8	2	2	2	17	0.117647	0.311134	1	7
d1163	d1163.a1	d1163.a1.a1	Mapoly0081s0039.1.p	pacid=33018930 transcript=Mapoly0081s0039.1 locus=Mapoly0081s0039 ID=Mapoly0081s0039.1.v3.1 annot-version=v3.1	-14.0778	0.48315	9429.94	89	8	8	2	2	3	3	1	9	1	6
d1164	d1164.a1	d1164.a1.a1	Mapoly0093s0063.1.p	pacid=33025255 transcript=Mapoly0093s0063.1 locus=Mapoly0093s0063 ID=Mapoly0093s0063.1.v3.1 annot-version=v3.1	-19.8697	0.19444	14744.8	144	8	8	2	2	2	7	0.285714	0.930698	1	6
d1165	d1165.a1	d1165.a1.a1	Mapoly0133s0002.1.p	pacid=33009048 transcript=Mapoly0133s0002.1 locus=Mapoly0133s0002 ID=Mapoly0133s0002.1.v3.1 annot-version=v3.1	-19.5528	0.05307	67279.4	603	8	8	2	2	2	23	0.0869565	0.221677	1	4
d1166	d1166.a1	d1166.a1.a1	Mapoly0207s0011.1.p	pacid=33009215 transcript=Mapoly0207s0011.1 locus=Mapoly0207s0011 ID=Mapoly0207s0011.1.v3.1 annot-version=v3.1	-17.1805	0.24603	14475.6	126	8	8	2	2	3	6	0.5	2.16228	1	6
d1167	d1167.a1	d1167.a1.a1	Mapoly0333s0001.1.p	pacid=33011690 transcript=Mapoly0333s0001.1 locus=Mapoly0333s0001 ID=Mapoly0333s0001.1.v3.1 annot-version=v3.1	-23.4559	0.23333	18865.5	180	8	8	2	2	3	6	0.5	2.16228	1	4
d1168	d1168.a1	d1168.a1.a1	Mapoly0015s0017.1.p	pacid=33019403 transcript=Mapoly0015s0017.1 locus=Mapoly0015s0017 ID=Mapoly0015s0017.1.v3.1 annot-version=v3.1	-17.1249	0.14938	27093.7	241	7	7	2	2	2	7	0.285714	0.930698	4	6
d1168	d1168.a1	d1168.a1.a2	Mapoly0015s0017.2.p	pacid=33019406 transcript=Mapoly0015s0017.2 locus=Mapoly0015s0017 ID=Mapoly0015s0017.2.v3.1 annot-version=v3.1	-17.1249	0.1978	20632.5	182	7	7	2	2	2	3	0.666667	3.64159	4	6
d1168	d1168.a1	d1168.a1.a3	Mapoly0015s0017.3.p	pacid=33019404 transcript=Mapoly0015s0017.3 locus=Mapoly0015s0017 ID=Mapoly0015s0017.3.v3.1 annot-version=v3.1	-17.1249	0.15517	26155.4	232	7	7	2	2	2	6	0.333333	1.15443	4	6
d1168	d1168.a1	d1168.a1.a4	Mapoly0015s0017.4.p	pacid=33019405 transcript=Mapoly0015s0017.4 locus=Mapoly0015s0017 ID=Mapoly0015s0017.4.v3.1 annot-version=v3.1	-17.1249	0.18848	21570.8	191	7	7	2	2	2	4	0.5	2.16228	4	6
d1169	d1169.a1	d1169.a1.a1	Mapoly0019s0022.1.p	pacid=33011124 transcript=Mapoly0019s0022.1 locus=Mapoly0019s0022 ID=Mapoly0019s0022.1.v3.1 annot-version=v3.1	-9.74473	0.11985	29047.7	267	7	7	2	2	2	10	0.2	0.584893	2	6
d1169	d1169.a1	d1169.a1.a2	Mapoly0019s0022.2.p	pacid=33011125 transcript=Mapoly0019s0022.2 locus=Mapoly0019s0022 ID=Mapoly0019s0022.2.v3.1 annot-version=v3.1	-9.74473	0.13115	26541.5	244	7	7	2	2	2	10	0.2	0.584893	2	6
d1170	d1170.a1	d1170.a1.a1	Mapoly0003s0020.1.p	pacid=33009959 transcript=Mapoly0003s0020.1 locus=Mapoly0003s0020 ID=Mapoly0003s0020.1.v3.1 annot-version=v3.1	-22.8063	0.04139	101208	918	7	7	2	2	2	33	0.0606061	0.149757	1	6
d1171	d1171.a1	d1171.a1.a1	Mapoly0006s0125.1.p	pacid=33006996 transcript=Mapoly0006s0125.1 locus=Mapoly0006s0125 ID=Mapoly0006s0125.1.v3.1 annot-version=v3.1	-8.38722	0.07719	31621.2	285	7	7	2	2	2	14	0.142857	0.389495	1	6
d1172	d1172.a1	d1172.a1.a1	Mapoly0006s0309.1.p	pacid=33006949 transcript=Mapoly0006s0309.1 locus=Mapoly0006s0309 ID=Mapoly0006s0309.1.v3.1 annot-version=v3.1	-5.87452	0.10204	20828.3	196	7	7	2	2	2	5	0.4	1.51189	1	6
d1173	d1173.a1	d1173.a1.a1	Mapoly0008s0175.1.p	pacid=33026487 transcript=Mapoly0008s0175.1 locus=Mapoly0008s0175 ID=Mapoly0008s0175.1.v3.1 annot-version=v3.1	-7.96658	0.09005	23166.1	211	7	7	2	2	2	9	0.222222	0.668101	1	6
d1174	d1174.a1	d1174.a1.a1	Mapoly0013s0086.1.p	pacid=33012285 transcript=Mapoly0013s0086.1 locus=Mapoly0013s0086 ID=Mapoly0013s0086.1.v3.1 annot-version=v3.1	-13.2299	0.02981	112269	1040	7	7	2	2	2	43	0.0465116	0.113042	1	6
d1175	d1175.a1	d1175.a1.a1	Mapoly0014s0063.1.p	pacid=33015498 transcript=Mapoly0014s0063.1 locus=Mapoly0014s0063 ID=Mapoly0014s0063.1.v3.1 annot-version=v3.1	-11.6655	0.04991	57870.7	541	7	7	2	2	3	25	0.12	0.318257	1	4
d1176	d1176.a1	d1176.a1.a1	Mapoly0024s0008.1.p	pacid=33023066 transcript=Mapoly0024s0008.1 locus=Mapoly0024s0008 ID=Mapoly0024s0008.1.v3.1 annot-version=v3.1	-11.6162	0.04781	56352.6	502	7	7	2	2	2	22	0.0909091	0.232847	1	6
d1177	d1177.a1	d1177.a1.a1	Mapoly0039s0004.1.p	pacid=33013685 transcript=Mapoly0039s0004.1 locus=Mapoly0039s0004 ID=Mapoly0039s0004.1.v3.1 annot-version=v3.1	-13.5935	0.08042	32166.3	286	7	7	2	2	2	13	0.153846	0.425103	1	6
d1178	d1178.a1	d1178.a1.a1	Mapoly0039s0114.1.p	pacid=33013674 transcript=Mapoly0039s0114.1 locus=Mapoly0039s0114 ID=Mapoly0039s0114.1.v3.1 annot-version=v3.1	-13.301	0.18321	14087.2	131	7	7	2	2	2	5	0.4	1.51189	1	6
d1179	d1179.a1	d1179.a1.a1	Mapoly0041s0078.1.p	pacid=33004920 transcript=Mapoly0041s0078.1 locus=Mapoly0041s0078 ID=Mapoly0041s0078.1.v3.1 annot-version=v3.1	-12.2391	0.06713	46135.8	432	7	7	2	2	2	20	0.1	0.258925	1	4
d1180	d1180.a1	d1180.a1.a1	Mapoly0055s0016.1.p	pacid=33010646 transcript=Mapoly0055s0016.1 locus=Mapoly0055s0016 ID=Mapoly0055s0016.1.v3.1 annot-version=v3.1	-12.3251	0.06595	62138.7	561	7	7	2	2	2	19	0.105263	0.274275	1	6
d1181	d1181.a1	d1181.a1.a1	Mapoly0056s0024.1.p	pacid=33013113 transcript=Mapoly0056s0024.1 locus=Mapoly0056s0024 ID=Mapoly0056s0024.1.v3.1 annot-version=v3.1	-16.6052	0.04867	69759.3	637	7	7	2	2	2	29	0.0689655	0.172102	1	4
d1182	d1182.a1	d1182.a1.a1	Mapoly0056s0100.1.p	pacid=33013202 transcript=Mapoly0056s0100.1 locus=Mapoly0056s0100 ID=Mapoly0056s0100.1.v3.1 annot-version=v3.1	-8.91757	0.04894	51580.4	470	7	7	2	2	2	20	0.1	0.258925	1	5
d1183	d1183.a1	d1183.a1.a1	Mapoly0057s0046.1.p	pacid=33011792 transcript=Mapoly0057s0046.1 locus=Mapoly0057s0046 ID=Mapoly0057s0046.1.v3.1 annot-version=v3.1	-10.8142	0.07483	31330.1	294	7	7	2	2	2	15	0.133333	0.359356	1	6
d1184	d1184.a1	d1184.a1.a1	Mapoly0074s0009.1.p	pacid=33027723 transcript=Mapoly0074s0009.1 locus=Mapoly0074s0009 ID=Mapoly0074s0009.1.v3.1 annot-version=v3.1	-20.082	0.12214	26535.4	262	7	7	2	2	2	10	0.2	0.584893	1	4
d1185	d1185.a1	d1185.a1.a1	Mapoly0080s0058.1.p	pacid=33023805 transcript=Mapoly0080s0058.1 locus=Mapoly0080s0058 ID=Mapoly0080s0058.1.v3.1 annot-version=v3.1	-7.30627	0.10917	24711.1	229	7	7	2	2	2	11	0.181818	0.519911	1	6
d1186	d1186.a1	d1186.a1.a1	Mapoly0189s0006.1.p	pacid=33003682 transcript=Mapoly0189s0006.1 locus=Mapoly0189s0006 ID=Mapoly0189s0006.1.v3.1 annot-version=v3.1	-10.6242	0.27381	9253.93	84	7	7	2	2	2	5	0.4	1.51189	1	5
d1187	d1187.a1	d1187.a1.a1	Mapoly0005s0259.1.p	pacid=33003221 transcript=Mapoly0005s0259.1 locus=Mapoly0005s0259 ID=Mapoly0005s0259.1.v3.1 annot-version=v3.1	-13.6799	0.08021	40447.7	374	6	6	2	2	2	10	0.2	0.584893	2	5
d1187	d1187.a1	d1187.a1.a2	Mapoly0005s0259.2.p	pacid=33003222 transcript=Mapoly0005s0259.2 locus=Mapoly0005s0259 ID=Mapoly0005s0259.2.v3.1 annot-version=v3.1	-13.6799	0.08021	40447.7	374	6	6	2	2	2	10	0.2	0.584893	2	5
d1188	d1188.a1	d1188.a1.a1	Mapoly0010s0206.1.p	pacid=33021979 transcript=Mapoly0010s0206.1 locus=Mapoly0010s0206 ID=Mapoly0010s0206.1.v3.1 annot-version=v3.1	-17.764	0.03588	116299	1087	6	6	2	2	2	43	0.0465116	0.113042	2	3
d1188	d1188.a1	d1188.a1.a2	Mapoly0010s0206.2.p	pacid=33021980 transcript=Mapoly0010s0206.2 locus=Mapoly0010s0206 ID=Mapoly0010s0206.2.v3.1 annot-version=v3.1	-17.764	0.03601	115869	1083	6	6	2	2	2	43	0.0465116	0.113042	2	3
d1189	d1189.a1	d1189.a1.a1	Mapoly0014s0065.1.p	pacid=33015251 transcript=Mapoly0014s0065.1 locus=Mapoly0014s0065 ID=Mapoly0014s0065.1.v3.1 annot-version=v3.1	-11.4312	0.07692	45112.7	416	6	6	2	2	2	10	0.2	0.584893	2	4
d1189	d1189.a1	d1189.a1.a2	Mapoly0014s0065.2.p	pacid=33015252 transcript=Mapoly0014s0065.2 locus=Mapoly0014s0065 ID=Mapoly0014s0065.2.v3.1 annot-version=v3.1	-11.4312	0.08719	39881	367	6	6	2	2	2	9	0.222222	0.668101	2	4
d1190	d1190.a1	d1190.a1.a1	Mapoly0076s0053.2.p	pacid=33016265 transcript=Mapoly0076s0053.2 locus=Mapoly0076s0053 ID=Mapoly0076s0053.2.v3.1 annot-version=v3.1	-17.2048	0.1267	25286.2	221	6	6	2	2	2	10	0.2	0.584893	2	3
d1190	d1190.a1	d1190.a1.a2	Mapoly0076s0053.3.p	pacid=33016264 transcript=Mapoly0076s0053.3 locus=Mapoly0076s0053 ID=Mapoly0076s0053.3.v3.1 annot-version=v3.1	-17.2048	0.1267	25300.2	221	6	6	2	2	2	10	0.2	0.584893	2	3
d1191	d1191.a1	d1191.a1.a1	Mapoly0162s0010.1.p	pacid=33011973 transcript=Mapoly0162s0010.1 locus=Mapoly0162s0010 ID=Mapoly0162s0010.1.v3.1 annot-version=v3.1	-8.39968	0.18947	10203.3	95	6	6	2	2	3	5	0.6	2.98107	2	3
d1191	d1191.a1	d1191.a1.a2	Mapoly0162s0010.2.p	pacid=33011974 transcript=Mapoly0162s0010.2 locus=Mapoly0162s0010 ID=Mapoly0162s0010.2.v3.1 annot-version=v3.1	-8.39968	0.18947	10203.3	95	6	6	2	2	3	5	0.6	2.98107	2	3
d1192	d1192.a1	d1192.a1.a1	Mapoly0007s0067.1.p	pacid=33022180 transcript=Mapoly0007s0067.1 locus=Mapoly0007s0067 ID=Mapoly0007s0067.1.v3.1 annot-version=v3.1	-6.38426	0.133	22406.2	203	6	6	2	2	2	13	0.153846	0.425103	1	5
d1193	d1193.a1	d1193.a1.a1	Mapoly0009s0066.1.p	pacid=33017244 transcript=Mapoly0009s0066.1 locus=Mapoly0009s0066 ID=Mapoly0009s0066.1.v3.1 annot-version=v3.1	-9.1177	0.04819	46014.5	415	6	6	2	2	2	11	0.181818	0.519911	1	5
d1194	d1194.a1	d1194.a1.a1	Mapoly0012s0093.1.p	pacid=33017731 transcript=Mapoly0012s0093.1 locus=Mapoly0012s0093 ID=Mapoly0012s0093.1.v3.1 annot-version=v3.1	-7.37851	0.20388	11589.1	103	6	6	2	2	2	6	0.333333	1.15443	1	5
d1195	d1195.a1	d1195.a1.a1	Mapoly0024s0122.1.p	pacid=33023071 transcript=Mapoly0024s0122.1 locus=Mapoly0024s0122 ID=Mapoly0024s0122.1.v3.1 annot-version=v3.1	-9.14874	0.06936	38439.8	346	6	6	2	2	2	10	0.2	0.584893	1	3
d1196	d1196.a1	d1196.a1.a1	Mapoly0026s0083.1.p	pacid=33024498 transcript=Mapoly0026s0083.1 locus=Mapoly0026s0083 ID=Mapoly0026s0083.1.v3.1 annot-version=v3.1	-8.97757	0.08163	34324.5	294	6	6	2	2	2	12	0.166667	0.467799	1	4
d1197	d1197.a1	d1197.a1.a1	Mapoly0026s0114.1.p	pacid=33024376 transcript=Mapoly0026s0114.1 locus=Mapoly0026s0114 ID=Mapoly0026s0114.1.v3.1 annot-version=v3.1	-16.0325	0.0906	32257.7	298	6	6	2	2	2	11	0.181818	0.519911	1	3
d1198	d1198.a1	d1198.a1.a1	Mapoly0046s0001.1.p	pacid=33006422 transcript=Mapoly0046s0001.1 locus=Mapoly0046s0001 ID=Mapoly0046s0001.1.v3.1 annot-version=v3.1	-10.5406	0.11261	24817.5	222	6	6	2	2	2	6	0.333333	1.15443	1	3
d1199	d1199.a1	d1199.a1.a1	Mapoly0050s0057.1.p	pacid=33006192 transcript=Mapoly0050s0057.1 locus=Mapoly0050s0057 ID=Mapoly0050s0057.1.v3.1 annot-version=v3.1	-12.5591	0.13065	21720.1	199	6	6	2	2	2	6	0.333333	1.15443	1	5
d1200	d1200.a1	d1200.a1.a1	Mapoly0073s0015.1.p	pacid=33005680 transcript=Mapoly0073s0015.1 locus=Mapoly0073s0015 ID=Mapoly0073s0015.1.v3.1 annot-version=v3.1	-13.5918	0.07566	33164.2	304	6	6	2	2	2	14	0.142857	0.389495	1	5
d1201	d1201.a1	d1201.a1.a1	Mapoly0081s0065.1.p	pacid=33019005 transcript=Mapoly0081s0065.1 locus=Mapoly0081s0065 ID=Mapoly0081s0065.1.v3.1 annot-version=v3.1	-9.20482	0.08148	59166	540	6	6	2	2	3	12	0.25	0.778279	1	4
d1202	d1202.a1	d1202.a1.a1	Mapoly0094s0008.1.p	pacid=33005673 transcript=Mapoly0094s0008.1 locus=Mapoly0094s0008 ID=Mapoly0094s0008.1.v3.1 annot-version=v3.1	-6.67778	0.1811	14818.3	127	6	6	2	2	2	6	0.333333	1.15443	1	5
d1203	d1203.a1	d1203.a1.a1	Mapoly0097s0079.1.p	pacid=33009698 transcript=Mapoly0097s0079.1 locus=Mapoly0097s0079 ID=Mapoly0097s0079.1.v3.1 annot-version=v3.1	-8.48945	0.10811	32372.6	296	6	6	2	2	2	7	0.285714	0.930698	1	5
d1204	d1204.a1	d1204.a1.a1	Mapoly0126s0041.1.p	pacid=33008233 transcript=Mapoly0126s0041.1 locus=Mapoly0126s0041 ID=Mapoly0126s0041.1.v3.1 annot-version=v3.1	-17.1192	0.09091	27695.7	253	6	6	2	2	2	11	0.181818	0.519911	1	5
d1205	d1205.a1	d1205.a1.a1	Mapoly0130s0022.1.p	pacid=33010830 transcript=Mapoly0130s0022.1 locus=Mapoly0130s0022 ID=Mapoly0130s0022.1.v3.1 annot-version=v3.1	-13.8778	0.04496	99006.7	912	6	6	2	2	2	33	0.0606061	0.149757	1	4
d1206	d1206.a1	d1206.a1.a1	Mapoly0146s0038.1.p	pacid=33005427 transcript=Mapoly0146s0038.1 locus=Mapoly0146s0038 ID=Mapoly0146s0038.1.v3.1 annot-version=v3.1	-12.9809	0.08309	36691.8	337	6	6	2	2	2	13	0.153846	0.425103	1	3
d1207	d1207.a1	d1207.a1.a1	Mapoly0028s0110.1.p	pacid=33018145 transcript=Mapoly0028s0110.1 locus=Mapoly0028s0110 ID=Mapoly0028s0110.1.v3.1 annot-version=v3.1	-16.4992	0.02496	126456	1122	5	5	2	2	2	33	0.0606061	0.149757	11	4
d1207	d1207.a1	d1207.a1.a2	Mapoly0028s0110.10.p	pacid=33018146 transcript=Mapoly0028s0110.10 locus=Mapoly0028s0110 ID=Mapoly0028s0110.10.v3.1 annot-version=v3.1	-16.4992	0.02496	126456	1122	5	5	2	2	2	33	0.0606061	0.149757	11	4
d1207	d1207.a1	d1207.a1.a3	Mapoly0028s0110.11.p	pacid=33018153 transcript=Mapoly0028s0110.11 locus=Mapoly0028s0110 ID=Mapoly0028s0110.11.v3.1 annot-version=v3.1	-16.4992	0.02595	121623	1079	5	5	2	2	2	31	0.0645161	0.160155	11	4
d1207	d1207.a1	d1207.a1.a4	Mapoly0028s0110.2.p	pacid=33018155 transcript=Mapoly0028s0110.2 locus=Mapoly0028s0110 ID=Mapoly0028s0110.2.v3.1 annot-version=v3.1	-16.4992	0.02619	120673	1069	5	5	2	2	2	30	0.0666667	0.165914	11	4
d1207	d1207.a1	d1207.a1.a5	Mapoly0028s0110.3.p	pacid=33018154 transcript=Mapoly0028s0110.3 locus=Mapoly0028s0110 ID=Mapoly0028s0110.3.v3.1 annot-version=v3.1	-16.4992	0.02597	121524	1078	5	5	2	2	2	31	0.0645161	0.160155	11	4
d1207	d1207.a1	d1207.a1.a6	Mapoly0028s0110.4.p	pacid=33018151 transcript=Mapoly0028s0110.4 locus=Mapoly0028s0110 ID=Mapoly0028s0110.4.v3.1 annot-version=v3.1	-16.4992	0.02525	125237	1109	5	5	2	2	2	32	0.0625	0.154782	11	4
d1207	d1207.a1	d1207.a1.a7	Mapoly0028s0110.5.p	pacid=33018152 transcript=Mapoly0028s0110.5 locus=Mapoly0028s0110 ID=Mapoly0028s0110.5.v3.1 annot-version=v3.1	-16.4992	0.02525	125237	1109	5	5	2	2	2	32	0.0625	0.154782	11	4
d1207	d1207.a1	d1207.a1.a8	Mapoly0028s0110.6.p	pacid=33018149 transcript=Mapoly0028s0110.6 locus=Mapoly0028s0110 ID=Mapoly0028s0110.6.v3.1 annot-version=v3.1	-16.4992	0.02516	125605	1113	5	5	2	2	2	32	0.0625	0.154782	11	4
d1207	d1207.a1	d1207.a1.a9	Mapoly0028s0110.7.p	pacid=33018150 transcript=Mapoly0028s0110.7 locus=Mapoly0028s0110 ID=Mapoly0028s0110.7.v3.1 annot-version=v3.1	-16.4992	0.02516	125605	1113	5	5	2	2	2	32	0.0625	0.154782	11	4
d1207	d1207.a1	d1207.a1.b10	Mapoly0028s0110.8.p	pacid=33018147 transcript=Mapoly0028s0110.8 locus=Mapoly0028s0110 ID=Mapoly0028s0110.8.v3.1 annot-version=v3.1	-16.4992	0.02504	126088	1118	5	5	2	2	2	33	0.0606061	0.149757	11	4
d1207	d1207.a1	d1207.a1.b11	Mapoly0028s0110.9.p	pacid=33018148 transcript=Mapoly0028s0110.9 locus=Mapoly0028s0110 ID=Mapoly0028s0110.9.v3.1 annot-version=v3.1	-16.4992	0.02504	126088	1118	5	5	2	2	2	33	0.0606061	0.149757	11	4
d1208	d1208.a1	d1208.a1.a1	Mapoly0004s0100.1.p	pacid=33015845 transcript=Mapoly0004s0100.1 locus=Mapoly0004s0100 ID=Mapoly0004s0100.1.v3.1 annot-version=v3.1	-13.7696	0.0363	95101.6	854	5	5	2	2	2	31	0.0645161	0.160155	4	4
d1208	d1208.a1	d1208.a1.a2	Mapoly0004s0100.2.p	pacid=33015846 transcript=Mapoly0004s0100.2 locus=Mapoly0004s0100 ID=Mapoly0004s0100.2.v3.1 annot-version=v3.1	-13.7696	0.03634	95044.5	853	5	5	2	2	2	31	0.0645161	0.160155	4	4
d1208	d1208.a1	d1208.a1.a3	Mapoly0004s0100.3.p	pacid=33015847 transcript=Mapoly0004s0100.3 locus=Mapoly0004s0100 ID=Mapoly0004s0100.3.v3.1 annot-version=v3.1	-13.7696	0.03904	88612.2	794	5	5	2	2	2	26	0.0769231	0.193777	4	4
[truncated: 156 more rows]

## Sheet: peptides
Group ID	Peptide ID	SequenceLI	Modifs	Charge	MH+ theo	Number of subgroups	Subgroup ids	Number of spectra
a1	pepa1a1	AEAAENDIKTDDTADDTTISR		3	2252.02	1	a1.a1	1
[truncated: 14,331 more rows]

## Sheet: compar spectra
Group ID	Subgroup ID	Protein ID	accession	description	Number of proteins	20210219_Jamet_1_1_CWP_A1	20210219_Jamet_1_2_CWP_A4	20210219_Jamet_1_3_CWP_A7	20210219_Jamet_2_1_CWP_A10	20210219_Jamet_2_2_CWP_B1	20210219_Jamet_2_3_CWP_B4	20210219_Jamet_3_1_CWP_B7	20210219_Jamet_3_2_CWP_B10	20210219_Jamet_3_3_CWP_C1
[truncated: 1,491 more rows]

[truncated: 1 more sheets: compar_specific spectra]
